# Supplementary material for: Fast and flexible profiling of chromatin accessibility and total RNA expression in single nuclei using Microwell-seq3
Source: Cell Discov. 2024 Mar 26;10:33. doi: 10.1038/s41421-023-00642-z (PMC10966074; doi:10.1038/s41421-023-00642-z)
Supplement: Supplementary file 3 — Supplementary Table S1_Sequences of oligos used in this study [file 41421_2023_642_MOESM3_ESM.xlsx]

## Sheet: BC#1beads_primer_A oligos
Oligo name	Sequence(5' to 3')	Modifications
Beads_A_1	ACTAACAATAAGCTC/rU/A/rU/TCGTCGGCAGCGTCAGATGTGTATAAGAGACAGTTTAGGCGACTCACTACAGGG	5`NH2 C6
Beads_A_2	ACTAACAATAAGCTC/rU/A/rU/TCGTCGGCAGCGTCAGATGTGTATAAGAGACAGATTCCACGACTCACTACAGGG	5`NH2 C6
Beads_A_3	ACTAACAATAAGCTC/rU/A/rU/TCGTCGGCAGCGTCAGATGTGTATAAGAGACAGGCTCAACGACTCACTACAGGG	5`NH2 C6
Beads_A_4	ACTAACAATAAGCTC/rU/A/rU/TCGTCGGCAGCGTCAGATGTGTATAAGAGACAGCATCCCCGACTCACTACAGGG	5`NH2 C6
Beads_A_5	ACTAACAATAAGCTC/rU/A/rU/TCGTCGGCAGCGTCAGATGTGTATAAGAGACAGTTGGACCGACTCACTACAGGG	5`NH2 C6
Beads_A_6	ACTAACAATAAGCTC/rU/A/rU/TCGTCGGCAGCGTCAGATGTGTATAAGAGACAGCTGTGTCGACTCACTACAGGG	5`NH2 C6
Beads_A_7	ACTAACAATAAGCTC/rU/A/rU/TCGTCGGCAGCGTCAGATGTGTATAAGAGACAGGGACATCGACTCACTACAGGG	5`NH2 C6
Beads_A_8	ACTAACAATAAGCTC/rU/A/rU/TCGTCGGCAGCGTCAGATGTGTATAAGAGACAGCAAAGTCGACTCACTACAGGG	5`NH2 C6
Beads_A_9	ACTAACAATAAGCTC/rU/A/rU/TCGTCGGCAGCGTCAGATGTGTATAAGAGACAGAAGCGGCGACTCACTACAGGG	5`NH2 C6
Beads_A_10	ACTAACAATAAGCTC/rU/A/rU/TCGTCGGCAGCGTCAGATGTGTATAAGAGACAGAATAAACGACTCACTACAGGG	5`NH2 C6
Beads_A_11	ACTAACAATAAGCTC/rU/A/rU/TCGTCGGCAGCGTCAGATGTGTATAAGAGACAGGAGGAGCGACTCACTACAGGG	5`NH2 C6
Beads_A_12	ACTAACAATAAGCTC/rU/A/rU/TCGTCGGCAGCGTCAGATGTGTATAAGAGACAGGGTACACGACTCACTACAGGG	5`NH2 C6
Beads_A_13	ACTAACAATAAGCTC/rU/A/rU/TCGTCGGCAGCGTCAGATGTGTATAAGAGACAGAGCGAGCGACTCACTACAGGG	5`NH2 C6
Beads_A_14	ACTAACAATAAGCTC/rU/A/rU/TCGTCGGCAGCGTCAGATGTGTATAAGAGACAGGTCGGTCGACTCACTACAGGG	5`NH2 C6
Beads_A_15	ACTAACAATAAGCTC/rU/A/rU/TCGTCGGCAGCGTCAGATGTGTATAAGAGACAGATTTGCCGACTCACTACAGGG	5`NH2 C6
Beads_A_16	ACTAACAATAAGCTC/rU/A/rU/TCGTCGGCAGCGTCAGATGTGTATAAGAGACAGAGGACTCGACTCACTACAGGG	5`NH2 C6
Beads_A_17	ACTAACAATAAGCTC/rU/A/rU/TCGTCGGCAGCGTCAGATGTGTATAAGAGACAGGCCCTCCGACTCACTACAGGG	5`NH2 C6
Beads_A_18	ACTAACAATAAGCTC/rU/A/rU/TCGTCGGCAGCGTCAGATGTGTATAAGAGACAGTCGTAACGACTCACTACAGGG	5`NH2 C6
Beads_A_19	ACTAACAATAAGCTC/rU/A/rU/TCGTCGGCAGCGTCAGATGTGTATAAGAGACAGCCAGACCGACTCACTACAGGG	5`NH2 C6
Beads_A_20	ACTAACAATAAGCTC/rU/A/rU/TCGTCGGCAGCGTCAGATGTGTATAAGAGACAGTATGTACGACTCACTACAGGG	5`NH2 C6
Beads_A_21	ACTAACAATAAGCTC/rU/A/rU/TCGTCGGCAGCGTCAGATGTGTATAAGAGACAGACAATACGACTCACTACAGGG	5`NH2 C6
Beads_A_22	ACTAACAATAAGCTC/rU/A/rU/TCGTCGGCAGCGTCAGATGTGTATAAGAGACAGATGCTTCGACTCACTACAGGG	5`NH2 C6
Beads_A_23	ACTAACAATAAGCTC/rU/A/rU/TCGTCGGCAGCGTCAGATGTGTATAAGAGACAGAGTTTACGACTCACTACAGGG	5`NH2 C6
Beads_A_24	ACTAACAATAAGCTC/rU/A/rU/TCGTCGGCAGCGTCAGATGTGTATAAGAGACAGCACAAGCGACTCACTACAGGG	5`NH2 C6
Beads_A_25	ACTAACAATAAGCTC/rU/A/rU/TCGTCGGCAGCGTCAGATGTGTATAAGAGACAGATCAACCGACTCACTACAGGG	5`NH2 C6
Beads_A_26	ACTAACAATAAGCTC/rU/A/rU/TCGTCGGCAGCGTCAGATGTGTATAAGAGACAGTAGTCGCGACTCACTACAGGG	5`NH2 C6
Beads_A_27	ACTAACAATAAGCTC/rU/A/rU/TCGTCGGCAGCGTCAGATGTGTATAAGAGACAGTAGAGACGACTCACTACAGGG	5`NH2 C6
Beads_A_28	ACTAACAATAAGCTC/rU/A/rU/TCGTCGGCAGCGTCAGATGTGTATAAGAGACAGGTCCCGCGACTCACTACAGGG	5`NH2 C6
Beads_A_29	ACTAACAATAAGCTC/rU/A/rU/TCGTCGGCAGCGTCAGATGTGTATAAGAGACAGTACTTCCGACTCACTACAGGG	5`NH2 C6
Beads_A_30	ACTAACAATAAGCTC/rU/A/rU/TCGTCGGCAGCGTCAGATGTGTATAAGAGACAGAAAGTTCGACTCACTACAGGG	5`NH2 C6
Beads_A_31	ACTAACAATAAGCTC/rU/A/rU/TCGTCGGCAGCGTCAGATGTGTATAAGAGACAGTAAGGGCGACTCACTACAGGG	5`NH2 C6
Beads_A_32	ACTAACAATAAGCTC/rU/A/rU/TCGTCGGCAGCGTCAGATGTGTATAAGAGACAGGTTGCCCGACTCACTACAGGG	5`NH2 C6
Beads_A_33	ACTAACAATAAGCTC/rU/A/rU/TCGTCGGCAGCGTCAGATGTGTATAAGAGACAGAAGTACCGACTCACTACAGGG	5`NH2 C6
Beads_A_34	ACTAACAATAAGCTC/rU/A/rU/TCGTCGGCAGCGTCAGATGTGTATAAGAGACAGGATCTTCGACTCACTACAGGG	5`NH2 C6
Beads_A_35	ACTAACAATAAGCTC/rU/A/rU/TCGTCGGCAGCGTCAGATGTGTATAAGAGACAGTTAACTCGACTCACTACAGGG	5`NH2 C6
Beads_A_36	ACTAACAATAAGCTC/rU/A/rU/TCGTCGGCAGCGTCAGATGTGTATAAGAGACAGGCGAATCGACTCACTACAGGG	5`NH2 C6
Beads_A_37	ACTAACAATAAGCTC/rU/A/rU/TCGTCGGCAGCGTCAGATGTGTATAAGAGACAGCCGCTACGACTCACTACAGGG	5`NH2 C6
Beads_A_38	ACTAACAATAAGCTC/rU/A/rU/TCGTCGGCAGCGTCAGATGTGTATAAGAGACAGTGAAGCCGACTCACTACAGGG	5`NH2 C6
Beads_A_39	ACTAACAATAAGCTC/rU/A/rU/TCGTCGGCAGCGTCAGATGTGTATAAGAGACAGATACAGCGACTCACTACAGGG	5`NH2 C6
Beads_A_40	ACTAACAATAAGCTC/rU/A/rU/TCGTCGGCAGCGTCAGATGTGTATAAGAGACAGCTTCTGCGACTCACTACAGGG	5`NH2 C6
Beads_A_41	ACTAACAATAAGCTC/rU/A/rU/TCGTCGGCAGCGTCAGATGTGTATAAGAGACAGGAGATCCGACTCACTACAGGG	5`NH2 C6
Beads_A_42	ACTAACAATAAGCTC/rU/A/rU/TCGTCGGCAGCGTCAGATGTGTATAAGAGACAGCCGACGCGACTCACTACAGGG	5`NH2 C6
Beads_A_43	ACTAACAATAAGCTC/rU/A/rU/TCGTCGGCAGCGTCAGATGTGTATAAGAGACAGCTCCATCGACTCACTACAGGG	5`NH2 C6
Beads_A_44	ACTAACAATAAGCTC/rU/A/rU/TCGTCGGCAGCGTCAGATGTGTATAAGAGACAGAAAACGCGACTCACTACAGGG	5`NH2 C6
Beads_A_45	ACTAACAATAAGCTC/rU/A/rU/TCGTCGGCAGCGTCAGATGTGTATAAGAGACAGTAGCATCGACTCACTACAGGG	5`NH2 C6
Beads_A_46	ACTAACAATAAGCTC/rU/A/rU/TCGTCGGCAGCGTCAGATGTGTATAAGAGACAGTCGGGTCGACTCACTACAGGG	5`NH2 C6
Beads_A_47	ACTAACAATAAGCTC/rU/A/rU/TCGTCGGCAGCGTCAGATGTGTATAAGAGACAGGTGGTACGACTCACTACAGGG	5`NH2 C6
Beads_A_48	ACTAACAATAAGCTC/rU/A/rU/TCGTCGGCAGCGTCAGATGTGTATAAGAGACAGCCTAGACGACTCACTACAGGG	5`NH2 C6
Beads_A_49	ACTAACAATAAGCTC/rU/A/rU/TCGTCGGCAGCGTCAGATGTGTATAAGAGACAGGGGTTTCGACTCACTACAGGG	5`NH2 C6
Beads_A_50	ACTAACAATAAGCTC/rU/A/rU/TCGTCGGCAGCGTCAGATGTGTATAAGAGACAGATGGCGCGACTCACTACAGGG	5`NH2 C6
Beads_A_51	ACTAACAATAAGCTC/rU/A/rU/TCGTCGGCAGCGTCAGATGTGTATAAGAGACAGTTCATACGACTCACTACAGGG	5`NH2 C6
Beads_A_52	ACTAACAATAAGCTC/rU/A/rU/TCGTCGGCAGCGTCAGATGTGTATAAGAGACAGAACGCCCGACTCACTACAGGG	5`NH2 C6
Beads_A_53	ACTAACAATAAGCTC/rU/A/rU/TCGTCGGCAGCGTCAGATGTGTATAAGAGACAGGGCTGCCGACTCACTACAGGG	5`NH2 C6
Beads_A_54	ACTAACAATAAGCTC/rU/A/rU/TCGTCGGCAGCGTCAGATGTGTATAAGAGACAGGCTGTGCGACTCACTACAGGG	5`NH2 C6
Beads_A_55	ACTAACAATAAGCTC/rU/A/rU/TCGTCGGCAGCGTCAGATGTGTATAAGAGACAGAGATGGCGACTCACTACAGGG	5`NH2 C6
Beads_A_56	ACTAACAATAAGCTC/rU/A/rU/TCGTCGGCAGCGTCAGATGTGTATAAGAGACAGGTAATGCGACTCACTACAGGG	5`NH2 C6
Beads_A_57	ACTAACAATAAGCTC/rU/A/rU/TCGTCGGCAGCGTCAGATGTGTATAAGAGACAGAGGGTCCGACTCACTACAGGG	5`NH2 C6
Beads_A_58	ACTAACAATAAGCTC/rU/A/rU/TCGTCGGCAGCGTCAGATGTGTATAAGAGACAGATCTCTCGACTCACTACAGGG	5`NH2 C6
Beads_A_59	ACTAACAATAAGCTC/rU/A/rU/TCGTCGGCAGCGTCAGATGTGTATAAGAGACAGGCCTAGCGACTCACTACAGGG	5`NH2 C6
Beads_A_60	ACTAACAATAAGCTC/rU/A/rU/TCGTCGGCAGCGTCAGATGTGTATAAGAGACAGTCAAAGCGACTCACTACAGGG	5`NH2 C6
Beads_A_61	ACTAACAATAAGCTC/rU/A/rU/TCGTCGGCAGCGTCAGATGTGTATAAGAGACAGCATGATCGACTCACTACAGGG	5`NH2 C6
Beads_A_62	ACTAACAATAAGCTC/rU/A/rU/TCGTCGGCAGCGTCAGATGTGTATAAGAGACAGTGTGCGCGACTCACTACAGGG	5`NH2 C6
Beads_A_63	ACTAACAATAAGCTC/rU/A/rU/TCGTCGGCAGCGTCAGATGTGTATAAGAGACAGGCAGGACGACTCACTACAGGG	5`NH2 C6
Beads_A_64	ACTAACAATAAGCTC/rU/A/rU/TCGTCGGCAGCGTCAGATGTGTATAAGAGACAGTCTACCCGACTCACTACAGGG	5`NH2 C6
Beads_A_65	ACTAACAATAAGCTC/rU/A/rU/TCGTCGGCAGCGTCAGATGTGTATAAGAGACAGAGTCGTCGACTCACTACAGGG	5`NH2 C6
Beads_A_66	ACTAACAATAAGCTC/rU/A/rU/TCGTCGGCAGCGTCAGATGTGTATAAGAGACAGCGTGGCCGACTCACTACAGGG	5`NH2 C6
Beads_A_67	ACTAACAATAAGCTC/rU/A/rU/TCGTCGGCAGCGTCAGATGTGTATAAGAGACAGGCGTCCCGACTCACTACAGGG	5`NH2 C6
Beads_A_68	ACTAACAATAAGCTC/rU/A/rU/TCGTCGGCAGCGTCAGATGTGTATAAGAGACAGGAACGCCGACTCACTACAGGG	5`NH2 C6
Beads_A_69	ACTAACAATAAGCTC/rU/A/rU/TCGTCGGCAGCGTCAGATGTGTATAAGAGACAGACTTATCGACTCACTACAGGG	5`NH2 C6
Beads_A_70	ACTAACAATAAGCTC/rU/A/rU/TCGTCGGCAGCGTCAGATGTGTATAAGAGACAGTGGATGCGACTCACTACAGGG	5`NH2 C6
Beads_A_71	ACTAACAATAAGCTC/rU/A/rU/TCGTCGGCAGCGTCAGATGTGTATAAGAGACAGTATTGTCGACTCACTACAGGG	5`NH2 C6
Beads_A_72	ACTAACAATAAGCTC/rU/A/rU/TCGTCGGCAGCGTCAGATGTGTATAAGAGACAGACGTTGCGACTCACTACAGGG	5`NH2 C6
Beads_A_73	ACTAACAATAAGCTC/rU/A/rU/TCGTCGGCAGCGTCAGATGTGTATAAGAGACAGGAATTACGACTCACTACAGGG	5`NH2 C6
Beads_A_74	ACTAACAATAAGCTC/rU/A/rU/TCGTCGGCAGCGTCAGATGTGTATAAGAGACAGCCATCTCGACTCACTACAGGG	5`NH2 C6
Beads_A_75	ACTAACAATAAGCTC/rU/A/rU/TCGTCGGCAGCGTCAGATGTGTATAAGAGACAGTGATCACGACTCACTACAGGG	5`NH2 C6
Beads_A_76	ACTAACAATAAGCTC/rU/A/rU/TCGTCGGCAGCGTCAGATGTGTATAAGAGACAGCGTATTCGACTCACTACAGGG	5`NH2 C6
Beads_A_77	ACTAACAATAAGCTC/rU/A/rU/TCGTCGGCAGCGTCAGATGTGTATAAGAGACAGCGGCAGCGACTCACTACAGGG	5`NH2 C6
Beads_A_78	ACTAACAATAAGCTC/rU/A/rU/TCGTCGGCAGCGTCAGATGTGTATAAGAGACAGGACACTCGACTCACTACAGGG	5`NH2 C6
Beads_A_79	ACTAACAATAAGCTC/rU/A/rU/TCGTCGGCAGCGTCAGATGTGTATAAGAGACAGTTCCGCCGACTCACTACAGGG	5`NH2 C6
Beads_A_80	ACTAACAATAAGCTC/rU/A/rU/TCGTCGGCAGCGTCAGATGTGTATAAGAGACAGCTCGCACGACTCACTACAGGG	5`NH2 C6
Beads_A_81	ACTAACAATAAGCTC/rU/A/rU/TCGTCGGCAGCGTCAGATGTGTATAAGAGACAGGTATACCGACTCACTACAGGG	5`NH2 C6
Beads_A_82	ACTAACAATAAGCTC/rU/A/rU/TCGTCGGCAGCGTCAGATGTGTATAAGAGACAGTGTCACCGACTCACTACAGGG	5`NH2 C6
Beads_A_83	ACTAACAATAAGCTC/rU/A/rU/TCGTCGGCAGCGTCAGATGTGTATAAGAGACAGTGCGGACGACTCACTACAGGG	5`NH2 C6
Beads_A_84	ACTAACAATAAGCTC/rU/A/rU/TCGTCGGCAGCGTCAGATGTGTATAAGAGACAGACGAGCCGACTCACTACAGGG	5`NH2 C6
Beads_A_85	ACTAACAATAAGCTC/rU/A/rU/TCGTCGGCAGCGTCAGATGTGTATAAGAGACAGACACCCCGACTCACTACAGGG	5`NH2 C6
Beads_A_86	ACTAACAATAAGCTC/rU/A/rU/TCGTCGGCAGCGTCAGATGTGTATAAGAGACAGCGCTTGCGACTCACTACAGGG	5`NH2 C6
Beads_A_87	ACTAACAATAAGCTC/rU/A/rU/TCGTCGGCAGCGTCAGATGTGTATAAGAGACAGTGCAATCGACTCACTACAGGG	5`NH2 C6
Beads_A_88	ACTAACAATAAGCTC/rU/A/rU/TCGTCGGCAGCGTCAGATGTGTATAAGAGACAGCAACAACGACTCACTACAGGG	5`NH2 C6
Beads_A_89	ACTAACAATAAGCTC/rU/A/rU/TCGTCGGCAGCGTCAGATGTGTATAAGAGACAGCTGAAACGACTCACTACAGGG	5`NH2 C6
Beads_A_90	ACTAACAATAAGCTC/rU/A/rU/TCGTCGGCAGCGTCAGATGTGTATAAGAGACAGAACCTACGACTCACTACAGGG	5`NH2 C6
Beads_A_91	ACTAACAATAAGCTC/rU/A/rU/TCGTCGGCAGCGTCAGATGTGTATAAGAGACAGACCTGACGACTCACTACAGGG	5`NH2 C6
Beads_A_92	ACTAACAATAAGCTC/rU/A/rU/TCGTCGGCAGCGTCAGATGTGTATAAGAGACAGTCACTTCGACTCACTACAGGG	5`NH2 C6
Beads_A_93	ACTAACAATAAGCTC/rU/A/rU/TCGTCGGCAGCGTCAGATGTGTATAAGAGACAGGGGCGACGACTCACTACAGGG	5`NH2 C6
Beads_A_94	ACTAACAATAAGCTC/rU/A/rU/TCGTCGGCAGCGTCAGATGTGTATAAGAGACAGCGCACCCGACTCACTACAGGG	5`NH2 C6
Beads_A_95	ACTAACAATAAGCTC/rU/A/rU/TCGTCGGCAGCGTCAGATGTGTATAAGAGACAGCGAGTACGACTCACTACAGGG	5`NH2 C6
Beads_A_96	ACTAACAATAAGCTC/rU/A/rU/TCGTCGGCAGCGTCAGATGTGTATAAGAGACAGCCTTTCCGACTCACTACAGGG	5`NH2 C6

## Sheet: BC#1beads_primer_B oligos
Oligo name	Sequence(5' to 3')
Beads_B_1	CGATCGTGTCACCGACCTAAACCCTGTAGTGAGTCG
Beads_B_2	CGATCGTGTCACCGATGGAATCCCTGTAGTGAGTCG
Beads_B_3	CGATCGTGTCACCGATTGAGCCCCTGTAGTGAGTCG
Beads_B_4	CGATCGTGTCACCGAGGGATGCCCTGTAGTGAGTCG
Beads_B_5	CGATCGTGTCACCGAGTCCAACCCTGTAGTGAGTCG
Beads_B_6	CGATCGTGTCACCGAACACAGCCCTGTAGTGAGTCG
Beads_B_7	CGATCGTGTCACCGAATGTCCCCCTGTAGTGAGTCG
Beads_B_8	CGATCGTGTCACCGAACTTTGCCCTGTAGTGAGTCG
Beads_B_9	CGATCGTGTCACCGACCGCTTCCCTGTAGTGAGTCG
Beads_B_10	CGATCGTGTCACCGATTTATTCCCTGTAGTGAGTCG
Beads_B_11	CGATCGTGTCACCGACTCCTCCCCTGTAGTGAGTCG
Beads_B_12	CGATCGTGTCACCGATGTACCCCCTGTAGTGAGTCG
Beads_B_13	CGATCGTGTCACCGACTCGCTCCCTGTAGTGAGTCG
Beads_B_14	CGATCGTGTCACCGAACCGACCCCTGTAGTGAGTCG
Beads_B_15	CGATCGTGTCACCGAGCAAATCCCTGTAGTGAGTCG
Beads_B_16	CGATCGTGTCACCGAAGTCCTCCCTGTAGTGAGTCG
Beads_B_17	CGATCGTGTCACCGAGAGGGCCCCTGTAGTGAGTCG
Beads_B_18	CGATCGTGTCACCGATTACGACCCTGTAGTGAGTCG
Beads_B_19	CGATCGTGTCACCGAGTCTGGCCCTGTAGTGAGTCG
Beads_B_20	CGATCGTGTCACCGATACATACCCTGTAGTGAGTCG
Beads_B_21	CGATCGTGTCACCGATATTGTCCCTGTAGTGAGTCG
Beads_B_22	CGATCGTGTCACCGAAAGCATCCCTGTAGTGAGTCG
Beads_B_23	CGATCGTGTCACCGATAAACTCCCTGTAGTGAGTCG
Beads_B_24	CGATCGTGTCACCGACTTGTGCCCTGTAGTGAGTCG
Beads_B_25	CGATCGTGTCACCGAGTTGATCCCTGTAGTGAGTCG
Beads_B_26	CGATCGTGTCACCGACGACTACCCTGTAGTGAGTCG
Beads_B_27	CGATCGTGTCACCGATCTCTACCCTGTAGTGAGTCG
Beads_B_28	CGATCGTGTCACCGACGGGACCCCTGTAGTGAGTCG
Beads_B_29	CGATCGTGTCACCGAGAAGTACCCTGTAGTGAGTCG
Beads_B_30	CGATCGTGTCACCGAAACTTTCCCTGTAGTGAGTCG
Beads_B_31	CGATCGTGTCACCGACCCTTACCCTGTAGTGAGTCG
Beads_B_32	CGATCGTGTCACCGAGGCAACCCCTGTAGTGAGTCG
Beads_B_33	CGATCGTGTCACCGAGTACTTCCCTGTAGTGAGTCG
Beads_B_34	CGATCGTGTCACCGAAAGATCCCCTGTAGTGAGTCG
Beads_B_35	CGATCGTGTCACCGAAGTTAACCCTGTAGTGAGTCG
Beads_B_36	CGATCGTGTCACCGAATTCGCCCCTGTAGTGAGTCG
Beads_B_37	CGATCGTGTCACCGATAGCGGCCCTGTAGTGAGTCG
Beads_B_38	CGATCGTGTCACCGAGCTTCACCCTGTAGTGAGTCG
Beads_B_39	CGATCGTGTCACCGACTGTATCCCTGTAGTGAGTCG
Beads_B_40	CGATCGTGTCACCGACAGAAGCCCTGTAGTGAGTCG
Beads_B_41	CGATCGTGTCACCGAGATCTCCCCTGTAGTGAGTCG
Beads_B_42	CGATCGTGTCACCGACGTCGGCCCTGTAGTGAGTCG
Beads_B_43	CGATCGTGTCACCGAATGGAGCCCTGTAGTGAGTCG
Beads_B_44	CGATCGTGTCACCGACGTTTTCCCTGTAGTGAGTCG
Beads_B_45	CGATCGTGTCACCGAATGCTACCCTGTAGTGAGTCG
Beads_B_46	CGATCGTGTCACCGAACCCGACCCTGTAGTGAGTCG
Beads_B_47	CGATCGTGTCACCGATACCACCCCTGTAGTGAGTCG
Beads_B_48	CGATCGTGTCACCGATCTAGGCCCTGTAGTGAGTCG
Beads_B_49	CGATCGTGTCACCGAAAACCCCCCTGTAGTGAGTCG
Beads_B_50	CGATCGTGTCACCGACGCCATCCCTGTAGTGAGTCG
Beads_B_51	CGATCGTGTCACCGATATGAACCCTGTAGTGAGTCG
Beads_B_52	CGATCGTGTCACCGAGGCGTTCCCTGTAGTGAGTCG
Beads_B_53	CGATCGTGTCACCGAGCAGCCCCCTGTAGTGAGTCG
Beads_B_54	CGATCGTGTCACCGACACAGCCCCTGTAGTGAGTCG
Beads_B_55	CGATCGTGTCACCGACCATCTCCCTGTAGTGAGTCG
Beads_B_56	CGATCGTGTCACCGACATTACCCCTGTAGTGAGTCG
Beads_B_57	CGATCGTGTCACCGAGACCCTCCCTGTAGTGAGTCG
Beads_B_58	CGATCGTGTCACCGAAGAGATCCCTGTAGTGAGTCG
Beads_B_59	CGATCGTGTCACCGACTAGGCCCCTGTAGTGAGTCG
Beads_B_60	CGATCGTGTCACCGACTTTGACCCTGTAGTGAGTCG
Beads_B_61	CGATCGTGTCACCGAATCATGCCCTGTAGTGAGTCG
Beads_B_62	CGATCGTGTCACCGACGCACACCCTGTAGTGAGTCG
Beads_B_63	CGATCGTGTCACCGATCCTGCCCCTGTAGTGAGTCG
Beads_B_64	CGATCGTGTCACCGAGGTAGACCCTGTAGTGAGTCG
Beads_B_65	CGATCGTGTCACCGAACGACTCCCTGTAGTGAGTCG
Beads_B_66	CGATCGTGTCACCGAGCCACGCCCTGTAGTGAGTCG
Beads_B_67	CGATCGTGTCACCGAGGACGCCCCTGTAGTGAGTCG
Beads_B_68	CGATCGTGTCACCGAGCGTTCCCCTGTAGTGAGTCG
Beads_B_69	CGATCGTGTCACCGAATAAGTCCCTGTAGTGAGTCG
Beads_B_70	CGATCGTGTCACCGACATCCACCCTGTAGTGAGTCG
Beads_B_71	CGATCGTGTCACCGAACAATACCCTGTAGTGAGTCG
Beads_B_72	CGATCGTGTCACCGACAACGTCCCTGTAGTGAGTCG
Beads_B_73	CGATCGTGTCACCGATAATTCCCCTGTAGTGAGTCG
Beads_B_74	CGATCGTGTCACCGAAGATGGCCCTGTAGTGAGTCG
Beads_B_75	CGATCGTGTCACCGATGATCACCCTGTAGTGAGTCG
Beads_B_76	CGATCGTGTCACCGAAATACGCCCTGTAGTGAGTCG
Beads_B_77	CGATCGTGTCACCGACTGCCGCCCTGTAGTGAGTCG
Beads_B_78	CGATCGTGTCACCGAAGTGTCCCCTGTAGTGAGTCG
Beads_B_79	CGATCGTGTCACCGAGCGGAACCCTGTAGTGAGTCG
Beads_B_80	CGATCGTGTCACCGATGCGAGCCCTGTAGTGAGTCG
Beads_B_81	CGATCGTGTCACCGAGTATACCCCTGTAGTGAGTCG
Beads_B_82	CGATCGTGTCACCGAGTGACACCCTGTAGTGAGTCG
Beads_B_83	CGATCGTGTCACCGATCCGCACCCTGTAGTGAGTCG
Beads_B_84	CGATCGTGTCACCGAGCTCGTCCCTGTAGTGAGTCG
Beads_B_85	CGATCGTGTCACCGAGGGTGTCCCTGTAGTGAGTCG
Beads_B_86	CGATCGTGTCACCGACAAGCGCCCTGTAGTGAGTCG
Beads_B_87	CGATCGTGTCACCGAATTGCACCCTGTAGTGAGTCG
Beads_B_88	CGATCGTGTCACCGATTGTTGCCCTGTAGTGAGTCG
Beads_B_89	CGATCGTGTCACCGATTTCAGCCCTGTAGTGAGTCG
Beads_B_90	CGATCGTGTCACCGATAGGTTCCCTGTAGTGAGTCG
Beads_B_91	CGATCGTGTCACCGATCAGGTCCCTGTAGTGAGTCG
Beads_B_92	CGATCGTGTCACCGAAAGTGACCCTGTAGTGAGTCG
Beads_B_93	CGATCGTGTCACCGATCGCCCCCCTGTAGTGAGTCG
Beads_B_94	CGATCGTGTCACCGAGGTGCGCCCTGTAGTGAGTCG
Beads_B_95	CGATCGTGTCACCGATACTCGCCCTGTAGTGAGTCG
Beads_B_96	CGATCGTGTCACCGAGAAAGGCCCTGTAGTGAGTCG

## Sheet: BC#1RNA_beads_primer_C oligos
Oligo name	Sequence(5' to 3')
RNA_Beads_C_1	AAAAAAAAAAAAAAAAAAAAAAAAAAAAAANNNNNNCCTAAACGATCGTGTCACCGA
RNA_Beads_C_2	AAAAAAAAAAAAAAAAAAAAAAAAAAAAAANNNNNNTGGAATCGATCGTGTCACCGA
RNA_Beads_C_3	AAAAAAAAAAAAAAAAAAAAAAAAAAAAAANNNNNNTTGAGCCGATCGTGTCACCGA
RNA_Beads_C_4	AAAAAAAAAAAAAAAAAAAAAAAAAAAAAANNNNNNGGGATGCGATCGTGTCACCGA
RNA_Beads_C_5	AAAAAAAAAAAAAAAAAAAAAAAAAAAAAANNNNNNGTCCAACGATCGTGTCACCGA
RNA_Beads_C_6	AAAAAAAAAAAAAAAAAAAAAAAAAAAAAANNNNNNACACAGCGATCGTGTCACCGA
RNA_Beads_C_7	AAAAAAAAAAAAAAAAAAAAAAAAAAAAAANNNNNNATGTCCCGATCGTGTCACCGA
RNA_Beads_C_8	AAAAAAAAAAAAAAAAAAAAAAAAAAAAAANNNNNNACTTTGCGATCGTGTCACCGA
RNA_Beads_C_9	AAAAAAAAAAAAAAAAAAAAAAAAAAAAAANNNNNNCCGCTTCGATCGTGTCACCGA
RNA_Beads_C_10	AAAAAAAAAAAAAAAAAAAAAAAAAAAAAANNNNNNTTTATTCGATCGTGTCACCGA
RNA_Beads_C_11	AAAAAAAAAAAAAAAAAAAAAAAAAAAAAANNNNNNCTCCTCCGATCGTGTCACCGA
RNA_Beads_C_12	AAAAAAAAAAAAAAAAAAAAAAAAAAAAAANNNNNNTGTACCCGATCGTGTCACCGA
RNA_Beads_C_13	AAAAAAAAAAAAAAAAAAAAAAAAAAAAAANNNNNNCTCGCTCGATCGTGTCACCGA
RNA_Beads_C_14	AAAAAAAAAAAAAAAAAAAAAAAAAAAAAANNNNNNACCGACCGATCGTGTCACCGA
RNA_Beads_C_15	AAAAAAAAAAAAAAAAAAAAAAAAAAAAAANNNNNNGCAAATCGATCGTGTCACCGA
RNA_Beads_C_16	AAAAAAAAAAAAAAAAAAAAAAAAAAAAAANNNNNNAGTCCTCGATCGTGTCACCGA
RNA_Beads_C_17	AAAAAAAAAAAAAAAAAAAAAAAAAAAAAANNNNNNGAGGGCCGATCGTGTCACCGA
RNA_Beads_C_18	AAAAAAAAAAAAAAAAAAAAAAAAAAAAAANNNNNNTTACGACGATCGTGTCACCGA
RNA_Beads_C_19	AAAAAAAAAAAAAAAAAAAAAAAAAAAAAANNNNNNGTCTGGCGATCGTGTCACCGA
RNA_Beads_C_20	AAAAAAAAAAAAAAAAAAAAAAAAAAAAAANNNNNNTACATACGATCGTGTCACCGA
RNA_Beads_C_21	AAAAAAAAAAAAAAAAAAAAAAAAAAAAAANNNNNNTATTGTCGATCGTGTCACCGA
RNA_Beads_C_22	AAAAAAAAAAAAAAAAAAAAAAAAAAAAAANNNNNNAAGCATCGATCGTGTCACCGA
RNA_Beads_C_23	AAAAAAAAAAAAAAAAAAAAAAAAAAAAAANNNNNNTAAACTCGATCGTGTCACCGA
RNA_Beads_C_24	AAAAAAAAAAAAAAAAAAAAAAAAAAAAAANNNNNNCTTGTGCGATCGTGTCACCGA
RNA_Beads_C_25	AAAAAAAAAAAAAAAAAAAAAAAAAAAAAANNNNNNGTTGATCGATCGTGTCACCGA
RNA_Beads_C_26	AAAAAAAAAAAAAAAAAAAAAAAAAAAAAANNNNNNCGACTACGATCGTGTCACCGA
RNA_Beads_C_27	AAAAAAAAAAAAAAAAAAAAAAAAAAAAAANNNNNNTCTCTACGATCGTGTCACCGA
RNA_Beads_C_28	AAAAAAAAAAAAAAAAAAAAAAAAAAAAAANNNNNNCGGGACCGATCGTGTCACCGA
RNA_Beads_C_29	AAAAAAAAAAAAAAAAAAAAAAAAAAAAAANNNNNNGAAGTACGATCGTGTCACCGA
RNA_Beads_C_30	AAAAAAAAAAAAAAAAAAAAAAAAAAAAAANNNNNNAACTTTCGATCGTGTCACCGA
RNA_Beads_C_31	AAAAAAAAAAAAAAAAAAAAAAAAAAAAAANNNNNNCCCTTACGATCGTGTCACCGA
RNA_Beads_C_32	AAAAAAAAAAAAAAAAAAAAAAAAAAAAAANNNNNNGGCAACCGATCGTGTCACCGA
RNA_Beads_C_33	AAAAAAAAAAAAAAAAAAAAAAAAAAAAAANNNNNNGTACTTCGATCGTGTCACCGA
RNA_Beads_C_34	AAAAAAAAAAAAAAAAAAAAAAAAAAAAAANNNNNNAAGATCCGATCGTGTCACCGA
RNA_Beads_C_35	AAAAAAAAAAAAAAAAAAAAAAAAAAAAAANNNNNNAGTTAACGATCGTGTCACCGA
RNA_Beads_C_36	AAAAAAAAAAAAAAAAAAAAAAAAAAAAAANNNNNNATTCGCCGATCGTGTCACCGA
RNA_Beads_C_37	AAAAAAAAAAAAAAAAAAAAAAAAAAAAAANNNNNNTAGCGGCGATCGTGTCACCGA
RNA_Beads_C_38	AAAAAAAAAAAAAAAAAAAAAAAAAAAAAANNNNNNGCTTCACGATCGTGTCACCGA
RNA_Beads_C_39	AAAAAAAAAAAAAAAAAAAAAAAAAAAAAANNNNNNCTGTATCGATCGTGTCACCGA
RNA_Beads_C_40	AAAAAAAAAAAAAAAAAAAAAAAAAAAAAANNNNNNCAGAAGCGATCGTGTCACCGA
RNA_Beads_C_41	AAAAAAAAAAAAAAAAAAAAAAAAAAAAAANNNNNNGATCTCCGATCGTGTCACCGA
RNA_Beads_C_42	AAAAAAAAAAAAAAAAAAAAAAAAAAAAAANNNNNNCGTCGGCGATCGTGTCACCGA
RNA_Beads_C_43	AAAAAAAAAAAAAAAAAAAAAAAAAAAAAANNNNNNATGGAGCGATCGTGTCACCGA
RNA_Beads_C_44	AAAAAAAAAAAAAAAAAAAAAAAAAAAAAANNNNNNCGTTTTCGATCGTGTCACCGA
RNA_Beads_C_45	AAAAAAAAAAAAAAAAAAAAAAAAAAAAAANNNNNNATGCTACGATCGTGTCACCGA
RNA_Beads_C_46	AAAAAAAAAAAAAAAAAAAAAAAAAAAAAANNNNNNACCCGACGATCGTGTCACCGA
RNA_Beads_C_47	AAAAAAAAAAAAAAAAAAAAAAAAAAAAAANNNNNNTACCACCGATCGTGTCACCGA
RNA_Beads_C_48	AAAAAAAAAAAAAAAAAAAAAAAAAAAAAANNNNNNTCTAGGCGATCGTGTCACCGA
RNA_Beads_C_49	AAAAAAAAAAAAAAAAAAAAAAAAAAAAAANNNNNNAAACCCCGATCGTGTCACCGA
RNA_Beads_C_50	AAAAAAAAAAAAAAAAAAAAAAAAAAAAAANNNNNNCGCCATCGATCGTGTCACCGA
RNA_Beads_C_51	AAAAAAAAAAAAAAAAAAAAAAAAAAAAAANNNNNNTATGAACGATCGTGTCACCGA
RNA_Beads_C_52	AAAAAAAAAAAAAAAAAAAAAAAAAAAAAANNNNNNGGCGTTCGATCGTGTCACCGA
RNA_Beads_C_53	AAAAAAAAAAAAAAAAAAAAAAAAAAAAAANNNNNNGCAGCCCGATCGTGTCACCGA
RNA_Beads_C_54	AAAAAAAAAAAAAAAAAAAAAAAAAAAAAANNNNNNCACAGCCGATCGTGTCACCGA
RNA_Beads_C_55	AAAAAAAAAAAAAAAAAAAAAAAAAAAAAANNNNNNCCATCTCGATCGTGTCACCGA
RNA_Beads_C_56	AAAAAAAAAAAAAAAAAAAAAAAAAAAAAANNNNNNCATTACCGATCGTGTCACCGA
RNA_Beads_C_57	AAAAAAAAAAAAAAAAAAAAAAAAAAAAAANNNNNNGACCCTCGATCGTGTCACCGA
RNA_Beads_C_58	AAAAAAAAAAAAAAAAAAAAAAAAAAAAAANNNNNNAGAGATCGATCGTGTCACCGA
RNA_Beads_C_59	AAAAAAAAAAAAAAAAAAAAAAAAAAAAAANNNNNNCTAGGCCGATCGTGTCACCGA
RNA_Beads_C_60	AAAAAAAAAAAAAAAAAAAAAAAAAAAAAANNNNNNCTTTGACGATCGTGTCACCGA
RNA_Beads_C_61	AAAAAAAAAAAAAAAAAAAAAAAAAAAAAANNNNNNATCATGCGATCGTGTCACCGA
RNA_Beads_C_62	AAAAAAAAAAAAAAAAAAAAAAAAAAAAAANNNNNNCGCACACGATCGTGTCACCGA
RNA_Beads_C_63	AAAAAAAAAAAAAAAAAAAAAAAAAAAAAANNNNNNTCCTGCCGATCGTGTCACCGA
RNA_Beads_C_64	AAAAAAAAAAAAAAAAAAAAAAAAAAAAAANNNNNNGGTAGACGATCGTGTCACCGA
RNA_Beads_C_65	AAAAAAAAAAAAAAAAAAAAAAAAAAAAAANNNNNNACGACTCGATCGTGTCACCGA
RNA_Beads_C_66	AAAAAAAAAAAAAAAAAAAAAAAAAAAAAANNNNNNGCCACGCGATCGTGTCACCGA
RNA_Beads_C_67	AAAAAAAAAAAAAAAAAAAAAAAAAAAAAANNNNNNGGACGCCGATCGTGTCACCGA
RNA_Beads_C_68	AAAAAAAAAAAAAAAAAAAAAAAAAAAAAANNNNNNGCGTTCCGATCGTGTCACCGA
RNA_Beads_C_69	AAAAAAAAAAAAAAAAAAAAAAAAAAAAAANNNNNNATAAGTCGATCGTGTCACCGA
RNA_Beads_C_70	AAAAAAAAAAAAAAAAAAAAAAAAAAAAAANNNNNNCATCCACGATCGTGTCACCGA
RNA_Beads_C_71	AAAAAAAAAAAAAAAAAAAAAAAAAAAAAANNNNNNACAATACGATCGTGTCACCGA
RNA_Beads_C_72	AAAAAAAAAAAAAAAAAAAAAAAAAAAAAANNNNNNCAACGTCGATCGTGTCACCGA
RNA_Beads_C_73	AAAAAAAAAAAAAAAAAAAAAAAAAAAAAANNNNNNTAATTCCGATCGTGTCACCGA
RNA_Beads_C_74	AAAAAAAAAAAAAAAAAAAAAAAAAAAAAANNNNNNAGATGGCGATCGTGTCACCGA
RNA_Beads_C_75	AAAAAAAAAAAAAAAAAAAAAAAAAAAAAANNNNNNTGATCACGATCGTGTCACCGA
RNA_Beads_C_76	AAAAAAAAAAAAAAAAAAAAAAAAAAAAAANNNNNNAATACGCGATCGTGTCACCGA
RNA_Beads_C_77	AAAAAAAAAAAAAAAAAAAAAAAAAAAAAANNNNNNCTGCCGCGATCGTGTCACCGA
RNA_Beads_C_78	AAAAAAAAAAAAAAAAAAAAAAAAAAAAAANNNNNNAGTGTCCGATCGTGTCACCGA
RNA_Beads_C_79	AAAAAAAAAAAAAAAAAAAAAAAAAAAAAANNNNNNGCGGAACGATCGTGTCACCGA
RNA_Beads_C_80	AAAAAAAAAAAAAAAAAAAAAAAAAAAAAANNNNNNTGCGAGCGATCGTGTCACCGA
RNA_Beads_C_81	AAAAAAAAAAAAAAAAAAAAAAAAAAAAAANNNNNNGTATACCGATCGTGTCACCGA
RNA_Beads_C_82	AAAAAAAAAAAAAAAAAAAAAAAAAAAAAANNNNNNGTGACACGATCGTGTCACCGA
RNA_Beads_C_83	AAAAAAAAAAAAAAAAAAAAAAAAAAAAAANNNNNNTCCGCACGATCGTGTCACCGA
RNA_Beads_C_84	AAAAAAAAAAAAAAAAAAAAAAAAAAAAAANNNNNNGCTCGTCGATCGTGTCACCGA
RNA_Beads_C_85	AAAAAAAAAAAAAAAAAAAAAAAAAAAAAANNNNNNGGGTGTCGATCGTGTCACCGA
RNA_Beads_C_86	AAAAAAAAAAAAAAAAAAAAAAAAAAAAAANNNNNNCAAGCGCGATCGTGTCACCGA
RNA_Beads_C_87	AAAAAAAAAAAAAAAAAAAAAAAAAAAAAANNNNNNATTGCACGATCGTGTCACCGA
RNA_Beads_C_88	AAAAAAAAAAAAAAAAAAAAAAAAAAAAAANNNNNNTTGTTGCGATCGTGTCACCGA
RNA_Beads_C_89	AAAAAAAAAAAAAAAAAAAAAAAAAAAAAANNNNNNTTTCAGCGATCGTGTCACCGA
RNA_Beads_C_90	AAAAAAAAAAAAAAAAAAAAAAAAAAAAAANNNNNNTAGGTTCGATCGTGTCACCGA
RNA_Beads_C_91	AAAAAAAAAAAAAAAAAAAAAAAAAAAAAANNNNNNTCAGGTCGATCGTGTCACCGA
RNA_Beads_C_92	AAAAAAAAAAAAAAAAAAAAAAAAAAAAAANNNNNNAAGTGACGATCGTGTCACCGA
RNA_Beads_C_93	AAAAAAAAAAAAAAAAAAAAAAAAAAAAAANNNNNNTCGCCCCGATCGTGTCACCGA
RNA_Beads_C_94	AAAAAAAAAAAAAAAAAAAAAAAAAAAAAANNNNNNGGTGCGCGATCGTGTCACCGA
RNA_Beads_C_95	AAAAAAAAAAAAAAAAAAAAAAAAAAAAAANNNNNNTACTCGCGATCGTGTCACCGA
RNA_Beads_C_96	AAAAAAAAAAAAAAAAAAAAAAAAAAAAAANNNNNNGAAAGGCGATCGTGTCACCGA

## Sheet: BC#1ATAC_beads_primer_C oligos
Oligo name	Sequence(5' to 3')
ATAC_Beads_C_1	ACTCTGCGTTGATACCACTGCTTNNNNNNCCTAAACGATCGTGTCACCGA
ATAC_Beads_C_2	ACTCTGCGTTGATACCACTGCTTNNNNNNTGGAATCGATCGTGTCACCGA
ATAC_Beads_C_3	ACTCTGCGTTGATACCACTGCTTNNNNNNTTGAGCCGATCGTGTCACCGA
ATAC_Beads_C_4	ACTCTGCGTTGATACCACTGCTTNNNNNNGGGATGCGATCGTGTCACCGA
ATAC_Beads_C_5	ACTCTGCGTTGATACCACTGCTTNNNNNNGTCCAACGATCGTGTCACCGA
ATAC_Beads_C_6	ACTCTGCGTTGATACCACTGCTTNNNNNNACACAGCGATCGTGTCACCGA
ATAC_Beads_C_7	ACTCTGCGTTGATACCACTGCTTNNNNNNATGTCCCGATCGTGTCACCGA
ATAC_Beads_C_8	ACTCTGCGTTGATACCACTGCTTNNNNNNACTTTGCGATCGTGTCACCGA
ATAC_Beads_C_9	ACTCTGCGTTGATACCACTGCTTNNNNNNCCGCTTCGATCGTGTCACCGA
ATAC_Beads_C_10	ACTCTGCGTTGATACCACTGCTTNNNNNNTTTATTCGATCGTGTCACCGA
ATAC_Beads_C_11	ACTCTGCGTTGATACCACTGCTTNNNNNNCTCCTCCGATCGTGTCACCGA
ATAC_Beads_C_12	ACTCTGCGTTGATACCACTGCTTNNNNNNTGTACCCGATCGTGTCACCGA
ATAC_Beads_C_13	ACTCTGCGTTGATACCACTGCTTNNNNNNCTCGCTCGATCGTGTCACCGA
ATAC_Beads_C_14	ACTCTGCGTTGATACCACTGCTTNNNNNNACCGACCGATCGTGTCACCGA
ATAC_Beads_C_15	ACTCTGCGTTGATACCACTGCTTNNNNNNGCAAATCGATCGTGTCACCGA
ATAC_Beads_C_16	ACTCTGCGTTGATACCACTGCTTNNNNNNAGTCCTCGATCGTGTCACCGA
ATAC_Beads_C_17	ACTCTGCGTTGATACCACTGCTTNNNNNNGAGGGCCGATCGTGTCACCGA
ATAC_Beads_C_18	ACTCTGCGTTGATACCACTGCTTNNNNNNTTACGACGATCGTGTCACCGA
ATAC_Beads_C_19	ACTCTGCGTTGATACCACTGCTTNNNNNNGTCTGGCGATCGTGTCACCGA
ATAC_Beads_C_20	ACTCTGCGTTGATACCACTGCTTNNNNNNTACATACGATCGTGTCACCGA
ATAC_Beads_C_21	ACTCTGCGTTGATACCACTGCTTNNNNNNTATTGTCGATCGTGTCACCGA
ATAC_Beads_C_22	ACTCTGCGTTGATACCACTGCTTNNNNNNAAGCATCGATCGTGTCACCGA
ATAC_Beads_C_23	ACTCTGCGTTGATACCACTGCTTNNNNNNTAAACTCGATCGTGTCACCGA
ATAC_Beads_C_24	ACTCTGCGTTGATACCACTGCTTNNNNNNCTTGTGCGATCGTGTCACCGA
ATAC_Beads_C_25	ACTCTGCGTTGATACCACTGCTTNNNNNNGTTGATCGATCGTGTCACCGA
ATAC_Beads_C_26	ACTCTGCGTTGATACCACTGCTTNNNNNNCGACTACGATCGTGTCACCGA
ATAC_Beads_C_27	ACTCTGCGTTGATACCACTGCTTNNNNNNTCTCTACGATCGTGTCACCGA
ATAC_Beads_C_28	ACTCTGCGTTGATACCACTGCTTNNNNNNCGGGACCGATCGTGTCACCGA
ATAC_Beads_C_29	ACTCTGCGTTGATACCACTGCTTNNNNNNGAAGTACGATCGTGTCACCGA
ATAC_Beads_C_30	ACTCTGCGTTGATACCACTGCTTNNNNNNAACTTTCGATCGTGTCACCGA
ATAC_Beads_C_31	ACTCTGCGTTGATACCACTGCTTNNNNNNCCCTTACGATCGTGTCACCGA
ATAC_Beads_C_32	ACTCTGCGTTGATACCACTGCTTNNNNNNGGCAACCGATCGTGTCACCGA
ATAC_Beads_C_33	ACTCTGCGTTGATACCACTGCTTNNNNNNGTACTTCGATCGTGTCACCGA
ATAC_Beads_C_34	ACTCTGCGTTGATACCACTGCTTNNNNNNAAGATCCGATCGTGTCACCGA
ATAC_Beads_C_35	ACTCTGCGTTGATACCACTGCTTNNNNNNAGTTAACGATCGTGTCACCGA
ATAC_Beads_C_36	ACTCTGCGTTGATACCACTGCTTNNNNNNATTCGCCGATCGTGTCACCGA
ATAC_Beads_C_37	ACTCTGCGTTGATACCACTGCTTNNNNNNTAGCGGCGATCGTGTCACCGA
ATAC_Beads_C_38	ACTCTGCGTTGATACCACTGCTTNNNNNNGCTTCACGATCGTGTCACCGA
ATAC_Beads_C_39	ACTCTGCGTTGATACCACTGCTTNNNNNNCTGTATCGATCGTGTCACCGA
ATAC_Beads_C_40	ACTCTGCGTTGATACCACTGCTTNNNNNNCAGAAGCGATCGTGTCACCGA
ATAC_Beads_C_41	ACTCTGCGTTGATACCACTGCTTNNNNNNGATCTCCGATCGTGTCACCGA
ATAC_Beads_C_42	ACTCTGCGTTGATACCACTGCTTNNNNNNCGTCGGCGATCGTGTCACCGA
ATAC_Beads_C_43	ACTCTGCGTTGATACCACTGCTTNNNNNNATGGAGCGATCGTGTCACCGA
ATAC_Beads_C_44	ACTCTGCGTTGATACCACTGCTTNNNNNNCGTTTTCGATCGTGTCACCGA
ATAC_Beads_C_45	ACTCTGCGTTGATACCACTGCTTNNNNNNATGCTACGATCGTGTCACCGA
ATAC_Beads_C_46	ACTCTGCGTTGATACCACTGCTTNNNNNNACCCGACGATCGTGTCACCGA
ATAC_Beads_C_47	ACTCTGCGTTGATACCACTGCTTNNNNNNTACCACCGATCGTGTCACCGA
ATAC_Beads_C_48	ACTCTGCGTTGATACCACTGCTTNNNNNNTCTAGGCGATCGTGTCACCGA
ATAC_Beads_C_49	ACTCTGCGTTGATACCACTGCTTNNNNNNAAACCCCGATCGTGTCACCGA
ATAC_Beads_C_50	ACTCTGCGTTGATACCACTGCTTNNNNNNCGCCATCGATCGTGTCACCGA
ATAC_Beads_C_51	ACTCTGCGTTGATACCACTGCTTNNNNNNTATGAACGATCGTGTCACCGA
ATAC_Beads_C_52	ACTCTGCGTTGATACCACTGCTTNNNNNNGGCGTTCGATCGTGTCACCGA
ATAC_Beads_C_53	ACTCTGCGTTGATACCACTGCTTNNNNNNGCAGCCCGATCGTGTCACCGA
ATAC_Beads_C_54	ACTCTGCGTTGATACCACTGCTTNNNNNNCACAGCCGATCGTGTCACCGA
ATAC_Beads_C_55	ACTCTGCGTTGATACCACTGCTTNNNNNNCCATCTCGATCGTGTCACCGA
ATAC_Beads_C_56	ACTCTGCGTTGATACCACTGCTTNNNNNNCATTACCGATCGTGTCACCGA
ATAC_Beads_C_57	ACTCTGCGTTGATACCACTGCTTNNNNNNGACCCTCGATCGTGTCACCGA
ATAC_Beads_C_58	ACTCTGCGTTGATACCACTGCTTNNNNNNAGAGATCGATCGTGTCACCGA
ATAC_Beads_C_59	ACTCTGCGTTGATACCACTGCTTNNNNNNCTAGGCCGATCGTGTCACCGA
ATAC_Beads_C_60	ACTCTGCGTTGATACCACTGCTTNNNNNNCTTTGACGATCGTGTCACCGA
ATAC_Beads_C_61	ACTCTGCGTTGATACCACTGCTTNNNNNNATCATGCGATCGTGTCACCGA
ATAC_Beads_C_62	ACTCTGCGTTGATACCACTGCTTNNNNNNCGCACACGATCGTGTCACCGA
ATAC_Beads_C_63	ACTCTGCGTTGATACCACTGCTTNNNNNNTCCTGCCGATCGTGTCACCGA
ATAC_Beads_C_64	ACTCTGCGTTGATACCACTGCTTNNNNNNGGTAGACGATCGTGTCACCGA
ATAC_Beads_C_65	ACTCTGCGTTGATACCACTGCTTNNNNNNACGACTCGATCGTGTCACCGA
ATAC_Beads_C_66	ACTCTGCGTTGATACCACTGCTTNNNNNNGCCACGCGATCGTGTCACCGA
ATAC_Beads_C_67	ACTCTGCGTTGATACCACTGCTTNNNNNNGGACGCCGATCGTGTCACCGA
ATAC_Beads_C_68	ACTCTGCGTTGATACCACTGCTTNNNNNNGCGTTCCGATCGTGTCACCGA
ATAC_Beads_C_69	ACTCTGCGTTGATACCACTGCTTNNNNNNATAAGTCGATCGTGTCACCGA
ATAC_Beads_C_70	ACTCTGCGTTGATACCACTGCTTNNNNNNCATCCACGATCGTGTCACCGA
ATAC_Beads_C_71	ACTCTGCGTTGATACCACTGCTTNNNNNNACAATACGATCGTGTCACCGA
ATAC_Beads_C_72	ACTCTGCGTTGATACCACTGCTTNNNNNNCAACGTCGATCGTGTCACCGA
ATAC_Beads_C_73	ACTCTGCGTTGATACCACTGCTTNNNNNNTAATTCCGATCGTGTCACCGA
ATAC_Beads_C_74	ACTCTGCGTTGATACCACTGCTTNNNNNNAGATGGCGATCGTGTCACCGA
ATAC_Beads_C_75	ACTCTGCGTTGATACCACTGCTTNNNNNNTGATCACGATCGTGTCACCGA
ATAC_Beads_C_76	ACTCTGCGTTGATACCACTGCTTNNNNNNAATACGCGATCGTGTCACCGA
ATAC_Beads_C_77	ACTCTGCGTTGATACCACTGCTTNNNNNNCTGCCGCGATCGTGTCACCGA
ATAC_Beads_C_78	ACTCTGCGTTGATACCACTGCTTNNNNNNAGTGTCCGATCGTGTCACCGA
ATAC_Beads_C_79	ACTCTGCGTTGATACCACTGCTTNNNNNNGCGGAACGATCGTGTCACCGA
ATAC_Beads_C_80	ACTCTGCGTTGATACCACTGCTTNNNNNNTGCGAGCGATCGTGTCACCGA
ATAC_Beads_C_81	ACTCTGCGTTGATACCACTGCTTNNNNNNGTATACCGATCGTGTCACCGA
ATAC_Beads_C_82	ACTCTGCGTTGATACCACTGCTTNNNNNNGTGACACGATCGTGTCACCGA
ATAC_Beads_C_83	ACTCTGCGTTGATACCACTGCTTNNNNNNTCCGCACGATCGTGTCACCGA
ATAC_Beads_C_84	ACTCTGCGTTGATACCACTGCTTNNNNNNGCTCGTCGATCGTGTCACCGA
ATAC_Beads_C_85	ACTCTGCGTTGATACCACTGCTTNNNNNNGGGTGTCGATCGTGTCACCGA
ATAC_Beads_C_86	ACTCTGCGTTGATACCACTGCTTNNNNNNCAAGCGCGATCGTGTCACCGA
ATAC_Beads_C_87	ACTCTGCGTTGATACCACTGCTTNNNNNNATTGCACGATCGTGTCACCGA
ATAC_Beads_C_88	ACTCTGCGTTGATACCACTGCTTNNNNNNTTGTTGCGATCGTGTCACCGA
ATAC_Beads_C_89	ACTCTGCGTTGATACCACTGCTTNNNNNNTTTCAGCGATCGTGTCACCGA
ATAC_Beads_C_90	ACTCTGCGTTGATACCACTGCTTNNNNNNTAGGTTCGATCGTGTCACCGA
ATAC_Beads_C_91	ACTCTGCGTTGATACCACTGCTTNNNNNNTCAGGTCGATCGTGTCACCGA
ATAC_Beads_C_92	ACTCTGCGTTGATACCACTGCTTNNNNNNAAGTGACGATCGTGTCACCGA
ATAC_Beads_C_93	ACTCTGCGTTGATACCACTGCTTNNNNNNTCGCCCCGATCGTGTCACCGA
ATAC_Beads_C_94	ACTCTGCGTTGATACCACTGCTTNNNNNNGGTGCGCGATCGTGTCACCGA
ATAC_Beads_C_95	ACTCTGCGTTGATACCACTGCTTNNNNNNTACTCGCGATCGTGTCACCGA
ATAC_Beads_C_96	ACTCTGCGTTGATACCACTGCTTNNNNNNGAAAGGCGATCGTGTCACCGA

## Sheet: BC#2RNA barcoded random primers
Oligo name	Sequence(5' to 3')	Modifications
RT_random_1	G*TCTCGTGGGCTCGGAGATGTGTATAAGAGACAGGTTATAGTTGNNNNNNN	Phosphorthioate
RT_random_2	G*TCTCGTGGGCTCGGAGATGTGTATAAGAGACAGGTCTTTGGATNNNNNNN	Phosphorthioate
RT_random_3	G*TCTCGTGGGCTCGGAGATGTGTATAAGAGACAGTAGCTTAGTGNNNNNNN	Phosphorthioate
RT_random_4	G*TCTCGTGGGCTCGGAGATGTGTATAAGAGACAGGTATGTCAGGNNNNNNN	Phosphorthioate
RT_random_5	G*TCTCGTGGGCTCGGAGATGTGTATAAGAGACAGATGTTGTGGCNNNNNNN	Phosphorthioate
RT_random_6	G*TCTCGTGGGCTCGGAGATGTGTATAAGAGACAGTGGATGCTATNNNNNNN	Phosphorthioate
RT_random_7	G*TCTCGTGGGCTCGGAGATGTGTATAAGAGACAGCAGTATTGTTNNNNNNN	Phosphorthioate
RT_random_8	G*TCTCGTGGGCTCGGAGATGTGTATAAGAGACAGTGTTGCTTGCNNNNNNN	Phosphorthioate
RT_random_9	G*TCTCGTGGGCTCGGAGATGTGTATAAGAGACAGCTATATGTAGNNNNNNN	Phosphorthioate
RT_random_10	G*TCTCGTGGGCTCGGAGATGTGTATAAGAGACAGAAAGAACAAANNNNNNN	Phosphorthioate
RT_random_11	G*TCTCGTGGGCTCGGAGATGTGTATAAGAGACAGAAACAAAGAANNNNNNN	Phosphorthioate
RT_random_12	G*TCTCGTGGGCTCGGAGATGTGTATAAGAGACAGAACAAAGAAANNNNNNN	Phosphorthioate
RT_random_13	G*TCTCGTGGGCTCGGAGATGTGTATAAGAGACAGAAGAGAAACANNNNNNN	Phosphorthioate
RT_random_14	G*TCTCGTGGGCTCGGAGATGTGTATAAGAGACAGACAAGAAAGANNNNNNN	Phosphorthioate
RT_random_15	G*TCTCGTGGGCTCGGAGATGTGTATAAGAGACAGAGAAACAAAGNNNNNNN	Phosphorthioate
RT_random_16	G*TCTCGTGGGCTCGGAGATGTGTATAAGAGACAGAAACAAGAAGNNNNNNN	Phosphorthioate
RT_random_17	G*TCTCGTGGGCTCGGAGATGTGTATAAGAGACAGACAAAGGAAANNNNNNN	Phosphorthioate
RT_random_18	G*TCTCGTGGGCTCGGAGATGTGTATAAGAGACAGAGAAAGACAANNNNNNN	Phosphorthioate
RT_random_19	G*TCTCGTGGGCTCGGAGATGTGTATAAGAGACAGGAAACAGAAANNNNNNN	Phosphorthioate
RT_random_20	G*TCTCGTGGGCTCGGAGATGTGTATAAGAGACAGAAAGGAACAANNNNNNN	Phosphorthioate
RT_random_21	G*TCTCGTGGGCTCGGAGATGTGTATAAGAGACAGAACAGAAGAANNNNNNN	Phosphorthioate
RT_random_22	G*TCTCGTGGGCTCGGAGATGTGTATAAGAGACAGAGAAGACAAANNNNNNN	Phosphorthioate
RT_random_23	G*TCTCGTGGGCTCGGAGATGTGTATAAGAGACAGAAGAACAAGANNNNNNN	Phosphorthioate
RT_random_24	G*TCTCGTGGGCTCGGAGATGTGTATAAGAGACAGAAGAAACGAANNNNNNN	Phosphorthioate
RT_random_25	G*TCTCGTGGGCTCGGAGATGTGTATAAGAGACAGAACAAGAAAGNNNNNNN	Phosphorthioate
RT_random_26	G*TCTCGTGGGCTCGGAGATGTGTATAAGAGACAGAAAGAGAACANNNNNNN	Phosphorthioate
RT_random_27	G*TCTCGTGGGCTCGGAGATGTGTATAAGAGACAGAAAGCAAAGANNNNNNN	Phosphorthioate
RT_random_28	G*TCTCGTGGGCTCGGAGATGTGTATAAGAGACAGAGAACAAGAANNNNNNN	Phosphorthioate
RT_random_29	G*TCTCGTGGGCTCGGAGATGTGTATAAGAGACAGAAACGATAAANNNNNNN	Phosphorthioate
RT_random_30	G*TCTCGTGGGCTCGGAGATGTGTATAAGAGACAGAACATAAAGANNNNNNN	Phosphorthioate
RT_random_31	G*TCTCGTGGGCTCGGAGATGTGTATAAGAGACAGGAATAAACAANNNNNNN	Phosphorthioate
RT_random_32	G*TCTCGTGGGCTCGGAGATGTGTATAAGAGACAGAAACAGAAATNNNNNNN	Phosphorthioate
RT_random_33	G*TCTCGTGGGCTCGGAGATGTGTATAAGAGACAGAAGACAATAANNNNNNN	Phosphorthioate
RT_random_34	G*TCTCGTGGGCTCGGAGATGTGTATAAGAGACAGAACGAAATAANNNNNNN	Phosphorthioate
RT_random_35	G*TCTCGTGGGCTCGGAGATGTGTATAAGAGACAGAAATACGAAANNNNNNN	Phosphorthioate
RT_random_36	G*TCTCGTGGGCTCGGAGATGTGTATAAGAGACAGAATAAGCAAANNNNNNN	Phosphorthioate
RT_random_37	G*TCTCGTGGGCTCGGAGATGTGTATAAGAGACAGACAAATAGAANNNNNNN	Phosphorthioate
RT_random_38	G*TCTCGTGGGCTCGGAGATGTGTATAAGAGACAGAAAGATAAACNNNNNNN	Phosphorthioate
RT_random_39	G*TCTCGTGGGCTCGGAGATGTGTATAAGAGACAGAAGAAATAACNNNNNNN	Phosphorthioate
RT_random_40	G*TCTCGTGGGCTCGGAGATGTGTATAAGAGACAGCAAAGAAATANNNNNNN	Phosphorthioate
RT_random_41	G*TCTCGTGGGCTCGGAGATGTGTATAAGAGACAGAGAATAAACANNNNNNN	Phosphorthioate
RT_random_42	G*TCTCGTGGGCTCGGAGATGTGTATAAGAGACAGCAAATAAGAANNNNNNN	Phosphorthioate
RT_random_43	G*TCTCGTGGGCTCGGAGATGTGTATAAGAGACAGAAACATAAGANNNNNNN	Phosphorthioate
RT_random_44	G*TCTCGTGGGCTCGGAGATGTGTATAAGAGACAGAAGAATACAANNNNNNN	Phosphorthioate
RT_random_45	G*TCTCGTGGGCTCGGAGATGTGTATAAGAGACAGAATAACAGAANNNNNNN	Phosphorthioate
RT_random_46	G*TCTCGTGGGCTCGGAGATGTGTATAAGAGACAGATAAAGAAACNNNNNNN	Phosphorthioate
RT_random_47	G*TCTCGTGGGCTCGGAGATGTGTATAAGAGACAGAATACATAAANNNNNNN	Phosphorthioate
RT_random_48	G*TCTCGTGGGCTCGGAGATGTGTATAAGAGACAGAAACTAAATANNNNNNN	Phosphorthioate
RT_random_49	GTCTCGTGGGCTCGGAGATGTGTATAAGAGACAGGGTATGCTTGNNNNNNN	Phosphorthioate
RT_random_50	GTCTCGTGGGCTCGGAGATGTGTATAAGAGACAGAACCTGCGTANNNNNNN	Phosphorthioate
RT_random_51	GTCTCGTGGGCTCGGAGATGTGTATAAGAGACAGGGCAGACGCCNNNNNNN	Phosphorthioate
RT_random_52	GTCTCGTGGGCTCGGAGATGTGTATAAGAGACAGTAGCCGTCATNNNNNNN	Phosphorthioate
RT_random_53	GTCTCGTGGGCTCGGAGATGTGTATAAGAGACAGCTAGTAGTCTNNNNNNN	Phosphorthioate
RT_random_54	GTCTCGTGGGCTCGGAGATGTGTATAAGAGACAGACGCGAGATTNNNNNNN	Phosphorthioate
RT_random_55	GTCTCGTGGGCTCGGAGATGTGTATAAGAGACAGGGTATCCGCCNNNNNNN	Phosphorthioate
RT_random_56	GTCTCGTGGGCTCGGAGATGTGTATAAGAGACAGAACTAGGCGCNNNNNNN	Phosphorthioate
RT_random_57	GTCTCGTGGGCTCGGAGATGTGTATAAGAGACAGTCGCTAAGCANNNNNNN	Phosphorthioate
RT_random_58	GTCTCGTGGGCTCGGAGATGTGTATAAGAGACAGTATATACTAANNNNNNN	Phosphorthioate
RT_random_59	GTCTCGTGGGCTCGGAGATGTGTATAAGAGACAGACTTGCTAGANNNNNNN	Phosphorthioate
RT_random_60	GTCTCGTGGGCTCGGAGATGTGTATAAGAGACAGAACCATTGGANNNNNNN	Phosphorthioate
RT_random_61	GTCTCGTGGGCTCGGAGATGTGTATAAGAGACAGTCGCGGTTGGNNNNNNN	Phosphorthioate
RT_random_62	GTCTCGTGGGCTCGGAGATGTGTATAAGAGACAGCGTAGTTACCNNNNNNN	Phosphorthioate
RT_random_63	GTCTCGTGGGCTCGGAGATGTGTATAAGAGACAGTCCAATCATCNNNNNNN	Phosphorthioate
RT_random_64	GTCTCGTGGGCTCGGAGATGTGTATAAGAGACAGAATCGATAATNNNNNNN	Phosphorthioate
RT_random_65	GTCTCGTGGGCTCGGAGATGTGTATAAGAGACAGCCATTATCTANNNNNNN	Phosphorthioate
RT_random_66	GTCTCGTGGGCTCGGAGATGTGTATAAGAGACAGTCAACGTAAGNNNNNNN	Phosphorthioate
RT_random_67	GTCTCGTGGGCTCGGAGATGTGTATAAGAGACAGTCTAATAGTANNNNNNN	Phosphorthioate
RT_random_68	GTCTCGTGGGCTCGGAGATGTGTATAAGAGACAGGATCGCTTCTNNNNNNN	Phosphorthioate
RT_random_69	GTCTCGTGGGCTCGGAGATGTGTATAAGAGACAGCTAACTAGATNNNNNNN	Phosphorthioate
RT_random_70	GTCTCGTGGGCTCGGAGATGTGTATAAGAGACAGGCTGGAACTTNNNNNNN	Phosphorthioate
RT_random_71	GTCTCGTGGGCTCGGAGATGTGTATAAGAGACAGAGGTTAGTTCNNNNNNN	Phosphorthioate
RT_random_72	GTCTCGTGGGCTCGGAGATGTGTATAAGAGACAGCATTCGACGGNNNNNNN	Phosphorthioate
RT_random_73	GTCTCGTGGGCTCGGAGATGTGTATAAGAGACAGCATTCAATCANNNNNNN	Phosphorthioate
RT_random_74	GTCTCGTGGGCTCGGAGATGTGTATAAGAGACAGCGGATTAGAANNNNNNN	Phosphorthioate
RT_random_75	GTCTCGTGGGCTCGGAGATGTGTATAAGAGACAGATCGGCTATCNNNNNNN	Phosphorthioate
RT_random_76	GTCTCGTGGGCTCGGAGATGTGTATAAGAGACAGACGAAGTCAANNNNNNN	Phosphorthioate
RT_random_77	GTCTCGTGGGCTCGGAGATGTGTATAAGAGACAGTTACCTCGACNNNNNNN	Phosphorthioate
RT_random_78	GTCTCGTGGGCTCGGAGATGTGTATAAGAGACAGGGAGGATAGCNNNNNNN	Phosphorthioate
RT_random_79	GTCTCGTGGGCTCGGAGATGTGTATAAGAGACAGGGCTCTCTATNNNNNNN	Phosphorthioate
RT_random_80	GTCTCGTGGGCTCGGAGATGTGTATAAGAGACAGCGGTCAAGAANNNNNNN	Phosphorthioate
RT_random_81	GTCTCGTGGGCTCGGAGATGTGTATAAGAGACAGCGCTCCTAACNNNNNNN	Phosphorthioate
RT_random_82	GTCTCGTGGGCTCGGAGATGTGTATAAGAGACAGATCCATGACTNNNNNNN	Phosphorthioate
RT_random_83	GTCTCGTGGGCTCGGAGATGTGTATAAGAGACAGAACCTGGTCTNNNNNNN	Phosphorthioate
RT_random_84	GTCTCGTGGGCTCGGAGATGTGTATAAGAGACAGGGTACCGGCANNNNNNN	Phosphorthioate
RT_random_85	GTCTCGTGGGCTCGGAGATGTGTATAAGAGACAGAAGCCAGTTANNNNNNN	Phosphorthioate
RT_random_86	GTCTCGTGGGCTCGGAGATGTGTATAAGAGACAGTCTTGCCGACNNNNNNN	Phosphorthioate
RT_random_87	GTCTCGTGGGCTCGGAGATGTGTATAAGAGACAGAAGACCGTTGNNNNNNN	Phosphorthioate
RT_random_88	GTCTCGTGGGCTCGGAGATGTGTATAAGAGACAGAGGTTAGCATNNNNNNN	Phosphorthioate
RT_random_89	GTCTCGTGGGCTCGGAGATGTGTATAAGAGACAGTTCGCCTCCANNNNNNN	Phosphorthioate
RT_random_90	GTCTCGTGGGCTCGGAGATGTGTATAAGAGACAGAGAGCCAAGGNNNNNNN	Phosphorthioate
RT_random_91	GTCTCGTGGGCTCGGAGATGTGTATAAGAGACAGAATACCATCCNNNNNNN	Phosphorthioate
RT_random_92	GTCTCGTGGGCTCGGAGATGTGTATAAGAGACAGAGCTCTCCTCNNNNNNN	Phosphorthioate
RT_random_93	GTCTCGTGGGCTCGGAGATGTGTATAAGAGACAGAGCTTATCCGNNNNNNN	Phosphorthioate
RT_random_94	GTCTCGTGGGCTCGGAGATGTGTATAAGAGACAGCATCTCTGCANNNNNNN	Phosphorthioate
RT_random_95	GTCTCGTGGGCTCGGAGATGTGTATAAGAGACAGACCTGGCCAANNNNNNN	Phosphorthioate
RT_random_96	GTCTCGTGGGCTCGGAGATGTGTATAAGAGACAGTAACTGGTTANNNNNNN	Phosphorthioate
RT_random_97	GTCTCGTGGGCTCGGAGATGTGTATAAGAGACAGTTGCTAACGGNNNNNNN	Phosphorthioate
RT_random_98	GTCTCGTGGGCTCGGAGATGTGTATAAGAGACAGACTAGAGAGTNNNNNNN	Phosphorthioate
RT_random_99	GTCTCGTGGGCTCGGAGATGTGTATAAGAGACAGAATGCCGCTTNNNNNNN	Phosphorthioate
RT_random_100	GTCTCGTGGGCTCGGAGATGTGTATAAGAGACAGTATAGACGCANNNNNNN	Phosphorthioate
RT_random_101	GTCTCGTGGGCTCGGAGATGTGTATAAGAGACAGTCAATCGCATNNNNNNN	Phosphorthioate
RT_random_102	GTCTCGTGGGCTCGGAGATGTGTATAAGAGACAGTTCTTAATAANNNNNNN	Phosphorthioate
RT_random_103	GTCTCGTGGGCTCGGAGATGTGTATAAGAGACAGGTCCTAGAGGNNNNNNN	Phosphorthioate
RT_random_104	GTCTCGTGGGCTCGGAGATGTGTATAAGAGACAGATATTGATACNNNNNNN	Phosphorthioate
RT_random_105	GTCTCGTGGGCTCGGAGATGTGTATAAGAGACAGCCGCTGCCAGNNNNNNN	Phosphorthioate
RT_random_106	GTCTCGTGGGCTCGGAGATGTGTATAAGAGACAGCAATTACCGTNNNNNNN	Phosphorthioate
RT_random_107	GTCTCGTGGGCTCGGAGATGTGTATAAGAGACAGGGCCGTAGTCNNNNNNN	Phosphorthioate
RT_random_108	GTCTCGTGGGCTCGGAGATGTGTATAAGAGACAGTAATGAACGANNNNNNN	Phosphorthioate
RT_random_109	GTCTCGTGGGCTCGGAGATGTGTATAAGAGACAGCCGTTCCTTANNNNNNN	Phosphorthioate
RT_random_110	GTCTCGTGGGCTCGGAGATGTGTATAAGAGACAGATGGCTCTGCNNNNNNN	Phosphorthioate
RT_random_111	GTCTCGTGGGCTCGGAGATGTGTATAAGAGACAGGTATAATACGNNNNNNN	Phosphorthioate
RT_random_112	GTCTCGTGGGCTCGGAGATGTGTATAAGAGACAGGGCGAACTCGNNNNNNN	Phosphorthioate
RT_random_113	GTCTCGTGGGCTCGGAGATGTGTATAAGAGACAGTTAATTGAATNNNNNNN	Phosphorthioate
RT_random_114	GTCTCGTGGGCTCGGAGATGTGTATAAGAGACAGTTAGGACCGGNNNNNNN	Phosphorthioate
RT_random_115	GTCTCGTGGGCTCGGAGATGTGTATAAGAGACAGAAGTAAGAGCNNNNNNN	Phosphorthioate
RT_random_116	GTCTCGTGGGCTCGGAGATGTGTATAAGAGACAGCCTTGGTCCANNNNNNN	Phosphorthioate
RT_random_117	GTCTCGTGGGCTCGGAGATGTGTATAAGAGACAGCATCAGAATGNNNNNNN	Phosphorthioate
RT_random_118	GTCTCGTGGGCTCGGAGATGTGTATAAGAGACAGTTATAGCAGANNNNNNN	Phosphorthioate
RT_random_119	GTCTCGTGGGCTCGGAGATGTGTATAAGAGACAGTTACTTGGAANNNNNNN	Phosphorthioate
RT_random_120	GTCTCGTGGGCTCGGAGATGTGTATAAGAGACAGGCTCAGCCGGNNNNNNN	Phosphorthioate
RT_random_121	GTCTCGTGGGCTCGGAGATGTGTATAAGAGACAGACGTCCGCAGNNNNNNN	Phosphorthioate
RT_random_122	GTCTCGTGGGCTCGGAGATGTGTATAAGAGACAGTTGCGAGGCANNNNNNN	Phosphorthioate
RT_random_123	GTCTCGTGGGCTCGGAGATGTGTATAAGAGACAGTTCCAACCGCNNNNNNN	Phosphorthioate
RT_random_124	GTCTCGTGGGCTCGGAGATGTGTATAAGAGACAGTCAAGCCGATNNNNNNN	Phosphorthioate
RT_random_125	GTCTCGTGGGCTCGGAGATGTGTATAAGAGACAGCTTGCAACCTNNNNNNN	Phosphorthioate
RT_random_126	GTCTCGTGGGCTCGGAGATGTGTATAAGAGACAGCCATCGCGAANNNNNNN	Phosphorthioate
RT_random_127	GTCTCGTGGGCTCGGAGATGTGTATAAGAGACAGTAGACTTCTTNNNNNNN	Phosphorthioate
RT_random_128	GTCTCGTGGGCTCGGAGATGTGTATAAGAGACAGGTCCTTAAGANNNNNNN	Phosphorthioate
RT_random_129	GTCTCGTGGGCTCGGAGATGTGTATAAGAGACAGAGTAACGGTCNNNNNNN	Phosphorthioate
RT_random_130	GTCTCGTGGGCTCGGAGATGTGTATAAGAGACAGGTTCGTCAGANNNNNNN	Phosphorthioate
RT_random_131	GTCTCGTGGGCTCGGAGATGTGTATAAGAGACAGCGCCTAATGCNNNNNNN	Phosphorthioate
RT_random_132	GTCTCGTGGGCTCGGAGATGTGTATAAGAGACAGACCGGAATTANNNNNNN	Phosphorthioate
RT_random_133	GTCTCGTGGGCTCGGAGATGTGTATAAGAGACAGTAGGCCATAGNNNNNNN	Phosphorthioate
RT_random_134	GTCTCGTGGGCTCGGAGATGTGTATAAGAGACAGTAACTCTTAGNNNNNNN	Phosphorthioate
RT_random_135	GTCTCGTGGGCTCGGAGATGTGTATAAGAGACAGTATGAGTTAANNNNNNN	Phosphorthioate
RT_random_136	GTCTCGTGGGCTCGGAGATGTGTATAAGAGACAGTATCATGATCNNNNNNN	Phosphorthioate
RT_random_137	GTCTCGTGGGCTCGGAGATGTGTATAAGAGACAGGAGCATATGGNNNNNNN	Phosphorthioate
RT_random_138	GTCTCGTGGGCTCGGAGATGTGTATAAGAGACAGTAACGATCCANNNNNNN	Phosphorthioate
RT_random_139	GTCTCGTGGGCTCGGAGATGTGTATAAGAGACAGCGGCGTAACTNNNNNNN	Phosphorthioate
RT_random_140	GTCTCGTGGGCTCGGAGATGTGTATAAGAGACAGCGTCGCAGCCNNNNNNN	Phosphorthioate
RT_random_141	GTCTCGTGGGCTCGGAGATGTGTATAAGAGACAGGTAGCTCCATNNNNNNN	Phosphorthioate
RT_random_142	GTCTCGTGGGCTCGGAGATGTGTATAAGAGACAGGTCCTACTTGNNNNNNN	Phosphorthioate
RT_random_143	GTCTCGTGGGCTCGGAGATGTGTATAAGAGACAGGGTAGGTTAGNNNNNNN	Phosphorthioate
RT_random_144	GTCTCGTGGGCTCGGAGATGTGTATAAGAGACAGGAGCATCATTNNNNNNN	Phosphorthioate
RT_random_145	GTCTCGTGGGCTCGGAGATGTGTATAAGAGACAGCCGCTCCGGCNNNNNNN	Phosphorthioate
RT_random_146	GTCTCGTGGGCTCGGAGATGTGTATAAGAGACAGTTCTTCCGGTTNNNNNNN	Phosphorthioate
RT_random_147	GTCTCGTGGGCTCGGAGATGTGTATAAGAGACAGAGGAGAGAACNNNNNNN	Phosphorthioate
RT_random_148	GTCTCGTGGGCTCGGAGATGTGTATAAGAGACAGTAACTCAATTNNNNNNN	Phosphorthioate
RT_random_149	GTCTCGTGGGCTCGGAGATGTGTATAAGAGACAGACTATAGGTTNNNNNNN	Phosphorthioate
RT_random_150	GTCTCGTGGGCTCGGAGATGTGTATAAGAGACAGAGGTATACTCNNNNNNN	Phosphorthioate
RT_random_151	GTCTCGTGGGCTCGGAGATGTGTATAAGAGACAGTTCATAGGACNNNNNNN	Phosphorthioate
RT_random_152	GTCTCGTGGGCTCGGAGATGTGTATAAGAGACAGGGAGGCCTCCNNNNNNN	Phosphorthioate
RT_random_153	GTCTCGTGGGCTCGGAGATGTGTATAAGAGACAGTTCAATATAANNNNNNN	Phosphorthioate
RT_random_154	GTCTCGTGGGCTCGGAGATGTGTATAAGAGACAGACGTCATATANNNNNNN	Phosphorthioate
RT_random_155	GTCTCGTGGGCTCGGAGATGTGTATAAGAGACAGCGGTTGCGCGNNNNNNN	Phosphorthioate
RT_random_156	GTCTCGTGGGCTCGGAGATGTGTATAAGAGACAGCAAGGAGGTCNNNNNNN	Phosphorthioate
RT_random_157	GTCTCGTGGGCTCGGAGATGTGTATAAGAGACAGTTACGATGAANNNNNNN	Phosphorthioate
RT_random_158	GTCTCGTGGGCTCGGAGATGTGTATAAGAGACAGTTGCTGGCATNNNNNNN	Phosphorthioate
RT_random_159	GTCTCGTGGGCTCGGAGATGTGTATAAGAGACAGATTCGACCAANNNNNNN	Phosphorthioate
RT_random_160	GTCTCGTGGGCTCGGAGATGTGTATAAGAGACAGCCGCGGCTCANNNNNNN	Phosphorthioate
RT_random_161	GTCTCGTGGGCTCGGAGATGTGTATAAGAGACAGGTTACGCAAGNNNNNNN	Phosphorthioate
RT_random_162	GTCTCGTGGGCTCGGAGATGTGTATAAGAGACAGAGCCGGTACCNNNNNNN	Phosphorthioate
RT_random_163	GTCTCGTGGGCTCGGAGATGTGTATAAGAGACAGACCTCTATCTNNNNNNN	Phosphorthioate
RT_random_164	GTCTCGTGGGCTCGGAGATGTGTATAAGAGACAGGGACTACTACNNNNNNN	Phosphorthioate
RT_random_165	GTCTCGTGGGCTCGGAGATGTGTATAAGAGACAGGTATCATCGANNNNNNN	Phosphorthioate
RT_random_166	GTCTCGTGGGCTCGGAGATGTGTATAAGAGACAGCCGCGATTATNNNNNNN	Phosphorthioate
RT_random_167	GTCTCGTGGGCTCGGAGATGTGTATAAGAGACAGATTCAGGTACNNNNNNN	Phosphorthioate
RT_random_168	GTCTCGTGGGCTCGGAGATGTGTATAAGAGACAGATGGAATTGGNNNNNNN	Phosphorthioate
RT_random_169	GTCTCGTGGGCTCGGAGATGTGTATAAGAGACAGGACGAAGCGTNNNNNNN	Phosphorthioate
RT_random_170	GTCTCGTGGGCTCGGAGATGTGTATAAGAGACAGCTTGCAGTAGNNNNNNN	Phosphorthioate
RT_random_171	GTCTCGTGGGCTCGGAGATGTGTATAAGAGACAGCTTGGTAATGNNNNNNN	Phosphorthioate
RT_random_172	GTCTCGTGGGCTCGGAGATGTGTATAAGAGACAGCAAGTCGACCNNNNNNN	Phosphorthioate
RT_random_173	GTCTCGTGGGCTCGGAGATGTGTATAAGAGACAGTAACGAATTGNNNNNNN	Phosphorthioate
RT_random_174	GTCTCGTGGGCTCGGAGATGTGTATAAGAGACAGTTATTCTGAGNNNNNNN	Phosphorthioate
RT_random_175	GTCTCGTGGGCTCGGAGATGTGTATAAGAGACAGTTATTATGGTNNNNNNN	Phosphorthioate
RT_random_176	GTCTCGTGGGCTCGGAGATGTGTATAAGAGACAGATATGAGCCANNNNNNN	Phosphorthioate
RT_random_177	GTCTCGTGGGCTCGGAGATGTGTATAAGAGACAGCAACCAGTACNNNNNNN	Phosphorthioate
RT_random_178	GTCTCGTGGGCTCGGAGATGTGTATAAGAGACAGCATCCGACTANNNNNNN	Phosphorthioate
RT_random_179	GTCTCGTGGGCTCGGAGATGTGTATAAGAGACAGCCGCAAGTTCNNNNNNN	Phosphorthioate
RT_random_180	GTCTCGTGGGCTCGGAGATGTGTATAAGAGACAGCAGGAGGAGANNNNNNN	Phosphorthioate
RT_random_181	GTCTCGTGGGCTCGGAGATGTGTATAAGAGACAGGATATCGGCGNNNNNNN	Phosphorthioate
RT_random_182	GTCTCGTGGGCTCGGAGATGTGTATAAGAGACAGCCAGTCCTCTNNNNNNN	Phosphorthioate
RT_random_183	GTCTCGTGGGCTCGGAGATGTGTATAAGAGACAGCATAGTTCGGNNNNNNN	Phosphorthioate
RT_random_184	GTCTCGTGGGCTCGGAGATGTGTATAAGAGACAGCGTAATGCAGNNNNNNN	Phosphorthioate
RT_random_185	GTCTCGTGGGCTCGGAGATGTGTATAAGAGACAGCCGTTCGGATNNNNNNN	Phosphorthioate
RT_random_186	GTCTCGTGGGCTCGGAGATGTGTATAAGAGACAGCCATAAGTCCNNNNNNN	Phosphorthioate
RT_random_187	GTCTCGTGGGCTCGGAGATGTGTATAAGAGACAGGGCAATGAGANNNNNNN	Phosphorthioate
RT_random_188	GTCTCGTGGGCTCGGAGATGTGTATAAGAGACAGCGGTTATGCCNNNNNNN	Phosphorthioate
RT_random_189	GTCTCGTGGGCTCGGAGATGTGTATAAGAGACAGTGGCCGGCCTNNNNNNN	Phosphorthioate
RT_random_190	GTCTCGTGGGCTCGGAGATGTGTATAAGAGACAGAGCTGCAATANNNNNNN	Phosphorthioate
RT_random_191	GTCTCGTGGGCTCGGAGATGTGTATAAGAGACAGTGGCCATGCANNNNNNN	Phosphorthioate
RT_random_192	GTCTCGTGGGCTCGGAGATGTGTATAAGAGACAGTGACGCTCCGNNNNNNN	Phosphorthioate
RT_random_193	GTCTCGTGGGCTCGGAGATGTGTATAAGAGACAGAACTGCTGCCNNNNNNN	Phosphorthioate
RT_random_194	GTCTCGTGGGCTCGGAGATGTGTATAAGAGACAGTGCGCGATGCNNNNNNN	Phosphorthioate
RT_random_195	GTCTCGTGGGCTCGGAGATGTGTATAAGAGACAGATTGAGATTGNNNNNNN	Phosphorthioate
RT_random_196	GTCTCGTGGGCTCGGAGATGTGTATAAGAGACAGTTGATATATTNNNNNNN	Phosphorthioate
RT_random_197	GTCTCGTGGGCTCGGAGATGTGTATAAGAGACAGCGGTAGGAATNNNNNNN	Phosphorthioate
RT_random_198	GTCTCGTGGGCTCGGAGATGTGTATAAGAGACAGACCAGCGCAGNNNNNNN	Phosphorthioate
RT_random_199	GTCTCGTGGGCTCGGAGATGTGTATAAGAGACAGAGTTCGAGTANNNNNNN	Phosphorthioate
RT_random_200	GTCTCGTGGGCTCGGAGATGTGTATAAGAGACAGTTGGACGCTGNNNNNNN	Phosphorthioate
RT_random_201	GTCTCGTGGGCTCGGAGATGTGTATAAGAGACAGATAGACTAGGNNNNNNN	Phosphorthioate
RT_random_202	GTCTCGTGGGCTCGGAGATGTGTATAAGAGACAGTATAGTAAGCNNNNNNN	Phosphorthioate
RT_random_203	GTCTCGTGGGCTCGGAGATGTGTATAAGAGACAGCGGTCGTTAANNNNNNN	Phosphorthioate
RT_random_204	GTCTCGTGGGCTCGGAGATGTGTATAAGAGACAGATGGCGGATCNNNNNNN	Phosphorthioate
RT_random_205	GTCTCGTGGGCTCGGAGATGTGTATAAGAGACAGCTCTGATCAGNNNNNNN	Phosphorthioate
RT_random_206	GTCTCGTGGGCTCGGAGATGTGTATAAGAGACAGGGCCAGTCCGNNNNNNN	Phosphorthioate
RT_random_207	GTCTCGTGGGCTCGGAGATGTGTATAAGAGACAGCGGAAGATATNNNNNNN	Phosphorthioate
RT_random_208	GTCTCGTGGGCTCGGAGATGTGTATAAGAGACAGTGGCTGATGANNNNNNN	Phosphorthioate
RT_random_209	GTCTCGTGGGCTCGGAGATGTGTATAAGAGACAGGAAGGTTGCCNNNNNNN	Phosphorthioate
RT_random_210	GTCTCGTGGGCTCGGAGATGTGTATAAGAGACAGGTTGAAGGATNNNNNNN	Phosphorthioate
RT_random_211	GTCTCGTGGGCTCGGAGATGTGTATAAGAGACAGTGCGCCAGAANNNNNNN	Phosphorthioate
RT_random_212	GTCTCGTGGGCTCGGAGATGTGTATAAGAGACAGCGAATAATTCNNNNNNN	Phosphorthioate
RT_random_213	GTCTCGTGGGCTCGGAGATGTGTATAAGAGACAGGCGACGCCTTNNNNNNN	Phosphorthioate
RT_random_214	GTCTCGTGGGCTCGGAGATGTGTATAAGAGACAGATCAACGATTNNNNNNN	Phosphorthioate
RT_random_215	GTCTCGTGGGCTCGGAGATGTGTATAAGAGACAGGTTCTGAATTNNNNNNN	Phosphorthioate
RT_random_216	GTCTCGTGGGCTCGGAGATGTGTATAAGAGACAGGCTAACCTCANNNNNNN	Phosphorthioate
RT_random_217	GTCTCGTGGGCTCGGAGATGTGTATAAGAGACAGGGAGCGGCCGNNNNNNN	Phosphorthioate
RT_random_218	GTCTCGTGGGCTCGGAGATGTGTATAAGAGACAGCGCGTACGACNNNNNNN	Phosphorthioate
RT_random_219	GTCTCGTGGGCTCGGAGATGTGTATAAGAGACAGCGATGGCGCCNNNNNNN	Phosphorthioate
RT_random_220	GTCTCGTGGGCTCGGAGATGTGTATAAGAGACAGTGGTATTCATNNNNNNN	Phosphorthioate
RT_random_221	GTCTCGTGGGCTCGGAGATGTGTATAAGAGACAGGATAAGGCAANNNNNNN	Phosphorthioate
RT_random_222	GTCTCGTGGGCTCGGAGATGTGTATAAGAGACAGGCCGGTCGAGNNNNNNN	Phosphorthioate
RT_random_223	GTCTCGTGGGCTCGGAGATGTGTATAAGAGACAGTGCGCCATCTNNNNNNN	Phosphorthioate
RT_random_224	GTCTCGTGGGCTCGGAGATGTGTATAAGAGACAGAAGTCTTCCGNNNNNNN	Phosphorthioate
RT_random_225	GTCTCGTGGGCTCGGAGATGTGTATAAGAGACAGAGACTCAAGCNNNNNNN	Phosphorthioate
RT_random_226	GTCTCGTGGGCTCGGAGATGTGTATAAGAGACAGGCAGGCGACGNNNNNNN	Phosphorthioate
RT_random_227	GTCTCGTGGGCTCGGAGATGTGTATAAGAGACAGAATACTCTTCNNNNNNN	Phosphorthioate
RT_random_228	GTCTCGTGGGCTCGGAGATGTGTATAAGAGACAGCCAACTAACCNNNNNNN	Phosphorthioate
RT_random_229	GTCTCGTGGGCTCGGAGATGTGTATAAGAGACAGTATCCTCAATNNNNNNN	Phosphorthioate
RT_random_230	GTCTCGTGGGCTCGGAGATGTGTATAAGAGACAGGCCGTCGCGTNNNNNNN	Phosphorthioate
RT_random_231	GTCTCGTGGGCTCGGAGATGTGTATAAGAGACAGAATGCTAGTCNNNNNNN	Phosphorthioate
RT_random_232	GTCTCGTGGGCTCGGAGATGTGTATAAGAGACAGGACGACCTGCNNNNNNN	Phosphorthioate
RT_random_233	GTCTCGTGGGCTCGGAGATGTGTATAAGAGACAGAGAGCCAGCCNNNNNNN	Phosphorthioate
RT_random_234	GTCTCGTGGGCTCGGAGATGTGTATAAGAGACAGCCAGGCCGCANNNNNNN	Phosphorthioate
RT_random_235	GTCTCGTGGGCTCGGAGATGTGTATAAGAGACAGCAGGTATGGANNNNNNN	Phosphorthioate
RT_random_236	GTCTCGTGGGCTCGGAGATGTGTATAAGAGACAGTTAATTATTGNNNNNNN	Phosphorthioate
RT_random_237	GTCTCGTGGGCTCGGAGATGTGTATAAGAGACAGCCGTTGACTTNNNNNNN	Phosphorthioate
RT_random_238	GTCTCGTGGGCTCGGAGATGTGTATAAGAGACAGGCCAGGATCANNNNNNN	Phosphorthioate
RT_random_239	GTCTCGTGGGCTCGGAGATGTGTATAAGAGACAGCTTCGGCGCANNNNNNN	Phosphorthioate
RT_random_240	GTCTCGTGGGCTCGGAGATGTGTATAAGAGACAGCAAGGCATTCNNNNNNN	Phosphorthioate
RT_random_241	GTCTCGTGGGCTCGGAGATGTGTATAAGAGACAGCGGATGAAGGNNNNNNN	Phosphorthioate
RT_random_242	GTCTCGTGGGCTCGGAGATGTGTATAAGAGACAGTATCGTCGGCNNNNNNN	Phosphorthioate
RT_random_243	GTCTCGTGGGCTCGGAGATGTGTATAAGAGACAGGCCGTATGCTNNNNNNN	Phosphorthioate
RT_random_244	GTCTCGTGGGCTCGGAGATGTGTATAAGAGACAGCTGAACTGGTNNNNNNN	Phosphorthioate
RT_random_245	GTCTCGTGGGCTCGGAGATGTGTATAAGAGACAGCATAACCAGCNNNNNNN	Phosphorthioate
RT_random_246	GTCTCGTGGGCTCGGAGATGTGTATAAGAGACAGAAGTTGCCATNNNNNNN	Phosphorthioate
RT_random_247	GTCTCGTGGGCTCGGAGATGTGTATAAGAGACAGAGGCCGCTCGNNNNNNN	Phosphorthioate
RT_random_248	GTCTCGTGGGCTCGGAGATGTGTATAAGAGACAGGTACTAGTAANNNNNNN	Phosphorthioate
RT_random_249	GTCTCGTGGGCTCGGAGATGTGTATAAGAGACAGGCGCGGTAGTNNNNNNN	Phosphorthioate
RT_random_250	GTCTCGTGGGCTCGGAGATGTGTATAAGAGACAGCTGGATTAGTNNNNNNN	Phosphorthioate
RT_random_251	GTCTCGTGGGCTCGGAGATGTGTATAAGAGACAGTTGGATCCTTNNNNNNN	Phosphorthioate
RT_random_252	GTCTCGTGGGCTCGGAGATGTGTATAAGAGACAGTTGGAATCTCNNNNNNN	Phosphorthioate
RT_random_253	GTCTCGTGGGCTCGGAGATGTGTATAAGAGACAGACCTGGACGCNNNNNNN	Phosphorthioate
RT_random_254	GTCTCGTGGGCTCGGAGATGTGTATAAGAGACAGGCGTTCAGCTNNNNNNN	Phosphorthioate
RT_random_255	GTCTCGTGGGCTCGGAGATGTGTATAAGAGACAGTTAGCAATAANNNNNNN	Phosphorthioate
RT_random_256	GTCTCGTGGGCTCGGAGATGTGTATAAGAGACAGTTGATGCTATNNNNNNN	Phosphorthioate
RT_random_257	GTCTCGTGGGCTCGGAGATGTGTATAAGAGACAGCTCTGCGGCANNNNNNN	Phosphorthioate
RT_random_258	GTCTCGTGGGCTCGGAGATGTGTATAAGAGACAGAATAATACCANNNNNNN	Phosphorthioate
RT_random_259	GTCTCGTGGGCTCGGAGATGTGTATAAGAGACAGACGCCGTTCANNNNNNN	Phosphorthioate
RT_random_260	GTCTCGTGGGCTCGGAGATGTGTATAAGAGACAGTTCGCTTACGNNNNNNN	Phosphorthioate
RT_random_261	GTCTCGTGGGCTCGGAGATGTGTATAAGAGACAGTACGGCTACGNNNNNNN	Phosphorthioate
RT_random_262	GTCTCGTGGGCTCGGAGATGTGTATAAGAGACAGTTCTTATCGANNNNNNN	Phosphorthioate
RT_random_263	GTCTCGTGGGCTCGGAGATGTGTATAAGAGACAGTTCCATGGCANNNNNNN	Phosphorthioate
RT_random_264	GTCTCGTGGGCTCGGAGATGTGTATAAGAGACAGAAGTAGTCAGNNNNNNN	Phosphorthioate
RT_random_265	GTCTCGTGGGCTCGGAGATGTGTATAAGAGACAGTCAGCTCTAANNNNNNN	Phosphorthioate
RT_random_266	GTCTCGTGGGCTCGGAGATGTGTATAAGAGACAGCGAATAGATGNNNNNNN	Phosphorthioate
RT_random_267	GTCTCGTGGGCTCGGAGATGTGTATAAGAGACAGCGGAGATCCGNNNNNNN	Phosphorthioate
RT_random_268	GTCTCGTGGGCTCGGAGATGTGTATAAGAGACAGACCGCAGAATNNNNNNN	Phosphorthioate
RT_random_269	GTCTCGTGGGCTCGGAGATGTGTATAAGAGACAGTCTCCTATAANNNNNNN	Phosphorthioate
RT_random_270	GTCTCGTGGGCTCGGAGATGTGTATAAGAGACAGAAGACGGCCANNNNNNN	Phosphorthioate
RT_random_271	GTCTCGTGGGCTCGGAGATGTGTATAAGAGACAGGCCAACGCCANNNNNNN	Phosphorthioate
RT_random_272	GTCTCGTGGGCTCGGAGATGTGTATAAGAGACAGTCTACCATTANNNNNNN	Phosphorthioate
RT_random_273	GTCTCGTGGGCTCGGAGATGTGTATAAGAGACAGTTACGTATACNNNNNNN	Phosphorthioate
RT_random_274	GTCTCGTGGGCTCGGAGATGTGTATAAGAGACAGACTTAACTAGNNNNNNN	Phosphorthioate
RT_random_275	GTCTCGTGGGCTCGGAGATGTGTATAAGAGACAGGCAGACCGGTNNNNNNN	Phosphorthioate
RT_random_276	GTCTCGTGGGCTCGGAGATGTGTATAAGAGACAGTGAGTCCAGANNNNNNN	Phosphorthioate
RT_random_277	GTCTCGTGGGCTCGGAGATGTGTATAAGAGACAGTGGAGAATTCNNNNNNN	Phosphorthioate
RT_random_278	GTCTCGTGGGCTCGGAGATGTGTATAAGAGACAGGGCGAGCTTANNNNNNN	Phosphorthioate
RT_random_279	GTCTCGTGGGCTCGGAGATGTGTATAAGAGACAGTCGAGGAGTANNNNNNN	Phosphorthioate
RT_random_280	GTCTCGTGGGCTCGGAGATGTGTATAAGAGACAGCCTTACTCCTNNNNNNN	Phosphorthioate
RT_random_281	GTCTCGTGGGCTCGGAGATGTGTATAAGAGACAGTCAGACGAACNNNNNNN	Phosphorthioate
RT_random_282	GTCTCGTGGGCTCGGAGATGTGTATAAGAGACAGCCGTCCAGTANNNNNNN	Phosphorthioate
RT_random_283	GTCTCGTGGGCTCGGAGATGTGTATAAGAGACAGGTTCCGCTAANNNNNNN	Phosphorthioate
RT_random_284	GTCTCGTGGGCTCGGAGATGTGTATAAGAGACAGCAGATTCGATNNNNNNN	Phosphorthioate
RT_random_285	GTCTCGTGGGCTCGGAGATGTGTATAAGAGACAGTGCATATAACNNNNNNN	Phosphorthioate
RT_random_286	GTCTCGTGGGCTCGGAGATGTGTATAAGAGACAGTAGGCAGATANNNNNNN	Phosphorthioate
RT_random_287	GTCTCGTGGGCTCGGAGATGTGTATAAGAGACAGTATGCCGAGTNNNNNNN	Phosphorthioate
RT_random_288	GTCTCGTGGGCTCGGAGATGTGTATAAGAGACAGATAGTCGTAGNNNNNNN	Phosphorthioate
RT_random_289	GTCTCGTGGGCTCGGAGATGTGTATAAGAGACAGGGATGCAGCANNNNNNN	Phosphorthioate
RT_random_290	GTCTCGTGGGCTCGGAGATGTGTATAAGAGACAGCCGCTATATTNNNNNNN	Phosphorthioate
RT_random_291	GTCTCGTGGGCTCGGAGATGTGTATAAGAGACAGATCGAGTCGCNNNNNNN	Phosphorthioate
RT_random_292	GTCTCGTGGGCTCGGAGATGTGTATAAGAGACAGGCGACGCAGANNNNNNN	Phosphorthioate
RT_random_293	GTCTCGTGGGCTCGGAGATGTGTATAAGAGACAGAATGGTCGACNNNNNNN	Phosphorthioate
RT_random_294	GTCTCGTGGGCTCGGAGATGTGTATAAGAGACAGTGGAACTAGANNNNNNN	Phosphorthioate
RT_random_295	GTCTCGTGGGCTCGGAGATGTGTATAAGAGACAGGTCCAACTCANNNNNNN	Phosphorthioate
RT_random_296	GTCTCGTGGGCTCGGAGATGTGTATAAGAGACAGTTATAAGAACNNNNNNN	Phosphorthioate
RT_random_297	GTCTCGTGGGCTCGGAGATGTGTATAAGAGACAGCAAGCTTCATNNNNNNN	Phosphorthioate
RT_random_298	GTCTCGTGGGCTCGGAGATGTGTATAAGAGACAGCTGATTAAGANNNNNNN	Phosphorthioate
RT_random_299	GTCTCGTGGGCTCGGAGATGTGTATAAGAGACAGTACTTACTTANNNNNNN	Phosphorthioate
RT_random_300	GTCTCGTGGGCTCGGAGATGTGTATAAGAGACAGGGATCTGCAGNNNNNNN	Phosphorthioate
RT_random_301	GTCTCGTGGGCTCGGAGATGTGTATAAGAGACAGATGCAATATGNNNNNNN	Phosphorthioate
RT_random_302	GTCTCGTGGGCTCGGAGATGTGTATAAGAGACAGACTGCCGATANNNNNNN	Phosphorthioate
RT_random_303	GTCTCGTGGGCTCGGAGATGTGTATAAGAGACAGTCCAGAAGGTNNNNNNN	Phosphorthioate
RT_random_304	GTCTCGTGGGCTCGGAGATGTGTATAAGAGACAGTTCAAGACCANNNNNNN	Phosphorthioate
RT_random_305	GTCTCGTGGGCTCGGAGATGTGTATAAGAGACAGTATTACTCATNNNNNNN	Phosphorthioate
RT_random_306	GTCTCGTGGGCTCGGAGATGTGTATAAGAGACAGAACTGATCTTNNNNNNN	Phosphorthioate
RT_random_307	GTCTCGTGGGCTCGGAGATGTGTATAAGAGACAGCCGCGGACCGNNNNNNN	Phosphorthioate
RT_random_308	GTCTCGTGGGCTCGGAGATGTGTATAAGAGACAGAATACGCAGGNNNNNNN	Phosphorthioate
RT_random_309	GTCTCGTGGGCTCGGAGATGTGTATAAGAGACAGGGTCGCGTCANNNNNNN	Phosphorthioate
RT_random_310	GTCTCGTGGGCTCGGAGATGTGTATAAGAGACAGAATTATCAGCNNNNNNN	Phosphorthioate
RT_random_311	GTCTCGTGGGCTCGGAGATGTGTATAAGAGACAGATTGCGCTGANNNNNNN	Phosphorthioate
RT_random_312	GTCTCGTGGGCTCGGAGATGTGTATAAGAGACAGAGCTAAGGTANNNNNNN	Phosphorthioate
RT_random_313	GTCTCGTGGGCTCGGAGATGTGTATAAGAGACAGTCGTAGAGAANNNNNNN	Phosphorthioate
RT_random_314	GTCTCGTGGGCTCGGAGATGTGTATAAGAGACAGTGATGGCCTTNNNNNNN	Phosphorthioate
RT_random_315	GTCTCGTGGGCTCGGAGATGTGTATAAGAGACAGTGGAAGTACCNNNNNNN	Phosphorthioate
RT_random_316	GTCTCGTGGGCTCGGAGATGTGTATAAGAGACAGAGATATATCGNNNNNNN	Phosphorthioate
RT_random_317	GTCTCGTGGGCTCGGAGATGTGTATAAGAGACAGCATGCTGGTTNNNNNNN	Phosphorthioate
RT_random_318	GTCTCGTGGGCTCGGAGATGTGTATAAGAGACAGGCAAGGAATANNNNNNN	Phosphorthioate
RT_random_319	GTCTCGTGGGCTCGGAGATGTGTATAAGAGACAGGGCATAGCTTNNNNNNN	Phosphorthioate
RT_random_320	GTCTCGTGGGCTCGGAGATGTGTATAAGAGACAGAGTAAGCATANNNNNNN	Phosphorthioate
RT_random_321	GTCTCGTGGGCTCGGAGATGTGTATAAGAGACAGCGCCTCGAACNNNNNNN	Phosphorthioate
RT_random_322	GTCTCGTGGGCTCGGAGATGTGTATAAGAGACAGTTAGGATCTANNNNNNN	Phosphorthioate
RT_random_323	GTCTCGTGGGCTCGGAGATGTGTATAAGAGACAGACTACTGAAGNNNNNNN	Phosphorthioate
RT_random_324	GTCTCGTGGGCTCGGAGATGTGTATAAGAGACAGAATCTGGAGTNNNNNNN	Phosphorthioate
RT_random_325	GTCTCGTGGGCTCGGAGATGTGTATAAGAGACAGCTCGATGGAGNNNNNNN	Phosphorthioate
RT_random_326	GTCTCGTGGGCTCGGAGATGTGTATAAGAGACAGGTTGACGGCCNNNNNNN	Phosphorthioate
RT_random_327	GTCTCGTGGGCTCGGAGATGTGTATAAGAGACAGCTCGTCTAGGNNNNNNN	Phosphorthioate
RT_random_328	GTCTCGTGGGCTCGGAGATGTGTATAAGAGACAGGCTCTAACGANNNNNNN	Phosphorthioate
RT_random_329	GTCTCGTGGGCTCGGAGATGTGTATAAGAGACAGTGATAGAACGNNNNNNN	Phosphorthioate
RT_random_330	GTCTCGTGGGCTCGGAGATGTGTATAAGAGACAGTTAGATTCCGNNNNNNN	Phosphorthioate
RT_random_331	GTCTCGTGGGCTCGGAGATGTGTATAAGAGACAGTCGATATTGANNNNNNN	Phosphorthioate
RT_random_332	GTCTCGTGGGCTCGGAGATGTGTATAAGAGACAGCCAGGTCTACNNNNNNN	Phosphorthioate
RT_random_333	GTCTCGTGGGCTCGGAGATGTGTATAAGAGACAGTTGGTCATAANNNNNNN	Phosphorthioate
RT_random_334	GTCTCGTGGGCTCGGAGATGTGTATAAGAGACAGAACGGACCAANNNNNNN	Phosphorthioate
RT_random_335	GTCTCGTGGGCTCGGAGATGTGTATAAGAGACAGTTAACGTACCNNNNNNN	Phosphorthioate
RT_random_336	GTCTCGTGGGCTCGGAGATGTGTATAAGAGACAGGGACTCATTGNNNNNNN	Phosphorthioate
RT_random_337	GTCTCGTGGGCTCGGAGATGTGTATAAGAGACAGGAACTGCATCNNNNNNN	Phosphorthioate
RT_random_338	GTCTCGTGGGCTCGGAGATGTGTATAAGAGACAGACTCTCTCAANNNNNNN	Phosphorthioate
RT_random_339	GTCTCGTGGGCTCGGAGATGTGTATAAGAGACAGGTCGCTCAGTNNNNNNN	Phosphorthioate
RT_random_340	GTCTCGTGGGCTCGGAGATGTGTATAAGAGACAGCCGTCGGAGGNNNNNNN	Phosphorthioate
RT_random_341	GTCTCGTGGGCTCGGAGATGTGTATAAGAGACAGAGCGTCAATGNNNNNNN	Phosphorthioate
RT_random_342	GTCTCGTGGGCTCGGAGATGTGTATAAGAGACAGTTGAGTATCANNNNNNN	Phosphorthioate
RT_random_343	GTCTCGTGGGCTCGGAGATGTGTATAAGAGACAGTGAGGTAGAANNNNNNN	Phosphorthioate
RT_random_344	GTCTCGTGGGCTCGGAGATGTGTATAAGAGACAGGACTAGTCTANNNNNNN	Phosphorthioate
RT_random_345	GTCTCGTGGGCTCGGAGATGTGTATAAGAGACAGCTGCTTCGACNNNNNNN	Phosphorthioate
RT_random_346	GTCTCGTGGGCTCGGAGATGTGTATAAGAGACAGCCTAGCGCCTNNNNNNN	Phosphorthioate
RT_random_347	GTCTCGTGGGCTCGGAGATGTGTATAAGAGACAGAGTTGCATCTNNNNNNN	Phosphorthioate
RT_random_348	GTCTCGTGGGCTCGGAGATGTGTATAAGAGACAGAATTGCCTACNNNNNNN	Phosphorthioate
RT_random_349	GTCTCGTGGGCTCGGAGATGTGTATAAGAGACAGCGCCGCCTCCNNNNNNN	Phosphorthioate
RT_random_350	GTCTCGTGGGCTCGGAGATGTGTATAAGAGACAGCAAGTACTGGNNNNNNN	Phosphorthioate
RT_random_351	GTCTCGTGGGCTCGGAGATGTGTATAAGAGACAGCGGCGAGACCNNNNNNN	Phosphorthioate
RT_random_352	GTCTCGTGGGCTCGGAGATGTGTATAAGAGACAGGACCTCCGCCNNNNNNN	Phosphorthioate
RT_random_353	GTCTCGTGGGCTCGGAGATGTGTATAAGAGACAGTCTAGAACTANNNNNNN	Phosphorthioate
RT_random_354	GTCTCGTGGGCTCGGAGATGTGTATAAGAGACAGCGATCATTACNNNNNNN	Phosphorthioate
RT_random_355	GTCTCGTGGGCTCGGAGATGTGTATAAGAGACAGGACCTCTCTGNNNNNNN	Phosphorthioate
RT_random_356	GTCTCGTGGGCTCGGAGATGTGTATAAGAGACAGGGCTAATTAANNNNNNN	Phosphorthioate
RT_random_357	GTCTCGTGGGCTCGGAGATGTGTATAAGAGACAGGATGATCGTANNNNNNN	Phosphorthioate
RT_random_358	GTCTCGTGGGCTCGGAGATGTGTATAAGAGACAGGCTCTCGCCTNNNNNNN	Phosphorthioate
RT_random_359	GTCTCGTGGGCTCGGAGATGTGTATAAGAGACAGACTATCTTGANNNNNNN	Phosphorthioate
RT_random_360	GTCTCGTGGGCTCGGAGATGTGTATAAGAGACAGAGGTCAATTANNNNNNN	Phosphorthioate
RT_random_361	GTCTCGTGGGCTCGGAGATGTGTATAAGAGACAGAAGCCGGCTGNNNNNNN	Phosphorthioate
RT_random_362	GTCTCGTGGGCTCGGAGATGTGTATAAGAGACAGCATGCATCTCNNNNNNN	Phosphorthioate
RT_random_363	GTCTCGTGGGCTCGGAGATGTGTATAAGAGACAGTCCGGTAATCNNNNNNN	Phosphorthioate
RT_random_364	GTCTCGTGGGCTCGGAGATGTGTATAAGAGACAGACCGTTACGANNNNNNN	Phosphorthioate
RT_random_365	GTCTCGTGGGCTCGGAGATGTGTATAAGAGACAGTCCGTCGCCANNNNNNN	Phosphorthioate
RT_random_366	GTCTCGTGGGCTCGGAGATGTGTATAAGAGACAGGGCTATGACTNNNNNNN	Phosphorthioate
RT_random_367	GTCTCGTGGGCTCGGAGATGTGTATAAGAGACAGACTTCCGAATNNNNNNN	Phosphorthioate
RT_random_368	GTCTCGTGGGCTCGGAGATGTGTATAAGAGACAGAACTACCGACNNNNNNN	Phosphorthioate
RT_random_369	GTCTCGTGGGCTCGGAGATGTGTATAAGAGACAGCGTCCGTCCTNNNNNNN	Phosphorthioate
RT_random_370	GTCTCGTGGGCTCGGAGATGTGTATAAGAGACAGGGTCCAGGAGNNNNNNN	Phosphorthioate
RT_random_371	GTCTCGTGGGCTCGGAGATGTGTATAAGAGACAGAACGAGGCTANNNNNNN	Phosphorthioate
RT_random_372	GTCTCGTGGGCTCGGAGATGTGTATAAGAGACAGACGTTCAACCNNNNNNN	Phosphorthioate
RT_random_373	GTCTCGTGGGCTCGGAGATGTGTATAAGAGACAGACGAGGACCTNNNNNNN	Phosphorthioate
RT_random_374	GTCTCGTGGGCTCGGAGATGTGTATAAGAGACAGAACCTAGCTTNNNNNNN	Phosphorthioate
RT_random_375	GTCTCGTGGGCTCGGAGATGTGTATAAGAGACAGAGTCCGCGGANNNNNNN	Phosphorthioate
RT_random_376	GTCTCGTGGGCTCGGAGATGTGTATAAGAGACAGACTATCCGCANNNNNNN	Phosphorthioate
RT_random_377	GTCTCGTGGGCTCGGAGATGTGTATAAGAGACAGCGAGCTGCCANNNNNNN	Phosphorthioate
RT_random_378	GTCTCGTGGGCTCGGAGATGTGTATAAGAGACAGGTCATTGCGCNNNNNNN	Phosphorthioate
RT_random_379	GTCTCGTGGGCTCGGAGATGTGTATAAGAGACAGCAAGATTAAGNNNNNNN	Phosphorthioate
RT_random_380	GTCTCGTGGGCTCGGAGATGTGTATAAGAGACAGACGCAACTCCNNNNNNN	Phosphorthioate
RT_random_381	GTCTCGTGGGCTCGGAGATGTGTATAAGAGACAGTGATACGAGTNNNNNNN	Phosphorthioate
RT_random_382	GTCTCGTGGGCTCGGAGATGTGTATAAGAGACAGCATTATTACCNNNNNNN	Phosphorthioate
RT_random_383	GTCTCGTGGGCTCGGAGATGTGTATAAGAGACAGTCTATAAGGANNNNNNN	Phosphorthioate
RT_random_384	GTCTCGTGGGCTCGGAGATGTGTATAAGAGACAGTTGGAGTCGGNNNNNNN	Phosphorthioate

## Sheet: BC#2ATAC_Tn5_primer
Oligo name	Sequence(5' to 3')	Modifications
Tn5_primer_A	CTGTCTCTTATACACATCT	5`Phosphorylation
Tn5_P7primer_C	GTCTCGTGGGCTCGGAGATGTGTATAAGAGACAG
Tn5_P5primer_B_1	A*AGCAGTGGTATCAACGCAGAGTTCCTACCAGTAGATGTGTATAAGAGACAG	Phosphorthioate
Tn5_P5primer_B_2	A*AGCAGTGGTATCAACGCAGAGTGCGTTGGAGCAGATGTGTATAAGAGACAG	Phosphorthioate
Tn5_P5primer_B_3	A*AGCAGTGGTATCAACGCAGAGTGATCTTACGCAGATGTGTATAAGAGACAG	Phosphorthioate
Tn5_P5primer_B_4	A*AGCAGTGGTATCAACGCAGAGTCTGATGGTCAAGATGTGTATAAGAGACAG	Phosphorthioate
Tn5_P5primer_B_5	A*AGCAGTGGTATCAACGCAGAGTCCGAGAATCCAGATGTGTATAAGAGACAG	Phosphorthioate
Tn5_P5primer_B_6	A*AGCAGTGGTATCAACGCAGAGTGCCGCAACGAAGATGTGTATAAGAGACAG	Phosphorthioate
Tn5_P5primer_B_7	A*AGCAGTGGTATCAACGCAGAGTTGAGTCTGGCAGATGTGTATAAGAGACAG	Phosphorthioate
Tn5_P5primer_B_8	A*AGCAGTGGTATCAACGCAGAGTTGCGGACCTAAGATGTGTATAAGAGACAG	Phosphorthioate
Tn5_P5primer_B_9	A*AGCAGTGGTATCAACGCAGAGTACGGAGGCGGAGATGTGTATAAGAGACAG	Phosphorthioate
Tn5_P5primer_B_10	A*AGCAGTGGTATCAACGCAGAGTTAGATCTACTAGATGTGTATAAGAGACAG	Phosphorthioate
Tn5_P5primer_B_11	A*AGCAGTGGTATCAACGCAGAGTAATTAAGACTAGATGTGTATAAGAGACAG	Phosphorthioate
Tn5_P5primer_B_12	A*AGCAGTGGTATCAACGCAGAGTTTATTCATTCAGATGTGTATAAGAGACAG	Phosphorthioate
Tn5_P5primer_B_13	A*AGCAGTGGTATCAACGCAGAGTTTGACTTCAGAGATGTGTATAAGAGACAG	Phosphorthioate
Tn5_P5primer_B_14	A*AGCAGTGGTATCAACGCAGAGTAGAGCTATAAAGATGTGTATAAGAGACAG	Phosphorthioate
Tn5_P5primer_B_15	A*AGCAGTGGTATCAACGCAGAGTCTAAGAGAAGAGATGTGTATAAGAGACAG	Phosphorthioate
Tn5_P5primer_B_16	A*AGCAGTGGTATCAACGCAGAGTACTCAATAGGAGATGTGTATAAGAGACAG	Phosphorthioate
Tn5_P5primer_B_17	A*AGCAGTGGTATCAACGCAGAGTCTTGCGCCGCAGATGTGTATAAGAGACAG	Phosphorthioate
Tn5_P5primer_B_18	A*AGCAGTGGTATCAACGCAGAGTGGTACTGCCTAGATGTGTATAAGAGACAG	Phosphorthioate
Tn5_P5primer_B_19	A*AGCAGTGGTATCAACGCAGAGTTAGAATTAACAGATGTGTATAAGAGACAG	Phosphorthioate
Tn5_P5primer_B_20	A*AGCAGTGGTATCAACGCAGAGTGCCATTCTCCAGATGTGTATAAGAGACAG	Phosphorthioate
Tn5_P5primer_B_21	A*AGCAGTGGTATCAACGCAGAGTTGCCGGCAGAAGATGTGTATAAGAGACAG	Phosphorthioate
Tn5_P5primer_B_22	A*AGCAGTGGTATCAACGCAGAGTTTACCGAGGCAGATGTGTATAAGAGACAG	Phosphorthioate
Tn5_P5primer_B_23	A*AGCAGTGGTATCAACGCAGAGTATCATATTAGAGATGTGTATAAGAGACAG	Phosphorthioate
Tn5_P5primer_B_24	A*AGCAGTGGTATCAACGCAGAGTTGGTCAGCCAAGATGTGTATAAGAGACAG	Phosphorthioate
Tn5_P5primer_B_25	A*AGCAGTGGTATCAACGCAGAGTACTATGCAATAGATGTGTATAAGAGACAG	Phosphorthioate
Tn5_P5primer_B_26	A*AGCAGTGGTATCAACGCAGAGTCGACGCGACTAGATGTGTATAAGAGACAG	Phosphorthioate
Tn5_P5primer_B_27	A*AGCAGTGGTATCAACGCAGAGTGATACGGAACAGATGTGTATAAGAGACAG	Phosphorthioate
Tn5_P5primer_B_28	A*AGCAGTGGTATCAACGCAGAGTTTATCCGGATAGATGTGTATAAGAGACAG	Phosphorthioate
Tn5_P5primer_B_29	A*AGCAGTGGTATCAACGCAGAGTTAGAGTAATAAGATGTGTATAAGAGACAG	Phosphorthioate
Tn5_P5primer_B_30	A*AGCAGTGGTATCAACGCAGAGTGCAGGTCCGTAGATGTGTATAAGAGACAG	Phosphorthioate
Tn5_P5primer_B_31	A*AGCAGTGGTATCAACGCAGAGTTCGGCCTTACAGATGTGTATAAGAGACAG	Phosphorthioate
Tn5_P5primer_B_32	A*AGCAGTGGTATCAACGCAGAGTAGAACGTCTCAGATGTGTATAAGAGACAG	Phosphorthioate
Tn5_P5primer_B_33	A*AGCAGTGGTATCAACGCAGAGTCCAGTTCCAAAGATGTGTATAAGAGACAG	Phosphorthioate
Tn5_P5primer_B_34	A*AGCAGTGGTATCAACGCAGAGTACTTAACCTTAGATGTGTATAAGAGACAG	Phosphorthioate
Tn5_P5primer_B_35	A*AGCAGTGGTATCAACGCAGAGTCAACCGCTAAAGATGTGTATAAGAGACAG	Phosphorthioate
Tn5_P5primer_B_36	A*AGCAGTGGTATCAACGCAGAGTGACCTTGATAAGATGTGTATAAGAGACAG	Phosphorthioate
Tn5_P5primer_B_37	A*AGCAGTGGTATCAACGCAGAGTTCTGATACCAAGATGTGTATAAGAGACAG	Phosphorthioate
Tn5_P5primer_B_38	A*AGCAGTGGTATCAACGCAGAGTGAAGATCGAGAGATGTGTATAAGAGACAG	Phosphorthioate
Tn5_P5primer_B_39	A*AGCAGTGGTATCAACGCAGAGTAAGAAGCTAGAGATGTGTATAAGAGACAG	Phosphorthioate
Tn5_P5primer_B_40	A*AGCAGTGGTATCAACGCAGAGTTCCGGCCTCGAGATGTGTATAAGAGACAG	Phosphorthioate
Tn5_P5primer_B_41	A*AGCAGTGGTATCAACGCAGAGTAGAGAAGGTTAGATGTGTATAAGAGACAG	Phosphorthioate
Tn5_P5primer_B_42	A*AGCAGTGGTATCAACGCAGAGTCATACTCCGAAGATGTGTATAAGAGACAG	Phosphorthioate
Tn5_P5primer_B_43	A*AGCAGTGGTATCAACGCAGAGTGCTAACTTGCAGATGTGTATAAGAGACAG	Phosphorthioate
Tn5_P5primer_B_44	A*AGCAGTGGTATCAACGCAGAGTGGCTGAGCTCAGATGTGTATAAGAGACAG	Phosphorthioate
Tn5_P5primer_B_45	A*AGCAGTGGTATCAACGCAGAGTCCGATTCCTGAGATGTGTATAAGAGACAG	Phosphorthioate
Tn5_P5primer_B_46	A*AGCAGTGGTATCAACGCAGAGTACCGCCAACCAGATGTGTATAAGAGACAG	Phosphorthioate
Tn5_P5primer_B_47	A*AGCAGTGGTATCAACGCAGAGTATAAGGAGCAAGATGTGTATAAGAGACAG	Phosphorthioate
Tn5_P5primer_B_48	A*AGCAGTGGTATCAACGCAGAGTCGAACGCCGGAGATGTGTATAAGAGACAG	Phosphorthioate
Tn5_P5primer_B_49	A*AGCAGTGGTATCAACGCAGAGTGGTATGCTTGAGATGTGTATAAGAGACAG	Phosphorthioate
Tn5_P5primer_B_50	A*AGCAGTGGTATCAACGCAGAGTAACCTGCGTAAGATGTGTATAAGAGACAG	Phosphorthioate
Tn5_P5primer_B_51	A*AGCAGTGGTATCAACGCAGAGTGGCAGACGCCAGATGTGTATAAGAGACAG	Phosphorthioate
Tn5_P5primer_B_52	A*AGCAGTGGTATCAACGCAGAGTTAGCCGTCATAGATGTGTATAAGAGACAG	Phosphorthioate
Tn5_P5primer_B_53	A*AGCAGTGGTATCAACGCAGAGTCTAGTAGTCTAGATGTGTATAAGAGACAG	Phosphorthioate
Tn5_P5primer_B_54	A*AGCAGTGGTATCAACGCAGAGTACGCGAGATTAGATGTGTATAAGAGACAG	Phosphorthioate
Tn5_P5primer_B_55	A*AGCAGTGGTATCAACGCAGAGTGGTATCCGCCAGATGTGTATAAGAGACAG	Phosphorthioate
Tn5_P5primer_B_56	A*AGCAGTGGTATCAACGCAGAGTAACTAGGCGCAGATGTGTATAAGAGACAG	Phosphorthioate
Tn5_P5primer_B_57	A*AGCAGTGGTATCAACGCAGAGTTCGCTAAGCAAGATGTGTATAAGAGACAG	Phosphorthioate
Tn5_P5primer_B_58	A*AGCAGTGGTATCAACGCAGAGTTATATACTAAAGATGTGTATAAGAGACAG	Phosphorthioate
Tn5_P5primer_B_59	A*AGCAGTGGTATCAACGCAGAGTACTTGCTAGAAGATGTGTATAAGAGACAG	Phosphorthioate
Tn5_P5primer_B_60	A*AGCAGTGGTATCAACGCAGAGTAACCATTGGAAGATGTGTATAAGAGACAG	Phosphorthioate
Tn5_P5primer_B_61	A*AGCAGTGGTATCAACGCAGAGTTCGCGGTTGGAGATGTGTATAAGAGACAG	Phosphorthioate
Tn5_P5primer_B_62	A*AGCAGTGGTATCAACGCAGAGTCGTAGTTACCAGATGTGTATAAGAGACAG	Phosphorthioate
Tn5_P5primer_B_63	A*AGCAGTGGTATCAACGCAGAGTTCCAATCATCAGATGTGTATAAGAGACAG	Phosphorthioate
Tn5_P5primer_B_64	A*AGCAGTGGTATCAACGCAGAGTAATCGATAATAGATGTGTATAAGAGACAG	Phosphorthioate
Tn5_P5primer_B_65	A*AGCAGTGGTATCAACGCAGAGTCCATTATCTAAGATGTGTATAAGAGACAG	Phosphorthioate
Tn5_P5primer_B_66	A*AGCAGTGGTATCAACGCAGAGTTCAACGTAAGAGATGTGTATAAGAGACAG	Phosphorthioate
Tn5_P5primer_B_67	A*AGCAGTGGTATCAACGCAGAGTTCTAATAGTAAGATGTGTATAAGAGACAG	Phosphorthioate
Tn5_P5primer_B_68	A*AGCAGTGGTATCAACGCAGAGTGATCGCTTCTAGATGTGTATAAGAGACAG	Phosphorthioate
Tn5_P5primer_B_69	A*AGCAGTGGTATCAACGCAGAGTCTAACTAGATAGATGTGTATAAGAGACAG	Phosphorthioate
Tn5_P5primer_B_70	A*AGCAGTGGTATCAACGCAGAGTGCTGGAACTTAGATGTGTATAAGAGACAG	Phosphorthioate
Tn5_P5primer_B_71	A*AGCAGTGGTATCAACGCAGAGTAGGTTAGTTCAGATGTGTATAAGAGACAG	Phosphorthioate
Tn5_P5primer_B_72	A*AGCAGTGGTATCAACGCAGAGTCATTCGACGGAGATGTGTATAAGAGACAG	Phosphorthioate
Tn5_P5primer_B_73	A*AGCAGTGGTATCAACGCAGAGTCATTCAATCAAGATGTGTATAAGAGACAG	Phosphorthioate
Tn5_P5primer_B_74	A*AGCAGTGGTATCAACGCAGAGTCGGATTAGAAAGATGTGTATAAGAGACAG	Phosphorthioate
Tn5_P5primer_B_75	A*AGCAGTGGTATCAACGCAGAGTATCGGCTATCAGATGTGTATAAGAGACAG	Phosphorthioate
Tn5_P5primer_B_76	A*AGCAGTGGTATCAACGCAGAGTACGAAGTCAAAGATGTGTATAAGAGACAG	Phosphorthioate
Tn5_P5primer_B_77	A*AGCAGTGGTATCAACGCAGAGTTTACCTCGACAGATGTGTATAAGAGACAG	Phosphorthioate
Tn5_P5primer_B_78	A*AGCAGTGGTATCAACGCAGAGTGGAGGATAGCAGATGTGTATAAGAGACAG	Phosphorthioate
Tn5_P5primer_B_79	A*AGCAGTGGTATCAACGCAGAGTGGCTCTCTATAGATGTGTATAAGAGACAG	Phosphorthioate
Tn5_P5primer_B_80	A*AGCAGTGGTATCAACGCAGAGTCGGTCAAGAAAGATGTGTATAAGAGACAG	Phosphorthioate
Tn5_P5primer_B_81	A*AGCAGTGGTATCAACGCAGAGTCGCTCCTAACAGATGTGTATAAGAGACAG	Phosphorthioate
Tn5_P5primer_B_82	A*AGCAGTGGTATCAACGCAGAGTATCCATGACTAGATGTGTATAAGAGACAG	Phosphorthioate
Tn5_P5primer_B_83	A*AGCAGTGGTATCAACGCAGAGTAACCTGGTCTAGATGTGTATAAGAGACAG	Phosphorthioate
Tn5_P5primer_B_84	A*AGCAGTGGTATCAACGCAGAGTGGTACCGGCAAGATGTGTATAAGAGACAG	Phosphorthioate
Tn5_P5primer_B_85	A*AGCAGTGGTATCAACGCAGAGTAAGCCAGTTAAGATGTGTATAAGAGACAG	Phosphorthioate
Tn5_P5primer_B_86	A*AGCAGTGGTATCAACGCAGAGTTCTTGCCGACAGATGTGTATAAGAGACAG	Phosphorthioate
Tn5_P5primer_B_87	A*AGCAGTGGTATCAACGCAGAGTAAGACCGTTGAGATGTGTATAAGAGACAG	Phosphorthioate
Tn5_P5primer_B_88	A*AGCAGTGGTATCAACGCAGAGTAGGTTAGCATAGATGTGTATAAGAGACAG	Phosphorthioate
Tn5_P5primer_B_89	A*AGCAGTGGTATCAACGCAGAGTTTCGCCTCCAAGATGTGTATAAGAGACAG	Phosphorthioate
Tn5_P5primer_B_90	A*AGCAGTGGTATCAACGCAGAGTAGAGCCAAGGAGATGTGTATAAGAGACAG	Phosphorthioate
Tn5_P5primer_B_91	A*AGCAGTGGTATCAACGCAGAGTAATACCATCCAGATGTGTATAAGAGACAG	Phosphorthioate
Tn5_P5primer_B_92	A*AGCAGTGGTATCAACGCAGAGTAGCTCTCCTCAGATGTGTATAAGAGACAG	Phosphorthioate
Tn5_P5primer_B_93	A*AGCAGTGGTATCAACGCAGAGTAGCTTATCCGAGATGTGTATAAGAGACAG	Phosphorthioate
Tn5_P5primer_B_94	A*AGCAGTGGTATCAACGCAGAGTCATCTCTGCAAGATGTGTATAAGAGACAG	Phosphorthioate
Tn5_P5primer_B_95	A*AGCAGTGGTATCAACGCAGAGTACCTGGCCAAAGATGTGTATAAGAGACAG	Phosphorthioate
Tn5_P5primer_B_96	A*AGCAGTGGTATCAACGCAGAGTTAACTGGTTAAGATGTGTATAAGAGACAG	Phosphorthioate
Tn5_P5primer_B_97	A*AGCAGTGGTATCAACGCAGAGTTTGCTAACGGAGATGTGTATAAGAGACAG	Phosphorthioate
Tn5_P5primer_B_98	A*AGCAGTGGTATCAACGCAGAGTACTAGAGAGTAGATGTGTATAAGAGACAG	Phosphorthioate
Tn5_P5primer_B_99	A*AGCAGTGGTATCAACGCAGAGTAATGCCGCTTAGATGTGTATAAGAGACAG	Phosphorthioate
Tn5_P5primer_B_100	A*AGCAGTGGTATCAACGCAGAGTTATAGACGCAAGATGTGTATAAGAGACAG	Phosphorthioate
Tn5_P5primer_B_101	A*AGCAGTGGTATCAACGCAGAGTTCAATCGCATAGATGTGTATAAGAGACAG	Phosphorthioate
Tn5_P5primer_B_102	A*AGCAGTGGTATCAACGCAGAGTTTCTTAATAAAGATGTGTATAAGAGACAG	Phosphorthioate
Tn5_P5primer_B_103	A*AGCAGTGGTATCAACGCAGAGTGTCCTAGAGGAGATGTGTATAAGAGACAG	Phosphorthioate
Tn5_P5primer_B_104	A*AGCAGTGGTATCAACGCAGAGTATATTGATACAGATGTGTATAAGAGACAG	Phosphorthioate
Tn5_P5primer_B_105	A*AGCAGTGGTATCAACGCAGAGTCCGCTGCCAGAGATGTGTATAAGAGACAG	Phosphorthioate
Tn5_P5primer_B_106	A*AGCAGTGGTATCAACGCAGAGTCAATTACCGTAGATGTGTATAAGAGACAG	Phosphorthioate
Tn5_P5primer_B_107	A*AGCAGTGGTATCAACGCAGAGTGGCCGTAGTCAGATGTGTATAAGAGACAG	Phosphorthioate
Tn5_P5primer_B_108	A*AGCAGTGGTATCAACGCAGAGTTAATGAACGAAGATGTGTATAAGAGACAG	Phosphorthioate
Tn5_P5primer_B_109	A*AGCAGTGGTATCAACGCAGAGTCCGTTCCTTAAGATGTGTATAAGAGACAG	Phosphorthioate
Tn5_P5primer_B_110	A*AGCAGTGGTATCAACGCAGAGTATGGCTCTGCAGATGTGTATAAGAGACAG	Phosphorthioate
Tn5_P5primer_B_111	A*AGCAGTGGTATCAACGCAGAGTGTATAATACGAGATGTGTATAAGAGACAG	Phosphorthioate
Tn5_P5primer_B_112	A*AGCAGTGGTATCAACGCAGAGTGGCGAACTCGAGATGTGTATAAGAGACAG	Phosphorthioate
Tn5_P5primer_B_113	A*AGCAGTGGTATCAACGCAGAGTTTAATTGAATAGATGTGTATAAGAGACAG	Phosphorthioate
Tn5_P5primer_B_114	A*AGCAGTGGTATCAACGCAGAGTTTAGGACCGGAGATGTGTATAAGAGACAG	Phosphorthioate
Tn5_P5primer_B_115	A*AGCAGTGGTATCAACGCAGAGTAAGTAAGAGCAGATGTGTATAAGAGACAG	Phosphorthioate
Tn5_P5primer_B_116	A*AGCAGTGGTATCAACGCAGAGTCCTTGGTCCAAGATGTGTATAAGAGACAG	Phosphorthioate
Tn5_P5primer_B_117	A*AGCAGTGGTATCAACGCAGAGTCATCAGAATGAGATGTGTATAAGAGACAG	Phosphorthioate
Tn5_P5primer_B_118	A*AGCAGTGGTATCAACGCAGAGTTTATAGCAGAAGATGTGTATAAGAGACAG	Phosphorthioate
Tn5_P5primer_B_119	A*AGCAGTGGTATCAACGCAGAGTTTACTTGGAAAGATGTGTATAAGAGACAG	Phosphorthioate
Tn5_P5primer_B_120	A*AGCAGTGGTATCAACGCAGAGTGCTCAGCCGGAGATGTGTATAAGAGACAG	Phosphorthioate
Tn5_P5primer_B_121	A*AGCAGTGGTATCAACGCAGAGTACGTCCGCAGAGATGTGTATAAGAGACAG	Phosphorthioate
Tn5_P5primer_B_122	A*AGCAGTGGTATCAACGCAGAGTTTGCGAGGCAAGATGTGTATAAGAGACAG	Phosphorthioate
Tn5_P5primer_B_123	A*AGCAGTGGTATCAACGCAGAGTTTCCAACCGCAGATGTGTATAAGAGACAG	Phosphorthioate
Tn5_P5primer_B_124	A*AGCAGTGGTATCAACGCAGAGTTCAAGCCGATAGATGTGTATAAGAGACAG	Phosphorthioate
Tn5_P5primer_B_125	A*AGCAGTGGTATCAACGCAGAGTCTTGCAACCTAGATGTGTATAAGAGACAG	Phosphorthioate
Tn5_P5primer_B_126	A*AGCAGTGGTATCAACGCAGAGTCCATCGCGAAAGATGTGTATAAGAGACAG	Phosphorthioate
Tn5_P5primer_B_127	A*AGCAGTGGTATCAACGCAGAGTTAGACTTCTTAGATGTGTATAAGAGACAG	Phosphorthioate
Tn5_P5primer_B_128	A*AGCAGTGGTATCAACGCAGAGTGTCCTTAAGAAGATGTGTATAAGAGACAG	Phosphorthioate
Tn5_P5primer_B_129	A*AGCAGTGGTATCAACGCAGAGTAGTAACGGTCAGATGTGTATAAGAGACAG	Phosphorthioate
Tn5_P5primer_B_130	A*AGCAGTGGTATCAACGCAGAGTGTTCGTCAGAAGATGTGTATAAGAGACAG	Phosphorthioate
Tn5_P5primer_B_131	A*AGCAGTGGTATCAACGCAGAGTCGCCTAATGCAGATGTGTATAAGAGACAG	Phosphorthioate
Tn5_P5primer_B_132	A*AGCAGTGGTATCAACGCAGAGTACCGGAATTAAGATGTGTATAAGAGACAG	Phosphorthioate
Tn5_P5primer_B_133	A*AGCAGTGGTATCAACGCAGAGTTAGGCCATAGAGATGTGTATAAGAGACAG	Phosphorthioate
Tn5_P5primer_B_134	A*AGCAGTGGTATCAACGCAGAGTTAACTCTTAGAGATGTGTATAAGAGACAG	Phosphorthioate
Tn5_P5primer_B_135	A*AGCAGTGGTATCAACGCAGAGTTATGAGTTAAAGATGTGTATAAGAGACAG	Phosphorthioate
Tn5_P5primer_B_136	A*AGCAGTGGTATCAACGCAGAGTTATCATGATCAGATGTGTATAAGAGACAG	Phosphorthioate
Tn5_P5primer_B_137	A*AGCAGTGGTATCAACGCAGAGTGAGCATATGGAGATGTGTATAAGAGACAG	Phosphorthioate
Tn5_P5primer_B_138	A*AGCAGTGGTATCAACGCAGAGTTAACGATCCAAGATGTGTATAAGAGACAG	Phosphorthioate
Tn5_P5primer_B_139	A*AGCAGTGGTATCAACGCAGAGTCGGCGTAACTAGATGTGTATAAGAGACAG	Phosphorthioate
Tn5_P5primer_B_140	A*AGCAGTGGTATCAACGCAGAGTCGTCGCAGCCAGATGTGTATAAGAGACAG	Phosphorthioate
Tn5_P5primer_B_141	A*AGCAGTGGTATCAACGCAGAGTGTAGCTCCATAGATGTGTATAAGAGACAG	Phosphorthioate
Tn5_P5primer_B_142	A*AGCAGTGGTATCAACGCAGAGTGTCCTACTTGAGATGTGTATAAGAGACAG	Phosphorthioate
Tn5_P5primer_B_143	A*AGCAGTGGTATCAACGCAGAGTGGTAGGTTAGAGATGTGTATAAGAGACAG	Phosphorthioate
Tn5_P5primer_B_144	A*AGCAGTGGTATCAACGCAGAGTGAGCATCATTAGATGTGTATAAGAGACAG	Phosphorthioate
Tn5_P5primer_B_145	A*AGCAGTGGTATCAACGCAGAGTCCGCTCCGGCAGATGTGTATAAGAGACAG	Phosphorthioate
Tn5_P5primer_B_146	A*AGCAGTGGTATCAACGCAGAGTTTCTTCCGGTTAGATGTGTATAAGAGACAG	Phosphorthioate
Tn5_P5primer_B_147	A*AGCAGTGGTATCAACGCAGAGTAGGAGAGAACAGATGTGTATAAGAGACAG	Phosphorthioate
Tn5_P5primer_B_148	A*AGCAGTGGTATCAACGCAGAGTTAACTCAATTAGATGTGTATAAGAGACAG	Phosphorthioate
Tn5_P5primer_B_149	A*AGCAGTGGTATCAACGCAGAGTACTATAGGTTAGATGTGTATAAGAGACAG	Phosphorthioate
Tn5_P5primer_B_150	A*AGCAGTGGTATCAACGCAGAGTAGGTATACTCAGATGTGTATAAGAGACAG	Phosphorthioate
Tn5_P5primer_B_151	A*AGCAGTGGTATCAACGCAGAGTTTCATAGGACAGATGTGTATAAGAGACAG	Phosphorthioate
Tn5_P5primer_B_152	A*AGCAGTGGTATCAACGCAGAGTGGAGGCCTCCAGATGTGTATAAGAGACAG	Phosphorthioate
Tn5_P5primer_B_153	A*AGCAGTGGTATCAACGCAGAGTTTCAATATAAAGATGTGTATAAGAGACAG	Phosphorthioate
Tn5_P5primer_B_154	A*AGCAGTGGTATCAACGCAGAGTACGTCATATAAGATGTGTATAAGAGACAG	Phosphorthioate
Tn5_P5primer_B_155	A*AGCAGTGGTATCAACGCAGAGTCGGTTGCGCGAGATGTGTATAAGAGACAG	Phosphorthioate
Tn5_P5primer_B_156	A*AGCAGTGGTATCAACGCAGAGTCAAGGAGGTCAGATGTGTATAAGAGACAG	Phosphorthioate
Tn5_P5primer_B_157	A*AGCAGTGGTATCAACGCAGAGTTTACGATGAAAGATGTGTATAAGAGACAG	Phosphorthioate
Tn5_P5primer_B_158	A*AGCAGTGGTATCAACGCAGAGTTTGCTGGCATAGATGTGTATAAGAGACAG	Phosphorthioate
Tn5_P5primer_B_159	A*AGCAGTGGTATCAACGCAGAGTATTCGACCAAAGATGTGTATAAGAGACAG	Phosphorthioate
Tn5_P5primer_B_160	A*AGCAGTGGTATCAACGCAGAGTCCGCGGCTCAAGATGTGTATAAGAGACAG	Phosphorthioate
Tn5_P5primer_B_161	A*AGCAGTGGTATCAACGCAGAGTGTTACGCAAGAGATGTGTATAAGAGACAG	Phosphorthioate
Tn5_P5primer_B_162	A*AGCAGTGGTATCAACGCAGAGTAGCCGGTACCAGATGTGTATAAGAGACAG	Phosphorthioate
Tn5_P5primer_B_163	A*AGCAGTGGTATCAACGCAGAGTACCTCTATCTAGATGTGTATAAGAGACAG	Phosphorthioate
Tn5_P5primer_B_164	A*AGCAGTGGTATCAACGCAGAGTGGACTACTACAGATGTGTATAAGAGACAG	Phosphorthioate
Tn5_P5primer_B_165	A*AGCAGTGGTATCAACGCAGAGTGTATCATCGAAGATGTGTATAAGAGACAG	Phosphorthioate
Tn5_P5primer_B_166	A*AGCAGTGGTATCAACGCAGAGTCCGCGATTATAGATGTGTATAAGAGACAG	Phosphorthioate
Tn5_P5primer_B_167	A*AGCAGTGGTATCAACGCAGAGTATTCAGGTACAGATGTGTATAAGAGACAG	Phosphorthioate
Tn5_P5primer_B_168	A*AGCAGTGGTATCAACGCAGAGTATGGAATTGGAGATGTGTATAAGAGACAG	Phosphorthioate
Tn5_P5primer_B_169	A*AGCAGTGGTATCAACGCAGAGTGACGAAGCGTAGATGTGTATAAGAGACAG	Phosphorthioate
Tn5_P5primer_B_170	A*AGCAGTGGTATCAACGCAGAGTCTTGCAGTAGAGATGTGTATAAGAGACAG	Phosphorthioate
Tn5_P5primer_B_171	A*AGCAGTGGTATCAACGCAGAGTCTTGGTAATGAGATGTGTATAAGAGACAG	Phosphorthioate
Tn5_P5primer_B_172	A*AGCAGTGGTATCAACGCAGAGTCAAGTCGACCAGATGTGTATAAGAGACAG	Phosphorthioate
Tn5_P5primer_B_173	A*AGCAGTGGTATCAACGCAGAGTTAACGAATTGAGATGTGTATAAGAGACAG	Phosphorthioate
Tn5_P5primer_B_174	A*AGCAGTGGTATCAACGCAGAGTTTATTCTGAGAGATGTGTATAAGAGACAG	Phosphorthioate
Tn5_P5primer_B_175	A*AGCAGTGGTATCAACGCAGAGTTTATTATGGTAGATGTGTATAAGAGACAG	Phosphorthioate
Tn5_P5primer_B_176	A*AGCAGTGGTATCAACGCAGAGTATATGAGCCAAGATGTGTATAAGAGACAG	Phosphorthioate
Tn5_P5primer_B_177	A*AGCAGTGGTATCAACGCAGAGTCAACCAGTACAGATGTGTATAAGAGACAG	Phosphorthioate
Tn5_P5primer_B_178	A*AGCAGTGGTATCAACGCAGAGTCATCCGACTAAGATGTGTATAAGAGACAG	Phosphorthioate
Tn5_P5primer_B_179	A*AGCAGTGGTATCAACGCAGAGTCCGCAAGTTCAGATGTGTATAAGAGACAG	Phosphorthioate
Tn5_P5primer_B_180	A*AGCAGTGGTATCAACGCAGAGTCAGGAGGAGAAGATGTGTATAAGAGACAG	Phosphorthioate
Tn5_P5primer_B_181	A*AGCAGTGGTATCAACGCAGAGTGATATCGGCGAGATGTGTATAAGAGACAG	Phosphorthioate
Tn5_P5primer_B_182	A*AGCAGTGGTATCAACGCAGAGTCCAGTCCTCTAGATGTGTATAAGAGACAG	Phosphorthioate
Tn5_P5primer_B_183	A*AGCAGTGGTATCAACGCAGAGTCATAGTTCGGAGATGTGTATAAGAGACAG	Phosphorthioate
Tn5_P5primer_B_184	A*AGCAGTGGTATCAACGCAGAGTCGTAATGCAGAGATGTGTATAAGAGACAG	Phosphorthioate
Tn5_P5primer_B_185	A*AGCAGTGGTATCAACGCAGAGTCCGTTCGGATAGATGTGTATAAGAGACAG	Phosphorthioate
Tn5_P5primer_B_186	A*AGCAGTGGTATCAACGCAGAGTCCATAAGTCCAGATGTGTATAAGAGACAG	Phosphorthioate
Tn5_P5primer_B_187	A*AGCAGTGGTATCAACGCAGAGTGGCAATGAGAAGATGTGTATAAGAGACAG	Phosphorthioate
Tn5_P5primer_B_188	A*AGCAGTGGTATCAACGCAGAGTCGGTTATGCCAGATGTGTATAAGAGACAG	Phosphorthioate
Tn5_P5primer_B_189	A*AGCAGTGGTATCAACGCAGAGTTGGCCGGCCTAGATGTGTATAAGAGACAG	Phosphorthioate
Tn5_P5primer_B_190	A*AGCAGTGGTATCAACGCAGAGTAGCTGCAATAAGATGTGTATAAGAGACAG	Phosphorthioate
Tn5_P5primer_B_191	A*AGCAGTGGTATCAACGCAGAGTTGGCCATGCAAGATGTGTATAAGAGACAG	Phosphorthioate
Tn5_P5primer_B_192	A*AGCAGTGGTATCAACGCAGAGTTGACGCTCCGAGATGTGTATAAGAGACAG	Phosphorthioate
Tn5_P5primer_B_193	A*AGCAGTGGTATCAACGCAGAGTAACTGCTGCCAGATGTGTATAAGAGACAG	Phosphorthioate
Tn5_P5primer_B_194	A*AGCAGTGGTATCAACGCAGAGTTGCGCGATGCAGATGTGTATAAGAGACAG	Phosphorthioate
Tn5_P5primer_B_195	A*AGCAGTGGTATCAACGCAGAGTATTGAGATTGAGATGTGTATAAGAGACAG	Phosphorthioate
Tn5_P5primer_B_196	A*AGCAGTGGTATCAACGCAGAGTTTGATATATTAGATGTGTATAAGAGACAG	Phosphorthioate
Tn5_P5primer_B_197	A*AGCAGTGGTATCAACGCAGAGTCGGTAGGAATAGATGTGTATAAGAGACAG	Phosphorthioate
Tn5_P5primer_B_198	A*AGCAGTGGTATCAACGCAGAGTACCAGCGCAGAGATGTGTATAAGAGACAG	Phosphorthioate
Tn5_P5primer_B_199	A*AGCAGTGGTATCAACGCAGAGTAGTTCGAGTAAGATGTGTATAAGAGACAG	Phosphorthioate
Tn5_P5primer_B_200	A*AGCAGTGGTATCAACGCAGAGTTTGGACGCTGAGATGTGTATAAGAGACAG	Phosphorthioate
Tn5_P5primer_B_201	A*AGCAGTGGTATCAACGCAGAGTATAGACTAGGAGATGTGTATAAGAGACAG	Phosphorthioate
Tn5_P5primer_B_202	A*AGCAGTGGTATCAACGCAGAGTTATAGTAAGCAGATGTGTATAAGAGACAG	Phosphorthioate
Tn5_P5primer_B_203	A*AGCAGTGGTATCAACGCAGAGTCGGTCGTTAAAGATGTGTATAAGAGACAG	Phosphorthioate
Tn5_P5primer_B_204	A*AGCAGTGGTATCAACGCAGAGTATGGCGGATCAGATGTGTATAAGAGACAG	Phosphorthioate
Tn5_P5primer_B_205	A*AGCAGTGGTATCAACGCAGAGTCTCTGATCAGAGATGTGTATAAGAGACAG	Phosphorthioate
Tn5_P5primer_B_206	A*AGCAGTGGTATCAACGCAGAGTGGCCAGTCCGAGATGTGTATAAGAGACAG	Phosphorthioate
Tn5_P5primer_B_207	A*AGCAGTGGTATCAACGCAGAGTCGGAAGATATAGATGTGTATAAGAGACAG	Phosphorthioate
Tn5_P5primer_B_208	A*AGCAGTGGTATCAACGCAGAGTTGGCTGATGAAGATGTGTATAAGAGACAG	Phosphorthioate
Tn5_P5primer_B_209	A*AGCAGTGGTATCAACGCAGAGTGAAGGTTGCCAGATGTGTATAAGAGACAG	Phosphorthioate
Tn5_P5primer_B_210	A*AGCAGTGGTATCAACGCAGAGTGTTGAAGGATAGATGTGTATAAGAGACAG	Phosphorthioate
Tn5_P5primer_B_211	A*AGCAGTGGTATCAACGCAGAGTTGCGCCAGAAAGATGTGTATAAGAGACAG	Phosphorthioate
Tn5_P5primer_B_212	A*AGCAGTGGTATCAACGCAGAGTCGAATAATTCAGATGTGTATAAGAGACAG	Phosphorthioate
Tn5_P5primer_B_213	A*AGCAGTGGTATCAACGCAGAGTGCGACGCCTTAGATGTGTATAAGAGACAG	Phosphorthioate
Tn5_P5primer_B_214	A*AGCAGTGGTATCAACGCAGAGTATCAACGATTAGATGTGTATAAGAGACAG	Phosphorthioate
Tn5_P5primer_B_215	A*AGCAGTGGTATCAACGCAGAGTGTTCTGAATTAGATGTGTATAAGAGACAG	Phosphorthioate
Tn5_P5primer_B_216	A*AGCAGTGGTATCAACGCAGAGTGCTAACCTCAAGATGTGTATAAGAGACAG	Phosphorthioate
Tn5_P5primer_B_217	A*AGCAGTGGTATCAACGCAGAGTGGAGCGGCCGAGATGTGTATAAGAGACAG	Phosphorthioate
Tn5_P5primer_B_218	A*AGCAGTGGTATCAACGCAGAGTCGCGTACGACAGATGTGTATAAGAGACAG	Phosphorthioate
Tn5_P5primer_B_219	A*AGCAGTGGTATCAACGCAGAGTCGATGGCGCCAGATGTGTATAAGAGACAG	Phosphorthioate
Tn5_P5primer_B_220	A*AGCAGTGGTATCAACGCAGAGTTGGTATTCATAGATGTGTATAAGAGACAG	Phosphorthioate
Tn5_P5primer_B_221	A*AGCAGTGGTATCAACGCAGAGTGATAAGGCAAAGATGTGTATAAGAGACAG	Phosphorthioate
Tn5_P5primer_B_222	A*AGCAGTGGTATCAACGCAGAGTGCCGGTCGAGAGATGTGTATAAGAGACAG	Phosphorthioate
Tn5_P5primer_B_223	A*AGCAGTGGTATCAACGCAGAGTTGCGCCATCTAGATGTGTATAAGAGACAG	Phosphorthioate
Tn5_P5primer_B_224	A*AGCAGTGGTATCAACGCAGAGTAAGTCTTCCGAGATGTGTATAAGAGACAG	Phosphorthioate
Tn5_P5primer_B_225	A*AGCAGTGGTATCAACGCAGAGTAGACTCAAGCAGATGTGTATAAGAGACAG	Phosphorthioate
Tn5_P5primer_B_226	A*AGCAGTGGTATCAACGCAGAGTGCAGGCGACGAGATGTGTATAAGAGACAG	Phosphorthioate
Tn5_P5primer_B_227	A*AGCAGTGGTATCAACGCAGAGTAATACTCTTCAGATGTGTATAAGAGACAG	Phosphorthioate
Tn5_P5primer_B_228	A*AGCAGTGGTATCAACGCAGAGTCCAACTAACCAGATGTGTATAAGAGACAG	Phosphorthioate
Tn5_P5primer_B_229	A*AGCAGTGGTATCAACGCAGAGTTATCCTCAATAGATGTGTATAAGAGACAG	Phosphorthioate
Tn5_P5primer_B_230	A*AGCAGTGGTATCAACGCAGAGTGCCGTCGCGTAGATGTGTATAAGAGACAG	Phosphorthioate
Tn5_P5primer_B_231	A*AGCAGTGGTATCAACGCAGAGTAATGCTAGTCAGATGTGTATAAGAGACAG	Phosphorthioate
Tn5_P5primer_B_232	A*AGCAGTGGTATCAACGCAGAGTGACGACCTGCAGATGTGTATAAGAGACAG	Phosphorthioate
Tn5_P5primer_B_233	A*AGCAGTGGTATCAACGCAGAGTAGAGCCAGCCAGATGTGTATAAGAGACAG	Phosphorthioate
Tn5_P5primer_B_234	A*AGCAGTGGTATCAACGCAGAGTCCAGGCCGCAAGATGTGTATAAGAGACAG	Phosphorthioate
Tn5_P5primer_B_235	A*AGCAGTGGTATCAACGCAGAGTCAGGTATGGAAGATGTGTATAAGAGACAG	Phosphorthioate
Tn5_P5primer_B_236	A*AGCAGTGGTATCAACGCAGAGTTTAATTATTGAGATGTGTATAAGAGACAG	Phosphorthioate
Tn5_P5primer_B_237	A*AGCAGTGGTATCAACGCAGAGTCCGTTGACTTAGATGTGTATAAGAGACAG	Phosphorthioate
Tn5_P5primer_B_238	A*AGCAGTGGTATCAACGCAGAGTGCCAGGATCAAGATGTGTATAAGAGACAG	Phosphorthioate
Tn5_P5primer_B_239	A*AGCAGTGGTATCAACGCAGAGTCTTCGGCGCAAGATGTGTATAAGAGACAG	Phosphorthioate
Tn5_P5primer_B_240	A*AGCAGTGGTATCAACGCAGAGTCAAGGCATTCAGATGTGTATAAGAGACAG	Phosphorthioate
Tn5_P5primer_B_241	A*AGCAGTGGTATCAACGCAGAGTCGGATGAAGGAGATGTGTATAAGAGACAG	Phosphorthioate
Tn5_P5primer_B_242	A*AGCAGTGGTATCAACGCAGAGTTATCGTCGGCAGATGTGTATAAGAGACAG	Phosphorthioate
Tn5_P5primer_B_243	A*AGCAGTGGTATCAACGCAGAGTGCCGTATGCTAGATGTGTATAAGAGACAG	Phosphorthioate
Tn5_P5primer_B_244	A*AGCAGTGGTATCAACGCAGAGTCTGAACTGGTAGATGTGTATAAGAGACAG	Phosphorthioate
Tn5_P5primer_B_245	A*AGCAGTGGTATCAACGCAGAGTCATAACCAGCAGATGTGTATAAGAGACAG	Phosphorthioate
Tn5_P5primer_B_246	A*AGCAGTGGTATCAACGCAGAGTAAGTTGCCATAGATGTGTATAAGAGACAG	Phosphorthioate
Tn5_P5primer_B_247	A*AGCAGTGGTATCAACGCAGAGTAGGCCGCTCGAGATGTGTATAAGAGACAG	Phosphorthioate
Tn5_P5primer_B_248	A*AGCAGTGGTATCAACGCAGAGTGTACTAGTAAAGATGTGTATAAGAGACAG	Phosphorthioate
Tn5_P5primer_B_249	A*AGCAGTGGTATCAACGCAGAGTGCGCGGTAGTAGATGTGTATAAGAGACAG	Phosphorthioate
Tn5_P5primer_B_250	A*AGCAGTGGTATCAACGCAGAGTCTGGATTAGTAGATGTGTATAAGAGACAG	Phosphorthioate
Tn5_P5primer_B_251	A*AGCAGTGGTATCAACGCAGAGTTTGGATCCTTAGATGTGTATAAGAGACAG	Phosphorthioate
Tn5_P5primer_B_252	A*AGCAGTGGTATCAACGCAGAGTTTGGAATCTCAGATGTGTATAAGAGACAG	Phosphorthioate
Tn5_P5primer_B_253	A*AGCAGTGGTATCAACGCAGAGTACCTGGACGCAGATGTGTATAAGAGACAG	Phosphorthioate
Tn5_P5primer_B_254	A*AGCAGTGGTATCAACGCAGAGTGCGTTCAGCTAGATGTGTATAAGAGACAG	Phosphorthioate
Tn5_P5primer_B_255	A*AGCAGTGGTATCAACGCAGAGTTTAGCAATAAAGATGTGTATAAGAGACAG	Phosphorthioate
Tn5_P5primer_B_256	A*AGCAGTGGTATCAACGCAGAGTTTGATGCTATAGATGTGTATAAGAGACAG	Phosphorthioate
Tn5_P5primer_B_257	A*AGCAGTGGTATCAACGCAGAGTCTCTGCGGCAAGATGTGTATAAGAGACAG	Phosphorthioate
Tn5_P5primer_B_258	A*AGCAGTGGTATCAACGCAGAGTAATAATACCAAGATGTGTATAAGAGACAG	Phosphorthioate
Tn5_P5primer_B_259	A*AGCAGTGGTATCAACGCAGAGTACGCCGTTCAAGATGTGTATAAGAGACAG	Phosphorthioate
Tn5_P5primer_B_260	A*AGCAGTGGTATCAACGCAGAGTTTCGCTTACGAGATGTGTATAAGAGACAG	Phosphorthioate
Tn5_P5primer_B_261	A*AGCAGTGGTATCAACGCAGAGTTACGGCTACGAGATGTGTATAAGAGACAG	Phosphorthioate
Tn5_P5primer_B_262	A*AGCAGTGGTATCAACGCAGAGTTTCTTATCGAAGATGTGTATAAGAGACAG	Phosphorthioate
Tn5_P5primer_B_263	A*AGCAGTGGTATCAACGCAGAGTTTCCATGGCAAGATGTGTATAAGAGACAG	Phosphorthioate
Tn5_P5primer_B_264	A*AGCAGTGGTATCAACGCAGAGTAAGTAGTCAGAGATGTGTATAAGAGACAG	Phosphorthioate
Tn5_P5primer_B_265	A*AGCAGTGGTATCAACGCAGAGTTCAGCTCTAAAGATGTGTATAAGAGACAG	Phosphorthioate
Tn5_P5primer_B_266	A*AGCAGTGGTATCAACGCAGAGTCGAATAGATGAGATGTGTATAAGAGACAG	Phosphorthioate
Tn5_P5primer_B_267	A*AGCAGTGGTATCAACGCAGAGTCGGAGATCCGAGATGTGTATAAGAGACAG	Phosphorthioate
Tn5_P5primer_B_268	A*AGCAGTGGTATCAACGCAGAGTACCGCAGAATAGATGTGTATAAGAGACAG	Phosphorthioate
Tn5_P5primer_B_269	A*AGCAGTGGTATCAACGCAGAGTTCTCCTATAAAGATGTGTATAAGAGACAG	Phosphorthioate
Tn5_P5primer_B_270	A*AGCAGTGGTATCAACGCAGAGTAAGACGGCCAAGATGTGTATAAGAGACAG	Phosphorthioate
Tn5_P5primer_B_271	A*AGCAGTGGTATCAACGCAGAGTGCCAACGCCAAGATGTGTATAAGAGACAG	Phosphorthioate
Tn5_P5primer_B_272	A*AGCAGTGGTATCAACGCAGAGTTCTACCATTAAGATGTGTATAAGAGACAG	Phosphorthioate
Tn5_P5primer_B_273	A*AGCAGTGGTATCAACGCAGAGTTTACGTATACAGATGTGTATAAGAGACAG	Phosphorthioate
Tn5_P5primer_B_274	A*AGCAGTGGTATCAACGCAGAGTACTTAACTAGAGATGTGTATAAGAGACAG	Phosphorthioate
Tn5_P5primer_B_275	A*AGCAGTGGTATCAACGCAGAGTGCAGACCGGTAGATGTGTATAAGAGACAG	Phosphorthioate
Tn5_P5primer_B_276	A*AGCAGTGGTATCAACGCAGAGTTGAGTCCAGAAGATGTGTATAAGAGACAG	Phosphorthioate
Tn5_P5primer_B_277	A*AGCAGTGGTATCAACGCAGAGTTGGAGAATTCAGATGTGTATAAGAGACAG	Phosphorthioate
Tn5_P5primer_B_278	A*AGCAGTGGTATCAACGCAGAGTGGCGAGCTTAAGATGTGTATAAGAGACAG	Phosphorthioate
Tn5_P5primer_B_279	A*AGCAGTGGTATCAACGCAGAGTTCGAGGAGTAAGATGTGTATAAGAGACAG	Phosphorthioate
Tn5_P5primer_B_280	A*AGCAGTGGTATCAACGCAGAGTCCTTACTCCTAGATGTGTATAAGAGACAG	Phosphorthioate
Tn5_P5primer_B_281	A*AGCAGTGGTATCAACGCAGAGTTCAGACGAACAGATGTGTATAAGAGACAG	Phosphorthioate
Tn5_P5primer_B_282	A*AGCAGTGGTATCAACGCAGAGTCCGTCCAGTAAGATGTGTATAAGAGACAG	Phosphorthioate
Tn5_P5primer_B_283	A*AGCAGTGGTATCAACGCAGAGTGTTCCGCTAAAGATGTGTATAAGAGACAG	Phosphorthioate
Tn5_P5primer_B_284	A*AGCAGTGGTATCAACGCAGAGTCAGATTCGATAGATGTGTATAAGAGACAG	Phosphorthioate
Tn5_P5primer_B_285	A*AGCAGTGGTATCAACGCAGAGTTGCATATAACAGATGTGTATAAGAGACAG	Phosphorthioate
Tn5_P5primer_B_286	A*AGCAGTGGTATCAACGCAGAGTTAGGCAGATAAGATGTGTATAAGAGACAG	Phosphorthioate
Tn5_P5primer_B_287	A*AGCAGTGGTATCAACGCAGAGTTATGCCGAGTAGATGTGTATAAGAGACAG	Phosphorthioate
Tn5_P5primer_B_288	A*AGCAGTGGTATCAACGCAGAGTATAGTCGTAGAGATGTGTATAAGAGACAG	Phosphorthioate
Tn5_P5primer_B_289	A*AGCAGTGGTATCAACGCAGAGTGGATGCAGCAAGATGTGTATAAGAGACAG	Phosphorthioate
Tn5_P5primer_B_290	A*AGCAGTGGTATCAACGCAGAGTCCGCTATATTAGATGTGTATAAGAGACAG	Phosphorthioate
Tn5_P5primer_B_291	A*AGCAGTGGTATCAACGCAGAGTATCGAGTCGCAGATGTGTATAAGAGACAG	Phosphorthioate
Tn5_P5primer_B_292	A*AGCAGTGGTATCAACGCAGAGTGCGACGCAGAAGATGTGTATAAGAGACAG	Phosphorthioate
Tn5_P5primer_B_293	A*AGCAGTGGTATCAACGCAGAGTAATGGTCGACAGATGTGTATAAGAGACAG	Phosphorthioate
Tn5_P5primer_B_294	A*AGCAGTGGTATCAACGCAGAGTTGGAACTAGAAGATGTGTATAAGAGACAG	Phosphorthioate
Tn5_P5primer_B_295	A*AGCAGTGGTATCAACGCAGAGTGTCCAACTCAAGATGTGTATAAGAGACAG	Phosphorthioate
Tn5_P5primer_B_296	A*AGCAGTGGTATCAACGCAGAGTTTATAAGAACAGATGTGTATAAGAGACAG	Phosphorthioate
Tn5_P5primer_B_297	A*AGCAGTGGTATCAACGCAGAGTCAAGCTTCATAGATGTGTATAAGAGACAG	Phosphorthioate
Tn5_P5primer_B_298	A*AGCAGTGGTATCAACGCAGAGTCTGATTAAGAAGATGTGTATAAGAGACAG	Phosphorthioate
Tn5_P5primer_B_299	A*AGCAGTGGTATCAACGCAGAGTTACTTACTTAAGATGTGTATAAGAGACAG	Phosphorthioate
Tn5_P5primer_B_300	A*AGCAGTGGTATCAACGCAGAGTGGATCTGCAGAGATGTGTATAAGAGACAG	Phosphorthioate
Tn5_P5primer_B_301	A*AGCAGTGGTATCAACGCAGAGTATGCAATATGAGATGTGTATAAGAGACAG	Phosphorthioate
Tn5_P5primer_B_302	A*AGCAGTGGTATCAACGCAGAGTACTGCCGATAAGATGTGTATAAGAGACAG	Phosphorthioate
Tn5_P5primer_B_303	A*AGCAGTGGTATCAACGCAGAGTTCCAGAAGGTAGATGTGTATAAGAGACAG	Phosphorthioate
Tn5_P5primer_B_304	A*AGCAGTGGTATCAACGCAGAGTTTCAAGACCAAGATGTGTATAAGAGACAG	Phosphorthioate
Tn5_P5primer_B_305	A*AGCAGTGGTATCAACGCAGAGTTATTACTCATAGATGTGTATAAGAGACAG	Phosphorthioate
Tn5_P5primer_B_306	A*AGCAGTGGTATCAACGCAGAGTAACTGATCTTAGATGTGTATAAGAGACAG	Phosphorthioate
Tn5_P5primer_B_307	A*AGCAGTGGTATCAACGCAGAGTCCGCGGACCGAGATGTGTATAAGAGACAG	Phosphorthioate
Tn5_P5primer_B_308	A*AGCAGTGGTATCAACGCAGAGTAATACGCAGGAGATGTGTATAAGAGACAG	Phosphorthioate
Tn5_P5primer_B_309	A*AGCAGTGGTATCAACGCAGAGTGGTCGCGTCAAGATGTGTATAAGAGACAG	Phosphorthioate
Tn5_P5primer_B_310	A*AGCAGTGGTATCAACGCAGAGTAATTATCAGCAGATGTGTATAAGAGACAG	Phosphorthioate
Tn5_P5primer_B_311	A*AGCAGTGGTATCAACGCAGAGTATTGCGCTGAAGATGTGTATAAGAGACAG	Phosphorthioate
Tn5_P5primer_B_312	A*AGCAGTGGTATCAACGCAGAGTAGCTAAGGTAAGATGTGTATAAGAGACAG	Phosphorthioate
Tn5_P5primer_B_313	A*AGCAGTGGTATCAACGCAGAGTTCGTAGAGAAAGATGTGTATAAGAGACAG	Phosphorthioate
Tn5_P5primer_B_314	A*AGCAGTGGTATCAACGCAGAGTTGATGGCCTTAGATGTGTATAAGAGACAG	Phosphorthioate
Tn5_P5primer_B_315	A*AGCAGTGGTATCAACGCAGAGTTGGAAGTACCAGATGTGTATAAGAGACAG	Phosphorthioate
Tn5_P5primer_B_316	A*AGCAGTGGTATCAACGCAGAGTAGATATATCGAGATGTGTATAAGAGACAG	Phosphorthioate
Tn5_P5primer_B_317	A*AGCAGTGGTATCAACGCAGAGTCATGCTGGTTAGATGTGTATAAGAGACAG	Phosphorthioate
Tn5_P5primer_B_318	A*AGCAGTGGTATCAACGCAGAGTGCAAGGAATAAGATGTGTATAAGAGACAG	Phosphorthioate
Tn5_P5primer_B_319	A*AGCAGTGGTATCAACGCAGAGTGGCATAGCTTAGATGTGTATAAGAGACAG	Phosphorthioate
Tn5_P5primer_B_320	A*AGCAGTGGTATCAACGCAGAGTAGTAAGCATAAGATGTGTATAAGAGACAG	Phosphorthioate
Tn5_P5primer_B_321	A*AGCAGTGGTATCAACGCAGAGTCGCCTCGAACAGATGTGTATAAGAGACAG	Phosphorthioate
Tn5_P5primer_B_322	A*AGCAGTGGTATCAACGCAGAGTTTAGGATCTAAGATGTGTATAAGAGACAG	Phosphorthioate
Tn5_P5primer_B_323	A*AGCAGTGGTATCAACGCAGAGTACTACTGAAGAGATGTGTATAAGAGACAG	Phosphorthioate
Tn5_P5primer_B_324	A*AGCAGTGGTATCAACGCAGAGTAATCTGGAGTAGATGTGTATAAGAGACAG	Phosphorthioate
Tn5_P5primer_B_325	A*AGCAGTGGTATCAACGCAGAGTCTCGATGGAGAGATGTGTATAAGAGACAG	Phosphorthioate
Tn5_P5primer_B_326	A*AGCAGTGGTATCAACGCAGAGTGTTGACGGCCAGATGTGTATAAGAGACAG	Phosphorthioate
Tn5_P5primer_B_327	A*AGCAGTGGTATCAACGCAGAGTCTCGTCTAGGAGATGTGTATAAGAGACAG	Phosphorthioate
Tn5_P5primer_B_328	A*AGCAGTGGTATCAACGCAGAGTGCTCTAACGAAGATGTGTATAAGAGACAG	Phosphorthioate
Tn5_P5primer_B_329	A*AGCAGTGGTATCAACGCAGAGTTGATAGAACGAGATGTGTATAAGAGACAG	Phosphorthioate
Tn5_P5primer_B_330	A*AGCAGTGGTATCAACGCAGAGTTTAGATTCCGAGATGTGTATAAGAGACAG	Phosphorthioate
Tn5_P5primer_B_331	A*AGCAGTGGTATCAACGCAGAGTTCGATATTGAAGATGTGTATAAGAGACAG	Phosphorthioate
Tn5_P5primer_B_332	A*AGCAGTGGTATCAACGCAGAGTCCAGGTCTACAGATGTGTATAAGAGACAG	Phosphorthioate
Tn5_P5primer_B_333	A*AGCAGTGGTATCAACGCAGAGTTTGGTCATAAAGATGTGTATAAGAGACAG	Phosphorthioate
Tn5_P5primer_B_334	A*AGCAGTGGTATCAACGCAGAGTAACGGACCAAAGATGTGTATAAGAGACAG	Phosphorthioate
Tn5_P5primer_B_335	A*AGCAGTGGTATCAACGCAGAGTTTAACGTACCAGATGTGTATAAGAGACAG	Phosphorthioate
Tn5_P5primer_B_336	A*AGCAGTGGTATCAACGCAGAGTGGACTCATTGAGATGTGTATAAGAGACAG	Phosphorthioate
Tn5_P5primer_B_337	A*AGCAGTGGTATCAACGCAGAGTGAACTGCATCAGATGTGTATAAGAGACAG	Phosphorthioate
Tn5_P5primer_B_338	A*AGCAGTGGTATCAACGCAGAGTACTCTCTCAAAGATGTGTATAAGAGACAG	Phosphorthioate
Tn5_P5primer_B_339	A*AGCAGTGGTATCAACGCAGAGTGTCGCTCAGTAGATGTGTATAAGAGACAG	Phosphorthioate
Tn5_P5primer_B_340	A*AGCAGTGGTATCAACGCAGAGTCCGTCGGAGGAGATGTGTATAAGAGACAG	Phosphorthioate
Tn5_P5primer_B_341	A*AGCAGTGGTATCAACGCAGAGTAGCGTCAATGAGATGTGTATAAGAGACAG	Phosphorthioate
Tn5_P5primer_B_342	A*AGCAGTGGTATCAACGCAGAGTTTGAGTATCAAGATGTGTATAAGAGACAG	Phosphorthioate
Tn5_P5primer_B_343	A*AGCAGTGGTATCAACGCAGAGTTGAGGTAGAAAGATGTGTATAAGAGACAG	Phosphorthioate
Tn5_P5primer_B_344	A*AGCAGTGGTATCAACGCAGAGTGACTAGTCTAAGATGTGTATAAGAGACAG	Phosphorthioate
Tn5_P5primer_B_345	A*AGCAGTGGTATCAACGCAGAGTCTGCTTCGACAGATGTGTATAAGAGACAG	Phosphorthioate
Tn5_P5primer_B_346	A*AGCAGTGGTATCAACGCAGAGTCCTAGCGCCTAGATGTGTATAAGAGACAG	Phosphorthioate
Tn5_P5primer_B_347	A*AGCAGTGGTATCAACGCAGAGTAGTTGCATCTAGATGTGTATAAGAGACAG	Phosphorthioate
Tn5_P5primer_B_348	A*AGCAGTGGTATCAACGCAGAGTAATTGCCTACAGATGTGTATAAGAGACAG	Phosphorthioate
Tn5_P5primer_B_349	A*AGCAGTGGTATCAACGCAGAGTCGCCGCCTCCAGATGTGTATAAGAGACAG	Phosphorthioate
Tn5_P5primer_B_350	A*AGCAGTGGTATCAACGCAGAGTCAAGTACTGGAGATGTGTATAAGAGACAG	Phosphorthioate
Tn5_P5primer_B_351	A*AGCAGTGGTATCAACGCAGAGTCGGCGAGACCAGATGTGTATAAGAGACAG	Phosphorthioate
Tn5_P5primer_B_352	A*AGCAGTGGTATCAACGCAGAGTGACCTCCGCCAGATGTGTATAAGAGACAG	Phosphorthioate
Tn5_P5primer_B_353	A*AGCAGTGGTATCAACGCAGAGTTCTAGAACTAAGATGTGTATAAGAGACAG	Phosphorthioate
Tn5_P5primer_B_354	A*AGCAGTGGTATCAACGCAGAGTCGATCATTACAGATGTGTATAAGAGACAG	Phosphorthioate
Tn5_P5primer_B_355	A*AGCAGTGGTATCAACGCAGAGTGACCTCTCTGAGATGTGTATAAGAGACAG	Phosphorthioate
Tn5_P5primer_B_356	A*AGCAGTGGTATCAACGCAGAGTGGCTAATTAAAGATGTGTATAAGAGACAG	Phosphorthioate
Tn5_P5primer_B_357	A*AGCAGTGGTATCAACGCAGAGTGATGATCGTAAGATGTGTATAAGAGACAG	Phosphorthioate
Tn5_P5primer_B_358	A*AGCAGTGGTATCAACGCAGAGTGCTCTCGCCTAGATGTGTATAAGAGACAG	Phosphorthioate
Tn5_P5primer_B_359	A*AGCAGTGGTATCAACGCAGAGTACTATCTTGAAGATGTGTATAAGAGACAG	Phosphorthioate
Tn5_P5primer_B_360	A*AGCAGTGGTATCAACGCAGAGTAGGTCAATTAAGATGTGTATAAGAGACAG	Phosphorthioate
Tn5_P5primer_B_361	A*AGCAGTGGTATCAACGCAGAGTAAGCCGGCTGAGATGTGTATAAGAGACAG	Phosphorthioate
Tn5_P5primer_B_362	A*AGCAGTGGTATCAACGCAGAGTCATGCATCTCAGATGTGTATAAGAGACAG	Phosphorthioate
Tn5_P5primer_B_363	A*AGCAGTGGTATCAACGCAGAGTTCCGGTAATCAGATGTGTATAAGAGACAG	Phosphorthioate
Tn5_P5primer_B_364	A*AGCAGTGGTATCAACGCAGAGTACCGTTACGAAGATGTGTATAAGAGACAG	Phosphorthioate
Tn5_P5primer_B_365	A*AGCAGTGGTATCAACGCAGAGTTCCGTCGCCAAGATGTGTATAAGAGACAG	Phosphorthioate
Tn5_P5primer_B_366	A*AGCAGTGGTATCAACGCAGAGTGGCTATGACTAGATGTGTATAAGAGACAG	Phosphorthioate
Tn5_P5primer_B_367	A*AGCAGTGGTATCAACGCAGAGTACTTCCGAATAGATGTGTATAAGAGACAG	Phosphorthioate
Tn5_P5primer_B_368	A*AGCAGTGGTATCAACGCAGAGTAACTACCGACAGATGTGTATAAGAGACAG	Phosphorthioate
Tn5_P5primer_B_369	A*AGCAGTGGTATCAACGCAGAGTCGTCCGTCCTAGATGTGTATAAGAGACAG	Phosphorthioate
Tn5_P5primer_B_370	A*AGCAGTGGTATCAACGCAGAGTGGTCCAGGAGAGATGTGTATAAGAGACAG	Phosphorthioate
Tn5_P5primer_B_371	A*AGCAGTGGTATCAACGCAGAGTAACGAGGCTAAGATGTGTATAAGAGACAG	Phosphorthioate
Tn5_P5primer_B_372	A*AGCAGTGGTATCAACGCAGAGTACGTTCAACCAGATGTGTATAAGAGACAG	Phosphorthioate
Tn5_P5primer_B_373	A*AGCAGTGGTATCAACGCAGAGTACGAGGACCTAGATGTGTATAAGAGACAG	Phosphorthioate
Tn5_P5primer_B_374	A*AGCAGTGGTATCAACGCAGAGTAACCTAGCTTAGATGTGTATAAGAGACAG	Phosphorthioate
Tn5_P5primer_B_375	A*AGCAGTGGTATCAACGCAGAGTAGTCCGCGGAAGATGTGTATAAGAGACAG	Phosphorthioate
Tn5_P5primer_B_376	A*AGCAGTGGTATCAACGCAGAGTACTATCCGCAAGATGTGTATAAGAGACAG	Phosphorthioate
Tn5_P5primer_B_377	A*AGCAGTGGTATCAACGCAGAGTCGAGCTGCCAAGATGTGTATAAGAGACAG	Phosphorthioate
Tn5_P5primer_B_378	A*AGCAGTGGTATCAACGCAGAGTGTCATTGCGCAGATGTGTATAAGAGACAG	Phosphorthioate
Tn5_P5primer_B_379	A*AGCAGTGGTATCAACGCAGAGTCAAGATTAAGAGATGTGTATAAGAGACAG	Phosphorthioate
Tn5_P5primer_B_380	A*AGCAGTGGTATCAACGCAGAGTACGCAACTCCAGATGTGTATAAGAGACAG	Phosphorthioate
Tn5_P5primer_B_381	A*AGCAGTGGTATCAACGCAGAGTTGATACGAGTAGATGTGTATAAGAGACAG	Phosphorthioate
Tn5_P5primer_B_382	A*AGCAGTGGTATCAACGCAGAGTCATTATTACCAGATGTGTATAAGAGACAG	Phosphorthioate
Tn5_P5primer_B_383	A*AGCAGTGGTATCAACGCAGAGTTCTATAAGGAAGATGTGTATAAGAGACAG	Phosphorthioate
Tn5_P5primer_B_384	A*AGCAGTGGTATCAACGCAGAGTTTGGAGTCGGAGATGTGTATAAGAGACAG	Phosphorthioate

## Sheet: Library amplification primers
Oligo name	Sequence(5' to 3')	Modifications
MGI splint Oligo	GCCATGTCGTTCTGTGAGCCAAGG
ATAC_SpikeIn_oligos	GTCTCGTGGGCTCGGAGATGTGTATAAGAGACAGCCTAGTCGCGTAGACNNNNNNNNNNNNNNTACGCTAGCCCGTGGCGCGTAGCGGACTTAATCCGACCTAGCGTACTCTGCGTTGATACCACTGCTT
MGI_P5_primer	GAACGACATGGCTACGATCCGACTTTCGTCGGCAGCGTC	5`Phosphorylation
MGI_P7_primer_1	TGTGAGCCAAGGAGTTGTTGTCTTCATCGGACCTAGTCTCGTGGGCTCGG
MGI_P7_primer_2	TGTGAGCCAAGGAGTTGTTGTCTTCGATTCCGTCCGTCTCGTGGGCTCGG
MGI_P7_primer_3	TGTGAGCCAAGGAGTTGTTGTCTTCCGGCAGTAAGGTCTCGTGGGCTCGG
MGI_P7_primer_4	TGTGAGCCAAGGAGTTGTTGTCTTCTCAATTAGGTGTCTCGTGGGCTCGG
MGI_P7_primer_5	TGTGAGCCAAGGAGTTGTTGTCTTCCGGATTGCCGGTCTCGTGGGCTCGG
MGI_P7_primer_6	TGTGAGCCAAGGAGTTGTTGTCTTCGAATCCTGATGTCTCGTGGGCTCGG
MGI_P7_primer_7	TGTGAGCCAAGGAGTTGTTGTCTTCTCTGGAATGAGTCTCGTGGGCTCGG
MGI_P7_primer_8	TGTGAGCCAAGGAGTTGTTGTCTTCATCCAGCATCGTCTCGTGGGCTCGG
MGI_P7_primer_9	TGTGAGCCAAGGAGTTGTTGTCTTCTTGTCCTCTAGTCTCGTGGGCTCGG
MGI_P7_primer_10	TGTGAGCCAAGGAGTTGTTGTCTTCATTCGCTAGGGTCTCGTGGGCTCGG
MGI_P7_primer_11	TGTGAGCCAAGGAGTTGTTGTCTTCACAGCTCAGCGTCTCGTGGGCTCGG
MGI_P7_primer_12	TGTGAGCCAAGGAGTTGTTGTCTTCTATCTAGGTTGTCTCGTGGGCTCGG
MGI_P7_primer_13	TGTGAGCCAAGGAGTTGTTGTCTTCGAGATGGCAAGTCTCGTGGGCTCGG
MGI_P7_primer_14	TGTGAGCCAAGGAGTTGTTGTCTTCGCCGATAGCGGTCTCGTGGGCTCGG
MGI_P7_primer_15	TGTGAGCCAAGGAGTTGTTGTCTTCCCATCGTTGCGTCTCGTGGGCTCGG
MGI_P7_primer_16	TGTGAGCCAAGGAGTTGTTGTCTTCTGAACGATTAGTCTCGTGGGCTCGG
MGI_P7_primer_17	TGTGAGCCAAGGAGTTGTTGTCTTCTAGAGCGAACGTCTCGTGGGCTCGG
MGI_P7_primer_18	TGTGAGCCAAGGAGTTGTTGTCTTCATGTGTGAGAGTCTCGTGGGCTCGG
MGI_P7_primer_19	TGTGAGCCAAGGAGTTGTTGTCTTCATCCTAACAGGTCTCGTGGGCTCGG
MGI_P7_primer_20	TGTGAGCCAAGGAGTTGTTGTCTTCCGCGTCTGCGGTCTCGTGGGCTCGG
MGI_P7_primer_21	TGTGAGCCAAGGAGTTGTTGTCTTCGATGATCCTTGTCTCGTGGGCTCGG
MGI_P7_primer_22	TGTGAGCCAAGGAGTTGTTGTCTTCATGCATCTAAGTCTCGTGGGCTCGG
MGI_P7_primer_23	TGTGAGCCAAGGAGTTGTTGTCTTCAGCTCTGGACGTCTCGTGGGCTCGG
MGI_P7_primer_24	TGTGAGCCAAGGAGTTGTTGTCTTCCTATCACGTGGTCTCGTGGGCTCGG
MGI_P7_primer_25	TGTGAGCCAAGGAGTTGTTGTCTTCGGACTAGTGGGTCTCGTGGGCTCGG
MGI_P7_primer_26	TGTGAGCCAAGGAGTTGTTGTCTTCGCCAAGTCCAGTCTCGTGGGCTCGG
MGI_P7_primer_27	TGTGAGCCAAGGAGTTGTTGTCTTCCCTGTCAAGCGTCTCGTGGGCTCGG
MGI_P7_primer_28	TGTGAGCCAAGGAGTTGTTGTCTTCTAGAGGTCTTGTCTCGTGGGCTCGG
MGI_P7_primer_29	TGTGAGCCAAGGAGTTGTTGTCTTCTATGGCAACTGTCTCGTGGGCTCGG
MGI_P7_primer_30	TGTGAGCCAAGGAGTTGTTGTCTTCCTGCGTACATGTCTCGTGGGCTCGG
MGI_P7_primer_31	TGTGAGCCAAGGAGTTGTTGTCTTCATCTCATTAAGTCTCGTGGGCTCGG
MGI_P7_primer_32	TGTGAGCCAAGGAGTTGTTGTCTTCAAGTGGCGCAGTCTCGTGGGCTCGG
MGI_P7_primer_33	TGTGAGCCAAGGAGTTGTTGTCTTCGGCCTTAATGGTCTCGTGGGCTCGG
MGI_P7_primer_34	TGTGAGCCAAGGAGTTGTTGTCTTCTCTGAGGCGGGTCTCGTGGGCTCGG
MGI_P7_primer_35	TGTGAGCCAAGGAGTTGTTGTCTTCGATAACCGGC GTCTCGTGGGCTCGG
MGI_P7_primer_36	TGTGAGCCAAGGAGTTGTTGTCTTCTCAATATTCCGTCTCGTGGGCTCGG
MGI_P7_primer_37	TGTGAGCCAAGGAGTTGTTGTCTTCTCCGTTGAATGTCTCGTGGGCTCGG
MGI_P7_primer_38	TGTGAGCCAAGGAGTTGTTGTCTTCCAGTACAGTTGTCTCGTGGGCTCGG
MGI_P7_primer_39	TGTGAGCCAAGGAGTTGTTGTCTTCATTGAGGTACGTCTCGTGGGCTCGG
MGI_P7_primer_40	TGTGAGCCAAGGAGTTGTTGTCTTCATTAGAAGTCGTCTCGTGGGCTCGG
MGI_P7_primer_41	TGTGAGCCAAGGAGTTGTTGTCTTCCAACGCTTCAGTCTCGTGGGCTCGG
MGI_P7_primer_42	TGTGAGCCAAGGAGTTGTTGTCTTCGGATCGCACGGTCTCGTGGGCTCGG
MGI_P7_primer_43	TGTGAGCCAAGGAGTTGTTGTCTTCTGCCTTCCGAGTCTCGTGGGCTCGG
MGI_P7_primer_44	TGTGAGCCAAGGAGTTGTTGTCTTCGCGACATCGG GTCTCGTGGGCTCGG
MGI_P7_primer_45	TGTGAGCCAAGGAGTTGTTGTCTTCCATTCTAAGTGTCTCGTGGGCTCGG
MGI_P7_primer_46	TGTGAGCCAAGGAGTTGTTGTCTTCCAGGCTTGGAGTCTCGTGGGCTCGG
MGI_P7_primer_47	TGTGAGCCAAGGAGTTGTTGTCTTCATCATCGTCTGTCTCGTGGGCTCGG
MGI_P7_primer_48	TGTGAGCCAAGGAGTTGTTGTCTTCGTCTTGTGAGGTCTCGTGGGCTCGG
MGI_P7_primer_49	TGTGAGCCAAGGAGTTGTTGTCTTCAGTAGGAACGGTCTCGTGGGCTCGG
MGI_P7_primer_50	TGTGAGCCAAGGAGTTGTTGTCTTCTCACAACCACGTCTCGTGGGCTCGG
MGI_P7_primer_51	TGTGAGCCAAGGAGTTGTTGTCTTCGCAGGCCTTCGTCTCGTGGGCTCGG
MGI_P7_primer_52	TGTGAGCCAAGGAGTTGTTGTCTTCTGGCAAGCTAGTCTCGTGGGCTCGG
MGI_P7_primer_53	TGTGAGCCAAGGAGTTGTTGTCTTCGAGCATTGTCGTCTCGTGGGCTCGG
MGI_P7_primer_54	TGTGAGCCAAGGAGTTGTTGTCTTCTGTGATTAGCGTCTCGTGGGCTCGG
MGI_P7_primer_55	TGTGAGCCAAGGAGTTGTTGTCTTCCCTATGGACTGTCTCGTGGGCTCGG
MGI_P7_primer_56	TGTGAGCCAAGGAGTTGTTGTCTTCTAGGCGATAGGTCTCGTGGGCTCGG
MGI_P7_primer_57	TGTGAGCCAAGGAGTTGTTGTCTTCAGACCACGATGTCTCGTGGGCTCGG
MGI_P7_primer_58	TGTGAGCCAAGGAGTTGTTGTCTTCGTATTAGCCA GTCTCGTGGGCTCGG
MGI_P7_primer_59	TGTGAGCCAAGGAGTTGTTGTCTTCCTCTGCACTGGTCTCGTGGGCTCGG
MGI_P7_primer_60	TGTGAGCCAAGGAGTTGTTGTCTTCACCAGCCTGAGTCTCGTGGGCTCGG
MGI_P7_primer_61	TGTGAGCCAAGGAGTTGTTGTCTTCGCGTGAGTATGTCTCGTGGGCTCGG
MGI_P7_primer_62	TGTGAGCCAAGGAGTTGTTGTCTTCCGCGGAGCATGTCTCGTGGGCTCGG
MGI_P7_primer_63	TGTGAGCCAAGGAGTTGTTGTCTTCCAAGTTCACAGTCTCGTGGGCTCGG
MGI_P7_primer_64	TGTGAGCCAAGGAGTTGTTGTCTTCAGCACCTCTCGTCTCGTGGGCTCGG
MGI_P7_primer_65	TGTGAGCCAAGGAGTTGTTGTCTTCTTACAGTGCAGTCTCGTGGGCTCGG
MGI_P7_primer_66	TGTGAGCCAAGGAGTTGTTGTCTTCTTGCCTAGGCGTCTCGTGGGCTCGG
MGI_P7_primer_67	TGTGAGCCAAGGAGTTGTTGTCTTCGCTATGATGGGTCTCGTGGGCTCGG
MGI_P7_primer_68	TGTGAGCCAAGGAGTTGTTGTCTTCAATTACCATGGTCTCGTGGGCTCGG
MGI_P7_primer_69	TGTGAGCCAAGGAGTTGTTGTCTTCAGACATGGTGGTCTCGTGGGCTCGG
MGI_P7_primer_70	TGTGAGCCAAGGAGTTGTTGTCTTCCCAGACATATGTCTCGTGGGCTCGG
MGI_P7_primer_71	TGTGAGCCAAGGAGTTGTTGTCTTCACGCTTCCTTGTCTCGTGGGCTCGG
MGI_P7_primer_72	TGTGAGCCAAGGAGTTGTTGTCTTCGACGTCTTGAGTCTCGTGGGCTCGG
MGI_P7_primer_73	TGTGAGCCAAGGAGTTGTTGTCTTCTACTGAGCGG GTCTCGTGGGCTCGG
MGI_P7_primer_74	TGTGAGCCAAGGAGTTGTTGTCTTCTGTACACACCGTCTCGTGGGCTCGG
MGI_P7_primer_75	TGTGAGCCAAGGAGTTGTTGTCTTCCTTACGTGAAGTCTCGTGGGCTCGG
MGI_P7_primer_76	TGTGAGCCAAGGAGTTGTTGTCTTCGTGTGGAACCGTCTCGTGGGCTCGG
MGI_P7_primer_77	TGTGAGCCAAGGAGTTGTTGTCTTCAAGAATACCTGTCTCGTGGGCTCGG
MGI_P7_primer_78	TGTGAGCCAAGGAGTTGTTGTCTTCGTTGCATTCGGTCTCGTGGGCTCGG
MGI_P7_primer_79	TGTGAGCCAAGGAGTTGTTGTCTTCCGCCGTTGAAGTCTCGTGGGCTCGG
MGI_P7_primer_80	TGTGAGCCAAGGAGTTGTTGTCTTCTTCCGCCGAGGTCTCGTGGGCTCGG
MGI_P7_primer_81	TGTGAGCCAAGGAGTTGTTGTCTTCCCATTACCGTGTCTCGTGGGCTCGG
MGI_P7_primer_82	TGTGAGCCAAGGAGTTGTTGTCTTCACGTCGGATCGTCTCGTGGGCTCGG
MGI_P7_primer_83	TGTGAGCCAAGGAGTTGTTGTCTTCTGTATCGTGAGTCTCGTGGGCTCGG
MGI_P7_primer_84	TGTGAGCCAAGGAGTTGTTGTCTTCGAAGAGAATCGTCTCGTGGGCTCGG
MGI_P7_primer_85	TGTGAGCCAAGGAGTTGTTGTCTTCCTGACTCTGGGTCTCGTGGGCTCGG
MGI_P7_primer_86	TGTGAGCCAAGGAGTTGTTGTCTTCACTGCCTGTTGTCTCGTGGGCTCGG
MGI_P7_primer_87	TGTGAGCCAAGGAGTTGTTGTCTTCGTCATGGAGCGTCTCGTGGGCTCGG
MGI_P7_primer_88	TGTGAGCCAAGGAGTTGTTGTCTTCGGATAGACATGTCTCGTGGGCTCGG
MGI_P7_primer_89	TGTGAGCCAAGGAGTTGTTGTCTTCTTGATCAAGG GTCTCGTGGGCTCGG
MGI_P7_primer_90	TGTGAGCCAAGGAGTTGTTGTCTTCTGCCACTTCCGTCTCGTGGGCTCGG
MGI_P7_primer_91	TGTGAGCCAAGGAGTTGTTGTCTTCGTAGAATGTTGTCTCGTGGGCTCGG
MGI_P7_primer_92	TGTGAGCCAAGGAGTTGTTGTCTTCGACTCGCGTCGTCTCGTGGGCTCGG
MGI_P7_primer_93	TGTGAGCCAAGGAGTTGTTGTCTTCAGTGTTATAGGTCTCGTGGGCTCGG
MGI_P7_primer_94	TGTGAGCCAAGGAGTTGTTGTCTTCACACGAGACTGTCTCGTGGGCTCGG
MGI_P7_primer_95	TGTGAGCCAAGGAGTTGTTGTCTTCCATAGGCCGAGTCTCGTGGGCTCGG
MGI_P7_primer_96	TGTGAGCCAAGGAGTTGTTGTCTTCCCGTCTGCAAGTCTCGTGGGCTCGG

## Sheet: BGI TM Sequencing primers
Oligo name	Sequence(5' to 3')
Read1 Sequence primer	TCGTCGGCAGCGTCAGATGTGTATAAGAGACAG
P7 Barcode Sequence primer	CTGTCTCTTATACACATCTCCGAGCCCACGAGAC
Insert Read2 Sequence primer	GTCTCGTGGGCTCGGAGATGTGTATAAGAGACAG
Barcode primer2	ATGTCGTTCTGTGAGCCAAGGAGTTGTTGTCTTC
