# Supplementary material for: Fast and flexible profiling of chromatin accessibility and total RNA expression in single nuclei using Microwell-seq3
Source: Cell Discov. 2024 Mar 26;10:33. doi: 10.1038/s41421-023-00642-z (PMC10966074; doi:10.1038/s41421-023-00642-z)
Supplement: Supplementary file 4 — Supplementary Table S2_Differentially expressed genes between Microwell-seq3 and 10X Genomics (single cell, whole brain) in different mouse brain cell types [file 41421_2023_642_MOESM4_ESM.xlsx]

## Sheet: Total_Microwell-seq3_3'seq
	MW3_mean	3'seq_mean	pvalue	log2FC	state
0610005C13Rik	0.727283	0.175005	0.00942545	2.05512	Up
0610009B22Rik	0.354541	1.77247	0.0032013	-2.32174	Down
0610009O20Rik	1.25997	1.6077	0.0836461	-0.3516	Stable
0610010F05Rik	1.97062	1.24566	0.0019092	0.661738	Stable
0610012G03Rik	0.661045	2.02356	0.00062953	-1.61408	Stable
0610030E20Rik	1.02172	1.51472	0.0541346	-0.568047	Stable
0610037L13Rik	1.22513	1.89008	0.0333953	-0.62551	Stable
0610040F04Rik	1.41295	0.116603	0.0044406	3.59902	Up
0610040J01Rik	1.43205	1.78958	0.363934	-0.321539	Stable
0610043K17Rik	1.33581	0.24551	0.010494	2.44386	Stable
1110002L01Rik	1.55136	0.802256	0.00294214	0.951397	Stable
1110004E09Rik	0.809674	1.46326	0.0302313	-0.853773	Stable
1110004F10Rik	1.3851	2.13589	0.00257695	-0.624846	Stable
1110008F13Rik	1.01081	2.10422	0.00464524	-1.05778	Stable
1110008L16Rik	2.01937	1.01495	0.000309566	0.992498	Stable
1110008P14Rik	1.05726	1.61817	0.148629	-0.614032	Stable
1110017D15Rik	0.595578	0.978949	0.399552	-0.716944	Stable
1110019D14Rik	1.63076	0.942061	0.0381277	0.79165	Stable
1110032A03Rik	0.933655	1.80751	0.0349679	-0.953042	Stable
1110034G24Rik	1.65036	1.44674	0.166258	0.189972	Stable
1110046J04Rik	1.04811	0.752147	0.245616	0.478702	Stable
1110051M20Rik	2.23197	1.63673	0.0582027	0.447503	Stable
1110059E24Rik	1.46019	1.49184	0.621255	-0.0309414	Stable
1110059G10Rik	0.646728	1.55833	0.0086894	-1.26877	Stable
1110065P20Rik	0.555246	1.74761	0.0526548	-1.65418	Stable
1190002N15Rik	1.60707	1.51518	0.420422	0.0849418	Stable
1190007I07Rik	0.838208	1.28847	0.130593	-0.620275	Stable
1300002E11Rik	1.37137	1.336	0.730217	0.0376981	Stable
1500009C09Rik	0.913524	1.02657	0.517248	-0.168313	Stable
1500009L16Rik	0.975788	0.602213	0.00727886	0.696293	Stable
1500015A07Rik	0.961354	0.720593	0.245578	0.415884	Stable
1500015O10Rik	0.633392	1.67862	0.238572	-1.4061	Stable
1600010M07Rik	2.24533	0.752814	0.00832875	1.57656	Stable
1600012H06Rik	1.60623	1.61957	0.937275	-0.0119353	Stable
1600014C10Rik	1.0076	1.32627	0.228301	-0.396453	Stable
1600020E01Rik	1.50769	1.30071	0.407608	0.213035	Stable
1700001C02Rik	0.323348	0.727499	0.253524	-1.16986	Stable
1700001C19Rik	0.348007	0.451488	0.547867	-0.375569	Stable
1700001L05Rik	0.454435	0.221623	0.115536	1.03597	Stable
1700001L19Rik	1.19872	0.575332	0.0544486	1.05903	Stable
1700001O22Rik	0.551803	0.315497	0.00753954	0.806527	Stable
1700003E16Rik	0.690176	0.521535	0.179604	0.4042	Stable
1700007G11Rik	1.41649	0.598305	0.0667378	1.24337	Stable
1700008J07Rik	0.52502	0.921556	0.00168538	-0.811699	Stable
1700008O03Rik	1.19256	0.347524	0.00353287	1.77888	Stable
1700010I14Rik	0.462595	0.495471	0.574421	-0.0990522	Stable
1700011I03Rik	1.11095	0.245075	0.00578102	2.1805	Up
1700012B09Rik	0.142969	0.79684	0.171082	-2.47859	Stable
1700013F07Rik	1.02074	0.344464	0.0352245	1.56719	Stable
1700015F17Rik	0.445491	0.108923	0.0243506	2.03209	Stable
1700017B05Rik	0.690356	1.77171	0.0652951	-1.35973	Stable
1700018L02Rik	0.452719	0.384306	0.271805	0.236357	Stable
1700019D03Rik	1.21428	0.926507	0.218568	0.390222	Stable
1700019G24Rik	1.36916	0.279546	0.0119112	2.29213	Stable
1700020I14Rik	2.26426	1.88046	0.0469798	0.267955	Stable
1700021F05Rik	1.11584	1.3842	0.191851	-0.31092	Stable
1700022I11Rik	1.28126	0.0946932	0.00147449	3.75816	Up
1700025G04Rik	2.46594	1.34377	0.0187937	0.875856	Stable
1700028P14Rik	0.610021	0.5429	0.755564	0.168171	Stable
1700029I15Rik	1.56392	0.389598	0.0336814	2.00511	Stable
1700029J07Rik	0.784948	0.974307	0.0338829	-0.311779	Stable
1700030K09Rik	1.08352	1.09247	0.960888	-0.0118662	Stable
1700034P13Rik	0.906067	0.224896	0.00646409	2.01036	Up
1700037C18Rik	1.44356	0.978925	0.000946299	0.560357	Stable
1700037H04Rik	1.07011	1.15139	0.673876	-0.105611	Stable
1700052K11Rik	0.517216	0.764243	0.0925778	-0.563263	Stable
1700063D05Rik	0.685412	1.52885	0.135534	-1.1574	Stable
1700066B19Rik	0.453131	0.413279	0.824404	0.13281	Stable
1700066M21Rik	0.974185	1.44249	0.0758013	-0.566295	Stable
1700086O06Rik	0.905712	0.747835	0.0508099	0.276333	Stable
1700088E04Rik	1.33804	0.807508	0.203366	0.728572	Stable
1700102P08Rik	0.625566	0.141272	0.00644098	2.14669	Up
1700105P06Rik	0.295634	0.219338	0.399626	0.430657	Stable
1700109H08Rik	1.39458	0.454775	0.0227802	1.61661	Stable
1700110K17Rik	1.99207	0.115333	0.000441478	4.11039	Up
1700113A16Rik	0.846402	0.965931	0.37038	-0.190578	Stable
1700123O20Rik	0.640879	1.69666	0.00206402	-1.40457	Stable
1810013L24Rik	2.09231	1.58888	0.0784217	0.397086	Stable
1810020O05Rik	0.240088	0.140655	0.31324	0.771403	Stable
1810021B22Rik	0.95173	0.747544	0.316591	0.348394	Stable
1810022K09Rik	0.879362	1.89549	0.0888216	-1.10804	Stable
1810024B03Rik	0.451207	0.857623	0.252268	-0.926555	Stable
1810030O07Rik	1.21654	1.55012	0.100534	-0.349592	Stable
1810032O08Rik	0.272153	0.930403	0.0442234	-1.77344	Stable
1810034E14Rik	1.34951	0.289207	0.0124706	2.22226	Stable
1810041L15Rik	1.72705	1.03337	0.0491813	0.740952	Stable
1810043G02Rik	0.981826	1.45596	0.00946168	-0.568431	Stable
1810046K07Rik	0.445509	0.187737	0.251808	1.24674	Stable
1810055G02Rik	1.01577	1.20472	0.246986	-0.246121	Stable
1810058I24Rik	0.782501	2.01791	0.0195422	-1.3667	Stable
1810062O18Rik	1.78999	0.381555	0.00170462	2.22999	Up
2010107E04Rik	0.978685	2.34592	0.0638862	-1.26124	Stable
2010111I01Rik	2.52621	1.65598	0.0154811	0.609289	Stable
2010300C02Rik	2.32193	0.78204	0.00540882	1.57001	Stable
2010310C07Rik	0.463346	0.109693	0.00331434	2.07862	Up
2010315B03Rik	1.52016	1.22688	0.161034	0.30923	Stable
2200002D01Rik	0.351256	0.431023	0.554381	-0.295243	Stable
2210016F16Rik	0.514224	1.62356	0.0173905	-1.6587	Stable
2210016L21Rik	1.18023	1.78517	0.0155247	-0.596996	Stable
2210408I21Rik	2.35976	0.971838	0.00158866	1.27986	Stable
2300009A05Rik	0.854946	1.44972	0.0920927	-0.761866	Stable
2310001H17Rik	0.446434	0.618654	0.268805	-0.470686	Stable
2310007B03Rik	0.352339	0.0774177	0.0399311	2.18623	Stable
2310022A10Rik	1.22415	1.13648	0.431788	0.107214	Stable
2310022B05Rik	1.36232	1.82749	0.223754	-0.423799	Stable
2310030G06Rik	0.294557	0.297368	0.985038	-0.0137046	Stable
2310033P09Rik	0.622685	1.57351	0.000840408	-1.33741	Stable
2310035C23Rik	2.18892	1.49563	0.0200933	0.549466	Stable
2310040G24Rik	0.117071	1.02254	0.0139979	-3.1267	Stable
2310057M21Rik	1.14852	1.20658	0.0965716	-0.0711455	Stable
2310061I04Rik	1.06408	1.40826	0.10311	-0.404311	Stable
2410002F23Rik	1.02494	1.5995	0.0180631	-0.64208	Stable
2410004B18Rik	0.809369	1.79691	0.0132724	-1.15065	Stable
2410015M20Rik	0.381307	2.09457	0.00878445	-2.45763	Down
2410018L13Rik	0.618713	0.112602	0.00286926	2.45804	Up
2410021H03Rik	0.982735	0.234761	0.0238068	2.06561	Stable
2410089E03Rik	2.23782	1.28841	0.00186344	0.796504	Stable
2410131K14Rik	1.37612	1.28589	0.537954	0.097845	Stable
2510002D24Rik	0.569263	1.3807	0.0134841	-1.27823	Stable
2510009E07Rik	1.77247	1.62183	0.00166256	0.128137	Stable
2510039O18Rik	0.822883	1.77224	0.0256896	-1.10681	Stable
2610001J05Rik	0.54041	2.03916	0.00251796	-1.91585	Stable
2610002M06Rik	1.39827	1.21323	0.175665	0.204789	Stable
2610008E11Rik	1.66343	1.41408	0.20643	0.234298	Stable
2610020C07Rik	1.74313	0.40775	0.00339464	2.09592	Up
2610028E06Rik	0.345599	0.0548227	0.00615852	2.65625	Up
2610035D17Rik	2.32973	1.45506	0.0397797	0.67909	Stable
2610301B20Rik	1.41513	1.39796	0.78641	0.017621	Stable
2610507B11Rik	2.07557	1.76022	0.0160135	0.237753	Stable
2700049A03Rik	1.66589	0.969052	0.0205694	0.78165	Stable
2700062C07Rik	0.910779	1.34886	0.0362208	-0.566569	Stable
2700069I18Rik	1.04349	0.0833409	7.94667e-05	3.64625	Up
2700081O15Rik	1.08722	0.890649	0.312928	0.287721	Stable
2700097O09Rik	1.36721	1.3764	0.955791	-0.0096642	Stable
2810001G20Rik	0.476234	1.13108	0.0227145	-1.24796	Stable
2810004N23Rik	1.20592	1.46704	0.217904	-0.282775	Stable
2810006K23Rik	0.780845	1.27586	0.021881	-0.708357	Stable
2810021J22Rik	0.933635	0.730331	0.217842	0.354309	Stable
2810032G03Rik	1.36587	0.364241	0.0119658	1.90685	Stable
2810049E08Rik	1.28476	0.331517	0.0328658	1.95435	Stable
2810403A07Rik	1.70365	1.58757	0.103021	0.101813	Stable
2810429I04Rik	0.88121	0.758733	0.530304	0.215895	Stable
2810459M11Rik	0.47857	0.652028	0.383242	-0.446204	Stable
2810474O19Rik	1.43835	1.77047	0.2599	-0.29972	Stable
2900009J06Rik	0.841836	0.344338	0.0957876	1.28972	Stable
2900011O08Rik	2.18605	1.30328	0.142595	0.746178	Stable
2900026A02Rik	1.8982	1.19231	0.0611389	0.670875	Stable
2900060B14Rik	1.65392	0.749784	0.0460568	1.14134	Stable
2900076A07Rik	1.03555	0.999416	0.835327	0.051241	Stable
2900079G21Rik	1.53885	0.196051	0.00352596	2.97255	Up
2900097C17Rik	1.34689	1.50871	0.785993	-0.163682	Stable
3110002H16Rik	1.28358	1.40953	0.376361	-0.135045	Stable
3110009E18Rik	1.00586	0.893334	0.620361	0.171162	Stable
3110021N24Rik	2.00511	0.810355	0.0584525	1.30705	Stable
3110035E14Rik	1.74857	1.12784	0.30134	0.632608	Stable
3110039M20Rik	1.20428	0.389877	0.0424877	1.62708	Stable
3110040N11Rik	0.746862	1.10507	0.0875348	-0.565228	Stable
3110043O21Rik	1.37751	1.46178	0.0188542	-0.0856625	Stable
3110062M04Rik	0.452719	1.22031	0.0100494	-1.43056	Stable
3110082I17Rik	1.82324	1.04373	0.00723597	0.804757	Stable
3300002I08Rik	1.37709	0.555596	0.00678937	1.30952	Stable
3632451O06Rik	1.89901	1.14245	0.0808929	0.733123	Stable
3830403N18Rik	0.165231	0.566985	0.150273	-1.77883	Stable
3830406C13Rik	1.18821	1.57039	0.0219646	-0.402335	Stable
4430402I18Rik	1.96975	0.766517	0.0512415	1.36162	Stable
4632415L05Rik	0.851308	1.29449	0.00565042	-0.604629	Stable
4632428C04Rik	0.462383	0.179942	0.00386398	1.36156	Stable
4732471J01Rik	2.09771	0.497766	0.0067409	2.07528	Up
4732491K20Rik	0.703951	0.715436	0.920531	-0.023349	Stable
4831440E17Rik	0.435189	0.37945	0.779349	0.197731	Stable
4833418N02Rik	0.393562	0.647093	0.0460372	-0.717381	Stable
4833420G17Rik	1.63907	1.70141	0.116793	-0.0538559	Stable
4833422C13Rik	1.63057	0.25449	0.00182154	2.6797	Up
4833439L19Rik	1.48969	2.08819	0.0568598	-0.487244	Stable
4921507P07Rik	1.0733	0.445437	0.0334206	1.26876	Stable
4921524J17Rik	1.11894	1.36494	0.183	-0.286711	Stable
4930402H24Rik	2.46237	2.00342	0.142697	0.297582	Stable
4930419G24Rik	2.50388	0.333463	0.00583303	2.90857	Up
4930430F08Rik	1.21066	1.32355	0.55485	-0.128627	Stable
4930432K21Rik	1.18577	0.417428	0.0190108	1.50623	Stable
4930444P10Rik	0.870683	0.281244	0.0320862	1.63032	Stable
4930447C04Rik	1.29497	0.192217	0.0153687	2.75211	Stable
4930452B06Rik	1.52328	0.238995	0.000233185	2.67213	Up
4930453N24Rik	1.25443	1.55137	0.000812595	-0.306506	Stable
4930481A15Rik	0.799495	1.09596	0.0332964	-0.455032	Stable
4930488L21Rik	1.8093	0.370959	0.0153398	2.2861	Stable
4930503L19Rik	1.2293	1.06559	0.367107	0.206189	Stable
4930513N10Rik	0.569204	0.182167	0.000851836	1.64368	Stable
4930523C07Rik	0.51624	1.1484	0.173097	-1.15351	Stable
4930539E08Rik	0.567075	0.112225	0.000673439	2.33715	Up
4930539J05Rik	0.658696	0.490453	0.506577	0.425497	Stable
4930550C14Rik	0.60105	0.417371	0.200233	0.526154	Stable
4930552P12Rik	0.632296	0.115111	0.000684552	2.45757	Up
4930558K02Rik	1.01936	0.0832212	1.84685e-05	3.61457	Up
4930570G19Rik	1.58253	0.499112	0.014303	1.6648	Stable
4930599N23Rik	1.73242	0.484305	0.0597103	1.83881	Stable
4931406C07Rik	1.05992	1.58453	0.00416703	-0.580103	Stable
4931406P16Rik	1.84031	1.8806	0.831268	-0.0312448	Stable
4931414P19Rik	0.690769	0.506797	0.388459	0.446796	Stable
4931428F04Rik	1.22837	0.784913	0.0468338	0.646147	Stable
4932438A13Rik	2.51504	1.64842	0.0119187	0.609495	Stable
4932438H23Rik	0.957079	0.631472	0.172349	0.599919	Stable
4932443I19Rik	0.756957	0.500139	0.409336	0.597881	Stable
4933404O12Rik	1.20617	0.645546	0.0859109	0.901838	Stable
4933406C10Rik	0.887702	0.376829	0.0657675	1.23617	Stable
4933406I18Rik	1.90999	0.655912	0.0850633	1.54199	Stable
4933407L21Rik	0.735524	0.553414	0.325161	0.410413	Stable
4933408B17Rik	0.587079	0.305648	0.0294392	0.941685	Stable
4933427D14Rik	1.75155	0.980477	0.00101226	0.83708	Stable
4933431E20Rik	1.41976	1.77786	0.207545	-0.324493	Stable
4933433G15Rik	0.490789	0.495	0.98787	-0.0123256	Stable
4933434E20Rik	1.43529	2.13249	0.0275885	-0.571195	Stable
5031425E22Rik	2.16504	1.30581	0.029198	0.729449	Stable
5031439G07Rik	1.92711	2.22163	0.197123	-0.205178	Stable
5330417C22Rik	2.01364	0.416309	0.00364875	2.27408	Up
5330434G04Rik	2.13967	0.802786	0.0171762	1.4143	Stable
5430402O13Rik	1.11089	0.349993	0.0210467	1.66632	Stable
5430416N02Rik	0.921266	1.10541	0.565669	-0.262888	Stable
5430427O19Rik	0.302142	1.30466	0.0341107	-2.11037	Stable
5730403I07Rik	0.526009	0.314644	0.305363	0.741367	Stable
5730409E04Rik	1.13302	1.21056	0.764759	-0.0954935	Stable
5730455P16Rik	1.4455	1.54382	0.144929	-0.0949366	Stable
5730480H06Rik	1.7686	0.96013	0.112995	0.881304	Stable
5730559C18Rik	0.330797	0.549967	0.374487	-0.7334	Stable
5830418P13Rik	0.916168	0.141354	0.00376816	2.6963	Up
5830432E09Rik	1.1466	0.508207	0.0453137	1.17388	Stable
5930412G12Rik	0.430591	0.307612	0.268629	0.485205	Stable
6030407O03Rik	0.947121	0.406652	0.0235183	1.21975	Stable
6030419C18Rik	1.54452	0.552802	0.0853518	1.48233	Stable
6030458C11Rik	1.23676	1.36084	0.444279	-0.137936	Stable
6230400D17Rik	1.59252	0.393199	0.0079185	2.01799	Up
6330403K07Rik	1.23076	1.46705	0.14379	-0.253361	Stable
6330409D20Rik	0.55343	0.0827759	0.0170672	2.74112	Stable
6430548M08Rik	1.90129	1.29664	0.0221675	0.552197	Stable
6430550D23Rik	1.55902	0.318542	0.00341197	2.29108	Up
6430573F11Rik	1.80862	0.784349	0.00709048	1.20532	Stable
6720483E21Rik	0.0997921	0.212582	0.387369	-1.09103	Stable
6820408C15Rik	0.84198	0.536519	0.211497	0.650156	Stable
8030442B05Rik	1.00214	0.548657	0.126223	0.869102	Stable
8030462N17Rik	2.06469	0.671021	0.0178462	1.62149	Stable
9030624J02Rik	1.89324	1.76307	0.301101	0.102764	Stable
9130011E15Rik	2.12028	0.812637	0.0245316	1.38357	Stable
9130221H12Rik	1.19477	0.639899	0.0670388	0.900818	Stable
9130401M01Rik	0.556087	1.45778	0.000118762	-1.39039	Stable
9230110C19Rik	1.19849	0.39487	0.00378464	1.60177	Stable
9330020H09Rik	0.453878	0.752297	0.187304	-0.728998	Stable
9330111N05Rik	1.3361	0.325451	0.0219324	2.03751	Stable
9330159F19Rik	1.61055	1.44565	0.221535	0.155839	Stable
9330179D12Rik	1.39905	0.227889	0.00186031	2.61805	Up
9330182L06Rik	2.32615	1.5447	0.128135	0.590618	Stable
9430015G10Rik	1.26688	1.03217	0.222968	0.295592	Stable
9430038I01Rik	0.707196	1.07097	0.0250198	-0.598735	Stable
9430041J12Rik	1.45365	0.311786	0.00359559	2.22106	Up
9430060I03Rik	1.09472	0.650537	0.0363438	0.750861	Stable
9530026P05Rik	1.99671	0.381506	0.00868688	2.38785	Up
9530027J09Rik	0.795936	0.154308	0.0101876	2.36684	Stable
9530053A07Rik	0.357507	0.189837	0.138882	0.913214	Stable
9530059O14Rik	2.44909	0.654764	0.00597925	1.9032	Stable
9530068E07Rik	1.38149	2.07361	0.0324292	-0.585917	Stable
9530077C05Rik	1.42011	0.748795	0.00481002	0.923362	Stable
9530082P21Rik	1.34015	0.802384	0.21646	0.740026	Stable
9930021J03Rik	2.07799	1.59852	0.0198622	0.378452	Stable
9930104L06Rik	0.934704	1.06865	0.301145	-0.193212	Stable
9930111J21Rik2	0.362144	0.752896	0.482584	-1.05589	Stable
A130010J15Rik	0.435027	1.08242	0.0744094	-1.31509	Stable
A230001M10Rik	1.56288	1.35469	0.26574	0.206243	Stable
A230050P20Rik	1.40038	1.08419	0.118132	0.369203	Stable
A230072E10Rik	1.57155	0.195649	0.00173836	3.00585	Up
A230077H06Rik	1.39582	0.194281	0.00288738	2.84489	Up
A330041J22Rik	0.635639	0.301667	0.143213	1.07525	Stable
A330102I10Rik	1.7207	0.348489	0.00532421	2.30381	Up
A430033K04Rik	1.35913	0.913231	0.0153966	0.573629	Stable
A430078G23Rik	0.513859	0.173316	0.0404337	1.56797	Stable
A430105I19Rik	0.698171	0.899373	0.235655	-0.365339	Stable
A630001G21Rik	0.683477	1.1919	0.110511	-0.802295	Stable
A630072M18Rik	0.749199	0.943421	0.247139	-0.332553	Stable
A730017C20Rik	1.17857	0.855057	0.141139	0.462942	Stable
A730056A06Rik	0.914161	0.214324	0.0060978	2.09266	Up
A730085K08Rik	0.885264	0.0833059	0.000622739	3.40962	Up
A830009L08Rik	0.492693	0.334363	0.527019	0.559274	Stable
A830010M20Rik	1.44612	0.879643	0.205719	0.717194	Stable
A830018L16Rik	2.41636	0.472851	0.00121371	2.35338	Up
A830052D11Rik	0.997052	0.867249	0.370127	0.201223	Stable
A830082K12Rik	1.91096	0.711314	0.020726	1.42574	Stable
A930004D18Rik	0.499159	0.263742	0.0352379	0.920372	Stable
A930007I19Rik	1.17012	0.566405	0.0751765	1.04676	Stable
A930009A15Rik	0.933744	0.368975	0.119106	1.33951	Stable
A930012L18Rik	1.09897	0.165189	0.00233888	2.73395	Up
A930015D03Rik	1.98428	0.617785	0.00859587	1.68344	Stable
A930024E05Rik	0.808297	0.620925	0.203734	0.380466	Stable
AA986860	0.499521	0.703776	0.284501	-0.494571	Stable
AB124611	0.78869	0.869808	0.0434992	-0.141239	Stable
AF529169	1.13075	0.459446	0.0357187	1.29932	Stable
AI314180	2.41364	1.54091	0.0241814	0.647427	Stable
AI413582	0.759078	1.92094	0.0246773	-1.3395	Stable
AI464131	0.856648	1.16797	0.387678	-0.44723	Stable
AI504432	1.47832	0.848869	0.0665318	0.800347	Stable
AI593442	1.8468	0.88633	0.0397664	1.05911	Stable
AI597479	1.15222	1.1701	0.921921	-0.0222132	Stable
AI854703	0.827742	0.40451	0.0900221	1.03301	Stable
AI987944	0.897727	1.45613	0.0188898	-0.697788	Stable
AU019823	1.13799	1.3115	0.165697	-0.204732	Stable
AU021092	0.336594	1.12938	0.206082	-1.74645	Stable
AU022252	1.23643	1.19058	0.731699	0.0545184	Stable
AU022754	0.512932	0.179548	0.0643807	1.5144	Stable
AU040320	2.08083	1.58678	0.0583314	0.39105	Stable
AU040972	0.753639	0.479579	0.168192	0.652106	Stable
AU041133	1.10487	0.789611	0.0482105	0.484665	Stable
AW011738	0.293439	0.549932	0.359233	-0.906192	Stable
AW112010	0.170458	1.46995	0.0183008	-3.10828	Stable
AW146154	0.530738	0.988983	0.0420785	-0.897946	Stable
AW209491	0.782577	1.27113	0.136473	-0.699806	Stable
AW549877	1.50385	1.70217	0.134146	-0.17871	Stable
AW551984	0.776196	0.210348	0.0164799	1.88364	Stable
AW554918	2.14335	0.923678	0.00686651	1.2144	Stable
Aaas	0.952191	1.23716	0.254995	-0.377708	Stable
Aacs	1.4776	1.46098	0.914618	0.016321	Stable
Aagab	1.73291	1.61806	0.497758	0.0989328	Stable
Aak1	2.64256	1.52536	0.00134099	0.792789	Stable
Aamp	1.10679	2.36318	0.000998146	-1.09435	Stable
Aard	0.451566	0.363329	0.372313	0.313662	Stable
Aars	1.57881	1.87165	0.147328	-0.245468	Stable
Aars2	1.02111	1.05805	0.817934	-0.051268	Stable
Aasdh	1.208	0.878152	0.0639874	0.460079	Stable
Aasdhppt	1.21118	1.59815	0.0161718	-0.399991	Stable
Aass	0.606197	0.640403	0.76502	-0.0791933	Stable
Aatf	1.85937	1.40095	0.0128697	0.408413	Stable
Aatk	2.06142	2.26469	0.566156	-0.135671	Stable
Abat	2.2413	1.6524	0.0360076	0.439768	Stable
Abca1	1.90556	1.90433	0.994086	0.000932275	Stable
Abca13	1.17757	0.200376	0.000455873	2.55502	Up
Abca2	2.1569	2.47515	0.105246	-0.198558	Stable
Abca3	2.04053	1.45949	0.00821951	0.483477	Stable
Abca4	1.07791	0.574331	0.200324	0.908276	Stable
Abca5	2.00468	1.0949	0.0149607	0.872577	Stable
Abca6	0.998621	0.606099	0.00233742	0.720384	Stable
Abca7	1.16076	1.15782	0.97554	0.00365038	Stable
Abca8a	1.0751	1.35473	0.18459	-0.333527	Stable
Abca8b	1.899	0.869485	0.0180885	1.12701	Stable
Abca9	1.13079	1.65309	0.349339	-0.547831	Stable
Abcb10	1.35769	1.46345	0.535085	-0.108211	Stable
Abcb1a	1.31016	1.4734	0.808366	-0.169411	Stable
Abcb1b	1.40984	0.981507	0.219156	0.522457	Stable
Abcb4	1.18688	1.03298	0.38325	0.200356	Stable
Abcb7	1.84412	1.24755	0.0067474	0.563832	Stable
Abcb8	1.13904	1.73085	0.0380725	-0.603657	Stable
Abcb9	1.44949	1.24878	0.323352	0.215025	Stable
Abcc1	1.79456	1.27857	3.22468e-05	0.489093	Stable
Abcc10	1.13008	0.970915	0.411191	0.219004	Stable
Abcc3	0.727501	1.39952	0.134511	-0.943912	Stable
Abcc4	1.78392	1.19631	0.228493	0.576459	Stable
Abcc5	2.25988	1.88285	0.10296	0.263332	Stable
Abcc8	1.77851	0.233384	0.0104482	2.92989	Stable
Abcc9	0.934799	0.632472	0.36693	0.563653	Stable
Abcd1	1.15463	1.51551	0.0698966	-0.392373	Stable
Abcd2	1.56487	1.58707	0.91377	-0.0203252	Stable
Abcd3	1.70862	1.83013	0.498828	-0.0991141	Stable
Abcd4	1.12412	1.42829	0.0494024	-0.345483	Stable
Abce1	1.57305	1.65114	0.371926	-0.0698956	Stable
Abcf1	1.39584	1.86904	0.0105269	-0.421165	Stable
Abcf2	1.19875	1.65057	0.0765085	-0.461436	Stable
Abcf3	1.29333	1.64453	0.0865648	-0.346584	Stable
Abcg1	1.88323	2.10526	0.454991	-0.16079	Stable
Abcg2	1.26962	1.92928	0.171571	-0.603663	Stable
Abcg3	0.382073	0.567563	0.425139	-0.570933	Stable
Abcg4	1.49851	0.630411	0.0358004	1.24917	Stable
Abhd10	1.31864	1.4028	0.475902	-0.0892553	Stable
Abhd11	0.548096	1.48214	0.0114558	-1.43518	Stable
Abhd12	2.09409	2.70562	0.127248	-0.369637	Stable
Abhd13	1.3198	1.31115	0.938221	0.00948635	Stable
Abhd14a	1.13891	1.73542	0.0219632	-0.607629	Stable
Abhd14b	0.995989	1.51033	0.0349774	-0.600658	Stable
Abhd15	2.11025	1.26375	0.224214	0.739701	Stable
Abhd16a	1.42878	2.04827	0.047208	-0.519618	Stable
Abhd2	2.17957	1.55237	0.137258	0.489571	Stable
Abhd3	1.48162	1.85157	0.168182	-0.32157	Stable
Abhd4	1.00208	2.06109	0.0380166	-1.04041	Stable
Abhd5	1.29155	1.83202	0.0363216	-0.504336	Stable
Abhd6	1.75388	1.80217	0.734083	-0.0391865	Stable
Abhd8	1.37958	1.62512	0.14213	-0.236317	Stable
Abi1	2.45619	2.00372	0.0170129	0.293736	Stable
Abi2	2.26344	1.66031	0.0203677	0.447071	Stable
Abi3	1.03669	2.11664	0.042526	-1.0298	Stable
Abi3bp	1.79398	0.627081	0.00145367	1.51644	Stable
Abl1	2.00455	1.87257	0.212752	0.0982618	Stable
Abl2	2.17795	1.52874	0.0116206	0.510627	Stable
Ablim1	2.80576	1.87451	0.100618	0.581876	Stable
Ablim2	2.38228	1.77552	0.145619	0.4241	Stable
Ablim3	2.2072	0.360946	0.000339284	2.61236	Up
Abr	2.54415	1.59103	9.11094e-08	0.677225	Stable
Abtb1	0.97524	1.63559	0.0454238	-0.745981	Stable
Abtb2	1.71337	1.30983	0.213841	0.387457	Stable
Acaa1a	1.36286	2.3417	0.0114333	-0.780919	Stable
Acaa2	0.783528	1.75172	0.0182346	-1.16071	Stable
Acaca	2.28776	1.53707	0.0669326	0.573752	Stable
Acacb	1.04837	0.616186	0.0796266	0.766715	Stable
Acad10	1.11729	0.683551	0.0399775	0.708882	Stable
Acad11	1.28159	1.23231	0.557035	0.0565691	Stable
Acad12	0.608699	0.90171	0.0135695	-0.566935	Stable
Acad8	1.38478	1.63613	0.0139855	-0.240633	Stable
Acad9	1.25796	1.36249	0.568661	-0.115167	Stable
Acadl	0.985699	2.06173	7.43895e-06	-1.06464	Stable
Acadm	1.13682	1.87988	0.0029103	-0.72564	Stable
Acads	0.495909	1.56736	0.0117421	-1.66019	Stable
Acadsb	1.7485	1.64576	0.103504	0.0873653	Stable
Acadvl	1.04799	1.97664	0.00593299	-0.915427	Stable
Acap1	0.44487	0.401791	0.636304	0.146938	Stable
Acap2	2.41385	2.10093	0.0018162	0.200304	Stable
Acap3	1.56011	1.34446	0.409928	0.214624	Stable
Acat1	1.72271	1.98959	0.0345702	-0.207791	Stable
Acat2	1.14309	1.59881	0.0650034	-0.484053	Stable
Acat3	1.16145	0.58719	0.0788772	0.984029	Stable
Acbd3	1.41777	1.75402	0.046894	-0.307038	Stable
Acbd4	0.998019	1.22138	0.13228	-0.291372	Stable
Acbd5	1.71874	1.82422	0.224163	-0.0859249	Stable
Acbd6	2.08954	1.76963	0.0602352	0.239737	Stable
Accs	0.66984	1.13985	0.125972	-0.76696	Stable
Acd	1.19617	1.46235	0.14312	-0.289867	Stable
Ace	0.911493	0.954362	0.90816	-0.0663041	Stable
Ace2	0.324316	0.447262	0.505945	-0.463719	Stable
Acer2	0.983944	1.16778	0.259576	-0.247116	Stable
Acer3	1.88879	1.75101	0.512743	0.10927	Stable
Ache	1.52047	0.965543	0.133509	0.655101	Stable
Acin1	2.02743	2.02394	0.978092	0.00248878	Stable
Acly	1.75831	2.06563	0.0902673	-0.232396	Stable
Acmsd	0.797141	0.0608026	8.89205e-05	3.71263	Up
Aco1	1.75552	1.39447	0.0259917	0.332182	Stable
Aco2	2.03653	2.28509	0.11452	-0.166143	Stable
Acot1	0.364562	1.63849	0.0033525	-2.16813	Down
Acot11	1.25654	0.982413	0.254278	0.355056	Stable
Acot13	1.06966	1.8524	0.0233215	-0.792239	Stable
Acot7	2.08051	2.38787	0.343245	-0.198782	Stable
Acot8	1.15788	1.391	0.0594848	-0.264641	Stable
Acot9	1.1775	1.39142	0.167881	-0.240833	Stable
Acox1	1.77846	1.80864	0.761696	-0.024273	Stable
Acox2	0.57964	0.236419	0.0791872	1.29381	Stable
Acox3	1.31581	1.64805	0.00962633	-0.324809	Stable
Acp1	1.18952	1.82052	0.0184185	-0.613973	Stable
Acp2	1.54426	1.97427	0.140072	-0.354401	Stable
Acp5	0.331873	0.518129	0.463299	-0.642681	Stable
Acp6	1.13357	1.37387	0.268435	-0.27737	Stable
Acpp	0.615413	0.254923	0.141459	1.2715	Stable
Acrbp	0.950091	0.977381	0.796961	-0.0408564	Stable
Acsbg1	1.36082	1.8336	0.316117	-0.430206	Stable
Acsf2	0.852084	0.639697	0.252803	0.413608	Stable
Acsf3	0.931471	0.937368	0.93976	-0.00910346	Stable
Acsl1	1.74284	1.82367	0.488043	-0.0654016	Stable
Acsl3	2.05661	2.24079	0.314765	-0.123742	Stable
Acsl4	2.01281	1.50608	0.0630578	0.418409	Stable
Acsl5	1.5834	1.46837	0.713932	0.108813	Stable
Acsl6	2.21472	1.75749	0.303689	0.33361	Stable
Acsm5	0.212234	0.128149	0.417233	0.727832	Stable
Acss1	1.40701	1.49	0.674243	-0.0826859	Stable
Acss2	1.89602	1.6997	0.400703	0.157698	Stable
Acss3	1.10212	0.511449	0.0862407	1.10762	Stable
Acta1	0.336594	0.17081	0.0584392	0.978619	Stable
Acta2	0.596043	1.88052	0.142895	-1.65764	Stable
Actb	2.25202	3.7026	0.0190055	-0.717316	Stable
Actg1	0.891726	2.93597	0.0128937	-1.71917	Stable
Actl6a	1.02965	1.72611	1.7801e-05	-0.745369	Stable
Actl6b	1.4074	0.861643	0.125033	0.707875	Stable
Actn1	1.96332	1.2884	0.118073	0.607722	Stable
Actn2	1.60645	0.321071	0.009908	2.32291	Up
Actn4	1.95068	2.16953	0.0323851	-0.153404	Stable
Actr10	1.47914	2.08105	0.00225739	-0.492556	Stable
Actr1a	1.64983	2.13677	0.131807	-0.373119	Stable
Actr1b	1.69102	1.84864	0.258087	-0.128571	Stable
Actr2	2.0517	2.25622	0.209928	-0.137091	Stable
Actr3	1.86746	2.29451	0.0305899	-0.297108	Stable
Actr3b	2.10378	1.09809	0.0687307	0.937989	Stable
Actr5	0.985994	1.06401	0.489138	-0.10986	Stable
Actr6	1.1448	1.39662	0.0368968	-0.286835	Stable
Actr8	1.38256	1.62011	0.168026	-0.228748	Stable
Acvr1	2.21864	1.31863	0.00408475	0.750636	Stable
Acvr1b	1.91811	0.837058	0.0101172	1.19629	Stable
Acvr1c	1.64684	0.345515	0.0064669	2.25288	Up
Acvr2a	2.12916	1.07872	0.0064289	0.98097	Stable
Acvr2b	1.3054	1.27817	0.345053	0.0304206	Stable
Acvrl1	0.7921	1.62365	0.203416	-1.03549	Stable
Acy1	0.39048	1.61572	0.0293474	-2.04886	Stable
Acy3	0.0792958	1.21418	0.0287436	-3.9366	Stable
Acyp1	0.868772	1.52508	0.126511	-0.811836	Stable
Acyp2	2.09918	1.59731	0.2436	0.394186	Stable
Ada	1.09338	0.909349	0.00379122	0.265893	Stable
Adal	1.18191	0.973328	0.199549	0.280123	Stable
Adam10	2.16343	2.21306	0.809965	-0.0327223	Stable
Adam11	1.86331	0.993893	0.0663375	0.906704	Stable
Adam12	1.83427	0.484313	0.00607535	1.9212	Stable
Adam15	1.35703	2.14228	0.0482761	-0.658691	Stable
Adam17	1.41258	1.95806	0.0112573	-0.471096	Stable
Adam18	0.763949	0.256455	0.0772557	1.57477	Stable
Adam19	1.58808	1.18387	0.186236	0.423774	Stable
Adam1a	0.57349	0.292557	0.189907	0.97105	Stable
Adam22	2.80013	1.44215	0.00739227	0.957272	Stable
Adam23	2.54894	1.06008	0.0189615	1.26573	Stable
Adam32	1.04646	0.198391	0.00261116	2.39909	Up
Adam33	0.641499	0.47555	0.334341	0.431849	Stable
Adam5	0.669387	0.162778	0.00369106	2.03993	Up
Adam8	0.53812	0.693461	0.506278	-0.365887	Stable
Adam9	1.8093	1.75015	0.798347	0.0479557	Stable
Adamts1	0.786562	2.09866	0.00626538	-1.41584	Stable
Adamts10	1.57507	0.952688	0.0233469	0.725344	Stable
Adamts15	0.849669	0.292964	0.0152977	1.53618	Stable
Adamts16	1.45163	0.858836	0.0441589	0.757217	Stable
Adamts17	2.06117	0.203197	0.000712214	3.34251	Up
Adamts2	1.75075	0.99176	0.0688595	0.81991	Stable
Adamts20	1.696	1.06948	0.0657233	0.665227	Stable
Adamts4	1.03114	1.82949	0.0121416	-0.827207	Stable
Adamts5	0.796267	0.596697	0.0904206	0.416253	Stable
Adamts6	1.58987	0.531687	0.0152051	1.58026	Stable
Adamts8	0.779064	0.229873	0.0127336	1.7609	Stable
Adamts9	1.50881	0.361349	0.0167714	2.06194	Stable
Adamtsl1	2.03588	1.43078	0.000309694	0.508851	Stable
Adamtsl2	1.28024	0.668287	0.133999	0.937874	Stable
Adamtsl3	1.3002	0.559385	0.0802937	1.21682	Stable
Adamtsl4	1.01365	1.61594	0.098871	-0.672805	Stable
Adamtsl5	0.529266	0.562052	0.804038	-0.0867093	Stable
Adap1	1.91721	2.13085	0.45009	-0.152419	Stable
Adap2	0.932133	1.75047	0.298415	-0.90913	Stable
Adar	2.16348	1.62364	0.135835	0.414125	Stable
Adarb1	2.41681	1.2986	0.0365168	0.896143	Stable
Adarb2	2.9195	0.566273	0.00108763	2.36615	Up
Adat1	1.3183	0.695418	0.0211446	0.922723	Stable
Adat2	0.630448	0.7777	0.367158	-0.302837	Stable
Adck1	1.74055	1.41311	0.0949701	0.300671	Stable
Adck2	1.13142	1.28227	0.532043	-0.180568	Stable
Adck5	1.05803	1.10298	0.105905	-0.0600287	Stable
Adcy1	2.80796	1.21033	0.0574351	1.21413	Stable
Adcy2	2.61266	0.934904	0.0149614	1.48263	Stable
Adcy3	1.79011	0.882652	0.0301735	1.02013	Stable
Adcy5	2.52297	1.60685	0.0286238	0.650891	Stable
Adcy6	1.38933	0.998559	0.0332736	0.476475	Stable
Adcy7	1.24283	1.28945	0.752086	-0.0531308	Stable
Adcy8	2.33402	0.511869	0.00151934	2.18897	Up
Adcy9	2.47342	0.950884	0.0143802	1.37916	Stable
Adcyap1r1	2.14743	1.2594	0.116479	0.769873	Stable
Add1	2.14603	2.31663	0.26206	-0.110363	Stable
Add2	2.42732	0.902924	0.0282103	1.42669	Stable
Add3	2.24132	2.08553	0.05875	0.103932	Stable
Adh5	0.95485	2.25435	1.81758e-05	-1.23936	Stable
Adhfe1	0.98075	1.16066	0.53743	-0.242987	Stable
Adi1	0.887076	2.10977	0.0204447	-1.24996	Stable
Adipor1	1.31772	2.3605	0.0107502	-0.841051	Stable
Adipor2	1.8467	2.10637	0.0541185	-0.189807	Stable
Adk	2.34052	1.94639	0.0482965	0.266031	Stable
Adnp	0.787513	0.942603	0.763376	-0.259347	Stable
Adnp2	1.44194	1.02785	0.0379401	0.488384	Stable
Ado	1.18093	2.31347	0.0155129	-0.970141	Stable
Adora1	1.9669	1.87703	0.717597	0.0674704	Stable
Adora2a	0.85402	0.607163	0.239421	0.492187	Stable
Adora2b	0.581754	1.05196	0.112247	-0.8546	Stable
Adpgk	1.45673	1.47449	0.859783	-0.0174831	Stable
Adprh	1.16105	2.16572	0.0056257	-0.899414	Stable
Adprhl2	0.663925	1.58628	0.0110758	-1.25656	Stable
Adra1a	1.81871	0.312687	0.00364551	2.54012	Up
Adra1b	1.3241	0.909324	0.467879	0.54215	Stable
Adra2a	0.76951	0.502078	0.220604	0.616029	Stable
Adra2b	0.22018	0.299652	0.665073	-0.444605	Stable
Adrb1	0.772041	1.25655	0.255741	-0.702722	Stable
Adrm1	0.588314	1.87089	0.00037987	-1.66907	Stable
Adsl	1.15154	1.62748	0.0767873	-0.499072	Stable
Adss	1.61283	1.67371	0.478553	-0.0534479	Stable
Adssl1	0.974714	2.13546	0.00855138	-1.1315	Stable
Aebp1	0.771985	1.34568	0.0595505	-0.801688	Stable
Aebp2	1.85034	1.63238	0.325593	0.180817	Stable
Aen	0.922764	1.12591	0.437604	-0.287062	Stable
Aes	1.83028	2.39887	0.178455	-0.390288	Stable
Afap1	1.77442	1.44007	0.00932366	0.301216	Stable
Afap1l1	1.44967	1.8557	0.0295538	-0.35624	Stable
Afap1l2	1.80869	1.23555	0.0177253	0.549796	Stable
Aff1	1.94779	1.48761	0.0155127	0.388848	Stable
Aff2	2.16217	0.33019	0.00118886	2.71111	Up
Aff3	2.64359	0.809453	0.0119109	1.70748	Stable
Aff4	2.31001	1.95294	0.0530345	0.242248	Stable
Afg3l1	1.0368	1.54455	0.0243907	-0.575038	Stable
Afg3l2	1.84263	1.36745	0.0282803	0.43028	Stable
Afm	1.59898	0.17864	0.00280801	3.16202	Up
Afmid	0.206116	0.462944	0.434911	-1.16739	Stable
Aftph	1.9169	1.76314	0.263912	0.12063	Stable
Aga	0.580943	1.88173	0.00370646	-1.69559	Stable
Agap1	2.85924	1.88076	0.00600338	0.604315	Stable
Agap2	2.37675	0.950446	0.0565288	1.32231	Stable
Agap3	2.16113	1.64771	0.0757437	0.391322	Stable
Agbl2	1.04223	0.35699	0.0440458	1.54572	Stable
Agbl3	1.10402	1.07689	0.665233	0.0359021	Stable
Agbl4	2.83459	0.234299	0.00062983	3.59672	Up
Agbl5	1.45561	0.802491	0.00034137	0.859071	Stable
Ager	0.0880281	0.401199	0.01679	-2.18828	Stable
Agfg1	2.02716	1.73509	0.0247549	0.224451	Stable
Agfg2	1.43689	1.15279	0.00422453	0.31783	Stable
Aggf1	1.47116	1.64517	0.202309	-0.161284	Stable
Agk	1.7426	1.27869	0.0481134	0.446572	Stable
Agl	1.63492	1.30278	0.022068	0.327623	Stable
Agmo	1.45071	1.74144	0.125981	-0.263525	Stable
Agpat1	1.54131	1.57951	0.688524	-0.0353215	Stable
Agpat2	0.391738	1.13141	0.0746079	-1.53016	Stable
Agpat3	2.21186	2.18103	0.725632	0.0202495	Stable
Agpat4	2.00414	2.50365	0.0763665	-0.32105	Stable
Agpat5	1.76661	1.95113	0.265789	-0.143322	Stable
Agps	1.88219	1.74503	0.141725	0.109158	Stable
Agrn	1.89603	1.67974	0.407134	0.174745	Stable
Agt	0.987674	1.50681	0.347338	-0.609395	Stable
Agtpbp1	2.42595	1.52894	0.0370037	0.666018	Stable
Agtrap	0.779155	1.24286	0.100605	-0.673685	Stable
Ahctf1	1.89783	1.45569	0.0109694	0.382654	Stable
Ahcy	0.617214	1.03554	0.222179	-0.746535	Stable
Ahcyl1	2.13144	2.06542	0.672603	0.0453954	Stable
Ahcyl2	2.46677	1.7078	0.0433576	0.530486	Stable
Ahdc1	2.1683	0.9417	0.00558806	1.20322	Stable
Ahi1	2.45242	1.59267	0.0147348	0.622762	Stable
Ahnak	1.54912	1.5355	0.978924	0.012738	Stable
Ahr	1.07414	0.577438	0.132941	0.895443	Stable
Ahrr	0.54061	0.228785	0.0209729	1.24059	Stable
Ahsa1	1.0888	2.1292	0.00369572	-0.967573	Stable
Ahsa2	1.61733	1.65744	0.680658	-0.0353361	Stable
Aida	1.35755	1.33318	0.865958	0.0261334	Stable
Aif1l	0.732718	1.73833	0.0299773	-1.24637	Stable
Aifm1	1.43961	1.4416	0.966677	-0.00199019	Stable
Aifm2	0.790835	0.836701	0.445007	-0.0813362	Stable
Aifm3	1.72803	1.25779	0.0937958	0.45824	Stable
Aig1	2.51231	2.14704	0.104643	0.226662	Stable
Aim2	2.0469	1.55543	9.16442e-05	0.396127	Stable
Aimp1	1.34463	1.76078	0.132245	-0.389002	Stable
Aimp2	0.951959	1.50583	0.028357	-0.661585	Stable
Aip	0.941909	2.02013	0.00678347	-1.10079	Stable
Airn	2.21844	0.344433	0.0023043	2.68725	Up
Ajap1	2.10955	0.472477	0.000609714	2.15862	Up
Ak1	1.25833	1.66562	0.0824539	-0.404554	Stable
Ak2	1.11736	1.79213	0.00624216	-0.681583	Stable
Ak3	1.90455	2.15958	0.173464	-0.1813	Stable
Ak4	1.66821	0.675465	0.0042387	1.30434	Stable
Ak5	2.33823	0.633657	0.00655916	1.88364	Stable
Ak7	0.947266	0.852684	0.779869	0.151758	Stable
Ak8	0.794213	0.368827	0.0429649	1.10658	Stable
Akap1	1.44768	1.14462	0.283778	0.338876	Stable
Akap10	1.85197	1.23011	0.00459553	0.590272	Stable
Akap11	2.36142	1.6396	0.00600694	0.526307	Stable
Akap12	1.87333	1.38471	0.320003	0.436016	Stable
Akap13	1.93453	1.91053	0.929827	0.0180109	Stable
Akap14	0.895356	0.363954	0.028118	1.29871	Stable
Akap17b	1.61528	0.945491	0.00193915	0.772647	Stable
Akap5	1.47806	0.669599	0.0813202	1.14234	Stable
Akap6	2.9269	1.38246	0.00442765	1.08214	Stable
Akap7	1.97565	1.33262	0.00388435	0.568068	Stable
Akap8	1.7053	1.76395	0.597743	-0.0487863	Stable
Akap8l	1.98235	1.93188	0.417153	0.0372044	Stable
Akap9	2.317	1.85726	0.181752	0.319078	Stable
Akirin1	1.29987	2.0684	0.00247533	-0.670149	Stable
Akirin2	1.57269	1.93101	0.0116198	-0.296121	Stable
Akna	0.778686	1.44312	0.0860832	-0.890074	Stable
Akr1a1	1.47325	2.62561	0.00571631	-0.833653	Stable
Akr1b10	0.572976	1.67704	0.0178695	-1.54937	Stable
Akr1b3	0.774987	1.39275	0.233162	-0.845694	Stable
Akr1b8	0.17949	0.279904	0.296666	-0.641032	Stable
Akr1e1	1.16076	1.51886	0.0626446	-0.387921	Stable
Akr7a5	0.895552	1.90199	0.00247355	-1.08666	Stable
Akt1	1.46383	1.96432	0.0260177	-0.424289	Stable
Akt1s1	0.915813	1.7058	0.0227237	-0.89732	Stable
Akt2	1.65865	1.58812	0.173292	0.0626907	Stable
Akt3	2.73369	1.33819	0.00604534	1.03057	Stable
Aktip	1.76664	2.03554	0.136201	-0.204397	Stable
Alad	0.671207	1.53969	0.000516064	-1.19781	Stable
Alas1	1.26013	1.84785	0.150969	-0.552269	Stable
Alas2	1.89946	0.894324	0.0131508	1.08672	Stable
Alb	0.155337	0.383024	0.222612	-1.30204	Stable
Alcam	2.47206	1.66033	0.000803366	0.574243	Stable
Aldh16a1	0.481906	1.31685	0.0436981	-1.45027	Stable
Aldh18a1	1.43902	0.897808	0.101667	0.680606	Stable
Aldh1a1	1.21895	1.37079	0.584096	-0.16936	Stable
Aldh1a2	0.75331	0.185265	6.69671e-05	2.02365	Up
Aldh1a3	0.450134	0.302722	0.305046	0.572359	Stable
Aldh1l1	1.42393	1.36313	0.822674	0.0629543	Stable
Aldh1l2	1.36997	0.81258	0.00827903	0.753563	Stable
Aldh2	1.12126	2.09009	0.0069232	-0.898446	Stable
Aldh3a2	1.32403	1.71075	0.0904247	-0.369694	Stable
Aldh3b1	0.710257	1.63891	0.00787722	-1.20632	Stable
Aldh4a1	0.414115	1.37427	0.00617352	-1.73056	Stable
Aldh5a1	1.6993	1.27029	0.1573	0.419779	Stable
Aldh6a1	1.45651	1.77492	0.0613237	-0.285236	Stable
Aldh7a1	1.66466	1.7187	0.578387	-0.046096	Stable
Aldh9a1	1.22884	1.89916	0.031698	-0.628072	Stable
Aldoa	1.89253	2.91208	0.010453	-0.621738	Stable
Aldob	0.680749	0.110928	0.00314525	2.61749	Up
Aldoc	1.83506	2.67879	0.118934	-0.545754	Stable
Alg1	0.904816	1.73553	0.0385476	-0.939681	Stable
Alg10b	1.19396	0.887557	0.268561	0.42784	Stable
Alg11	1.21449	1.42267	0.246511	-0.228253	Stable
Alg12	0.98017	1.21995	0.291454	-0.315721	Stable
Alg13	1.38906	1.08971	0.110777	0.350164	Stable
Alg14	1.30889	1.63656	0.041162	-0.322319	Stable
Alg2	1.75728	1.59666	0.493808	0.138289	Stable
Alg3	0.725277	1.46711	0.0724535	-1.01637	Stable
Alg5	0.973417	1.85125	0.00252308	-0.927374	Stable
Alg6	1.35295	1.19105	0.0480506	0.183882	Stable
Alg8	0.967646	1.34987	0.277324	-0.480263	Stable
Alg9	1.57666	1.44358	0.514165	0.127222	Stable
Alkbh1	1.30238	1.47633	0.245396	-0.180868	Stable
Alkbh2	0.696315	0.927578	0.0482228	-0.413729	Stable
Alkbh3	1.30097	1.4685	0.0250879	-0.17475	Stable
Alkbh4	0.430591	1.01845	0.0789939	-1.24198	Stable
Alkbh5	1.59074	1.97587	0.0290576	-0.312791	Stable
Alkbh6	0.818793	1.63885	0.00984331	-1.00111	Stable
Alkbh8	1.70592	1.175	0.015234	0.537889	Stable
Alms1	1.89765	0.504552	0.00988652	1.91114	Stable
Alox5	0.784329	1.1819	0.24816	-0.591582	Stable
Alox5ap	0.409862	2.19156	0.00825653	-2.41875	Down
Alox8	0.495909	0.30842	0.51653	0.685179	Stable
Aloxe3	0.906449	0.226435	0.00878322	2.00113	Up
Alpk1	1.16075	0.497765	0.0209926	1.22153	Stable
Alpk2	0.744134	0.0563637	0.000135655	3.72272	Up
Alpk3	0.634621	0.138766	0.000345095	2.19324	Up
Alpl	0.690247	1.41467	0.0406466	-1.03528	Stable
Als2	2.00048	0.975917	0.000334603	1.03551	Stable
Als2cl	0.703913	0.904963	0.04365	-0.362462	Stable
Alx1	0.0806648	0.224947	0.103398	-1.47958	Stable
Alx4	0.745397	0.223389	0.015434	1.73845	Stable
Alyref	0.87586	1.85909	0.00487693	-1.08582	Stable
Amacr	0.735284	1.0805	0.051916	-0.555321	Stable
Ambra1	2.37275	1.24423	0.00263808	0.931305	Stable
Amd1	1.38168	1.24802	0.839001	0.146779	Stable
Amdhd2	1.01691	1.55073	0.00161706	-0.608763	Stable
Amfr	1.87482	2.11023	0.125507	-0.170648	Stable
Amigo1	1.58916	0.909663	0.0175558	0.804858	Stable
Amigo3	0.636258	0.439988	0.386976	0.532148	Stable
Ammecr1	1.96723	0.690625	0.0133766	1.51019	Stable
Ammecr1l	1.53693	1.44411	0.121106	0.0898689	Stable
Amn	0.538041	0.213832	0.0306745	1.33124	Stable
Amn1	1.37446	1.62948	0.209898	-0.245539	Stable
Amot	1.35675	0.9279	0.0357753	0.548115	Stable
Amotl1	1.7098	1.37586	0.1103	0.313497	Stable
Amotl2	1.1386	1.58829	0.10694	-0.480213	Stable
Ampd2	1.23002	1.21159	0.859213	0.0217759	Stable
Ampd3	1.53231	1.11194	0.0599596	0.462632	Stable
Amph	2.58547	1.54083	0.0270358	0.746721	Stable
Amt	0.996861	0.942116	0.829475	0.0814884	Stable
Amy1	1.77348	0.703492	0.103589	1.33398	Stable
Amz1	1.43702	1.4161	0.929314	0.0211565	Stable
Amz2	1.42204	1.59482	0.307407	-0.165434	Stable
Anapc1	1.99125	1.55495	0.0050622	0.35681	Stable
Anapc10	1.65011	1.43974	0.0244768	0.196753	Stable
Anapc11	0.963408	2.08973	0.0592226	-1.1171	Stable
Anapc13	0.538773	1.90067	0.0380993	-1.81876	Stable
Anapc16	1.1658	1.98352	0.00827083	-0.766734	Stable
Anapc2	1.36176	2.016	0.0526181	-0.566018	Stable
Anapc4	1.61651	1.56509	0.537717	0.0466381	Stable
Anapc5	1.82654	2.15682	0.0387456	-0.239794	Stable
Anapc7	1.2105	1.6719	0.0172831	-0.465879	Stable
Angel1	1.04605	0.970638	0.611414	0.107946	Stable
Angel2	1.54396	1.80345	0.0417567	-0.224123	Stable
Angpt1	1.67144	0.598248	0.00424649	1.48227	Stable
Angpt4	0.446397	0.265848	0.217138	0.747726	Stable
Angptl1	1.40062	0.383953	0.0330527	1.86707	Stable
Angptl2	1.95329	0.617729	0.0162073	1.66086	Stable
Angptl3	1.13854	0.330664	0.000108161	1.78374	Stable
Angptl6	0.902088	1.08257	0.0784936	-0.263125	Stable
Angptl7	0.899511	0.740097	0.55675	0.281427	Stable
Ank	2.56623	2.13725	0.0942806	0.263898	Stable
Ank1	2.45216	0.759858	0.0269023	1.69025	Stable
Ank2	3.37592	2.22582	0.0240949	0.600947	Stable
Ank3	3.29316	2.14352	0.0245224	0.619491	Stable
Ankfn1	1.92693	0.12628	0.000229655	3.93161	Up
Ankfy1	1.90132	1.60455	0.0128864	0.244836	Stable
Ankhd1	2.09851	1.54361	0.042123	0.443058	Stable
Ankib1	2.14757	1.75962	0.0121899	0.287446	Stable
Ankle2	1.67572	1.73927	0.773818	-0.0536976	Stable
Ankmy2	1.54908	1.29837	0.158822	0.25471	Stable
Ankra2	1.03148	1.58761	0.0370381	-0.622136	Stable
Ankrd10	1.75046	1.77589	0.769717	-0.0208145	Stable
Ankrd11	2.64006	2.06488	0.0989447	0.354511	Stable
Ankrd12	2.32687	1.83997	0.141973	0.338704	Stable
Ankrd13a	1.62563	2.02481	0.00145398	-0.316788	Stable
Ankrd13b	1.55655	1.25571	0.382266	0.309846	Stable
Ankrd13c	1.84191	1.54892	0.158934	0.249944	Stable
Ankrd13d	1.51929	0.973945	0.0359032	0.641486	Stable
Ankrd16	1.34451	1.49084	0.675145	-0.149045	Stable
Ankrd17	2.55821	1.80168	0.0198574	0.505792	Stable
Ankrd22	0.308335	0.144788	0.180042	1.09056	Stable
Ankrd24	1.31365	1.12494	0.12169	0.223741	Stable
Ankrd26	1.57036	1.31187	0.045838	0.259476	Stable
Ankrd27	1.58527	1.23701	0.0222133	0.357874	Stable
Ankrd28	2.26808	1.47871	0.0750475	0.617129	Stable
Ankrd29	1.29765	0.825141	0.0846431	0.653187	Stable
Ankrd33b	2.13405	0.77778	0.028214	1.45616	Stable
Ankrd34a	0.888473	0.526986	0.209488	0.753564	Stable
Ankrd34b	1.08961	0.238112	0.0190131	2.19409	Stable
Ankrd34c	0.72852	0.0906642	0.00565881	3.00636	Up
Ankrd35	0.756177	0.446689	0.0975805	0.759454	Stable
Ankrd37	0.418745	1.20002	0.0317635	-1.51891	Stable
Ankrd39	0.928405	1.32912	0.0170125	-0.517645	Stable
Ankrd40	1.61533	1.91972	0.177714	-0.249068	Stable
Ankrd42	1.5916	0.579912	0.0117265	1.45658	Stable
Ankrd44	1.9462	1.68743	0.275166	0.205835	Stable
Ankrd45	1.44939	0.706338	0.0325351	1.03702	Stable
Ankrd46	1.41541	1.96062	0.102646	-0.470089	Stable
Ankrd50	1.63784	1.09346	0.0331959	0.582894	Stable
Ankrd52	1.89024	0.715823	0.016749	1.4009	Stable
Ankrd54	0.819517	1.49408	0.010615	-0.866411	Stable
Ankrd55	1.54321	0.215456	0.00499417	2.84047	Up
Ankrd6	1.91252	1.03159	0.0399746	0.890614	Stable
Ankrd9	0.349899	1.04782	0.00248438	-1.58237	Stable
Anks1	2.10671	1.42728	0.000749908	0.561722	Stable
Anks1b	3.43772	2.14448	0.0157717	0.680826	Stable
Anks3	1.68498	1.51874	0.233147	0.149862	Stable
Anks6	1.5606	0.841435	0.0223169	0.89118	Stable
Ankzf1	1.04741	1.22779	0.188697	-0.229233	Stable
Anln	1.30887	2.16187	0.0513698	-0.723964	Stable
Ano1	1.30322	0.601805	0.0662241	1.11471	Stable
Ano10	1.66866	1.68131	0.938998	-0.0108979	Stable
Ano3	2.45188	0.63444	0.00399971	1.95033	Stable
Ano4	2.49674	1.56013	0.0253058	0.678382	Stable
Ano6	2.13129	1.47696	0.0222386	0.529093	Stable
Ano7	0.424437	0.52116	0.80684	-0.296179	Stable
Ano8	1.27995	1.0614	0.0837722	0.270124	Stable
Anp32a	1.93939	2.05342	0.39466	-0.0824242	Stable
Anp32b	1.23464	2.01044	0.0307308	-0.703426	Stable
Anp32e	1.36574	1.92485	0.0265104	-0.495062	Stable
Anpep	0.677307	0.331032	0.288926	1.03284	Stable
Antxr1	1.83802	0.991183	0.0180691	0.890928	Stable
Antxr2	1.01095	0.505085	0.0994701	1.00112	Stable
Anxa1	0.123111	1.24146	0.0225	-3.334	Stable
Anxa2	0.700744	1.73394	0.0327354	-1.30709	Stable
Anxa3	0.901063	2.41045	0.0283487	-1.4196	Stable
Anxa4	0.88375	1.30954	0.207366	-0.567352	Stable
Anxa5	1.15179	2.38524	0.00403875	-1.05025	Stable
Anxa6	1.77919	1.66595	0.604631	0.0948777	Stable
Anxa7	1.38365	1.64443	0.269262	-0.249108	Stable
Anxa9	0.608536	0.398654	0.120357	0.610205	Stable
Aoah	0.92318	0.361334	0.0789002	1.35328	Stable
Aoc2	0.567313	0.313696	0.0322292	0.854778	Stable
Aox1	1.07591	0.611616	0.0880733	0.814862	Stable
Aox3	0.953048	0.186486	0.00527838	2.35349	Up
Aox4	0.710427	0.0566353	0.000123649	3.64891	Up
Ap1ar	1.65974	1.50456	0.350595	0.141619	Stable
Ap1b1	2.00953	1.71841	0.136856	0.22578	Stable
Ap1g1	2.09075	1.59718	0.000606264	0.388492	Stable
Ap1g2	0.771787	0.853139	0.521647	-0.144578	Stable
Ap1m1	1.39596	1.75959	0.221808	-0.333975	Stable
Ap1s1	1.28064	1.81335	0.0561196	-0.501795	Stable
Ap1s2	1.29778	1.62573	0.106367	-0.325042	Stable
Ap1s3	1.04466	0.140717	0.00666623	2.89217	Up
Ap2a1	1.87518	2.13308	0.495204	-0.185912	Stable
Ap2a2	2.08818	1.78085	0.016813	0.229676	Stable
Ap2b1	2.22818	1.8399	0.167274	0.276241	Stable
Ap2m1	1.32861	2.30481	0.0015563	-0.79473	Stable
Ap2s1	1.07079	2.21422	0.0149668	-1.04812	Stable
Ap3b1	2.10278	1.65304	0.0544429	0.347172	Stable
Ap3b2	1.83403	1.39651	0.0883613	0.39319	Stable
Ap3d1	1.89857	1.79416	0.428406	0.0816047	Stable
Ap3m1	1.56195	1.81375	0.192661	-0.215626	Stable
Ap3m2	1.48288	1.3904	0.28609	0.0929033	Stable
Ap3s1	1.77563	1.53669	0.159936	0.208506	Stable
Ap3s2	1.67078	1.53381	0.387081	0.1234	Stable
Ap4e1	1.60646	0.886284	0.00211805	0.858044	Stable
Ap4m1	1.10268	1.1581	0.72357	-0.0707453	Stable
Ap4s1	1.83555	1.67797	0.121931	0.129496	Stable
Apaf1	1.43155	0.945291	0.012943	0.598749	Stable
Apba1	2.67517	1.54038	0.00845127	0.796347	Stable
Apba2	2.65229	1.31277	0.0171248	1.01462	Stable
Apba3	0.737033	1.45358	0.0186637	-0.979814	Stable
Apbb1	1.72635	2.32728	0.0647368	-0.430924	Stable
Apbb1ip	1.26858	1.94447	0.0538862	-0.616164	Stable
Apbb2	2.53343	1.99922	0.00468566	0.341654	Stable
Apc	2.8016	2.02885	0.00214445	0.465591	Stable
Apc2	1.80485	1.01876	0.0472771	0.825066	Stable
Apeh	0.844158	1.45776	0.086329	-0.788165	Stable
Apex1	0.639632	1.61424	0.000119153	-1.33554	Stable
Apex2	2.10206	0.97848	0.0082418	1.10319	Stable
Aph1a	0.579546	1.81279	0.0138185	-1.64522	Stable
Aph1b	1.1843	1.19921	0.936734	-0.0180432	Stable
Aph1c	0.968182	0.952407	0.875629	0.0236998	Stable
Api5	1.50285	1.79647	0.0268558	-0.257462	Stable
Apip	1.08432	1.61458	0.0267136	-0.574371	Stable
Aplf	1.05172	0.845216	0.0608092	0.315362	Stable
Aplp1	2.26712	3.38414	0.0055353	-0.577933	Stable
Aplp2	2.45934	2.72245	0.000918612	-0.146631	Stable
Apoa1	0.124829	0.466869	0.142685	-1.90306	Stable
Apob	0.399912	0.113922	0.0094563	1.81163	Stable
Apobec1	0.638865	1.37884	0.0495371	-1.10988	Stable
Apobec2	0.309263	0.46305	0.472867	-0.582334	Stable
Apobec3	0.855984	1.61143	0.0445355	-0.912687	Stable
Apod	1.4337	3.18073	0.0198998	-1.14961	Stable
Apoe	1.78744	3.51255	0.00312424	-0.974622	Stable
Apoh	0.896281	0.141997	0.00879473	2.65809	Up
Apold1	0.429037	1.69074	0.158257	-1.97848	Stable
Apoo	1.62016	1.35966	0.228856	0.252897	Stable
Apool	0.930595	1.30658	0.000822457	-0.489567	Stable
App	2.90608	3.15507	0.06675	-0.1186	Stable
Appbp2	1.96265	2.01187	0.190952	-0.03574	Stable
Appl1	1.93545	1.69872	0.0319736	0.188217	Stable
Appl2	2.04072	1.93676	0.650541	0.0754339	Stable
Aprt	0.388111	1.69723	9.50175e-05	-2.12864	Down
Aptx	1.38601	1.39391	0.943926	-0.00819609	Stable
Aqp1	0.30167	0.668147	0.328757	-1.1472	Stable
Aqp11	0.962668	1.31484	0.0885524	-0.449773	Stable
Aqp2	0.163095	0.0968298	0.386282	0.752189	Stable
Aqp3	0.0710813	0.140908	0.290069	-0.98721	Stable
Aqp4	1.73314	1.77278	0.825662	-0.0326199	Stable
Aqp9	0.649079	0.264041	0.0853427	1.29763	Stable
Aqr	1.73215	1.46331	0.0656226	0.243331	Stable
Ar	1.56911	0.385405	0.00868084	2.0255	Up
Araf	1.89216	2.05697	0.273601	-0.120492	Stable
Arap1	1.45899	1.57529	0.290845	-0.11065	Stable
Arap2	2.1362	1.87006	0.138146	0.191963	Stable
Arap3	0.684136	1.32809	0.0484254	-0.957004	Stable
Arc	1.39916	1.62734	0.230571	-0.217963	Stable
Arcn1	1.61537	1.9141	0.00263606	-0.244801	Stable
Arf1	1.73553	2.59306	0.0151061	-0.579281	Stable
Arf2	1.23947	1.78164	0.00382656	-0.523481	Stable
Arf3	2.25049	1.90794	0.107838	0.23823	Stable
Arf4	1.58676	2.43308	0.00022121	-0.616698	Stable
Arf5	1.05025	2.12728	0.0338989	-1.01828	Stable
Arf6	1.10511	1.95401	0.0165352	-0.822252	Stable
Arfgap1	1.51907	1.66572	0.450917	-0.13296	Stable
Arfgap2	1.29886	1.86117	0.0232175	-0.518963	Stable
Arfgap3	1.31037	1.52783	0.152762	-0.221511	Stable
Arfgef1	2.28814	1.59954	0.0264531	0.516518	Stable
Arfgef2	2.05427	1.31873	0.00812986	0.639474	Stable
Arfip2	1.20979	1.65837	0.114446	-0.455006	Stable
Arfrp1	1.10161	1.79563	0.00951233	-0.704873	Stable
Arg2	1.26744	0.387123	0.0104141	1.71105	Stable
Arglu1	1.91058	2.19856	0.0494638	-0.202551	Stable
Arhgap1	1.46448	1.60493	0.456544	-0.132116	Stable
Arhgap10	2.2201	0.677665	0.0103561	1.71198	Stable
Arhgap11a	0.527569	0.823321	0.0471207	-0.642096	Stable
Arhgap12	1.97188	1.64311	0.0861401	0.263137	Stable
Arhgap15	1.79782	0.997973	0.01936	0.849176	Stable
Arhgap17	2.03978	1.88594	0.289058	0.113127	Stable
Arhgap18	1.75567	1.18265	0.0932206	0.569993	Stable
Arhgap19	0.757646	0.809653	0.648701	-0.0957802	Stable
Arhgap20	2.13794	0.847599	0.000639393	1.33477	Stable
Arhgap21	2.75107	1.69986	0.00441001	0.694577	Stable
Arhgap22	1.77762	1.37761	0.256169	0.367776	Stable
Arhgap23	2.20827	2.0722	0.693674	0.0917522	Stable
Arhgap24	1.89034	0.982633	0.0135346	0.943918	Stable
Arhgap25	1.24779	1.58621	0.301035	-0.346205	Stable
Arhgap26	2.93329	1.07458	0.00138321	1.44875	Stable
Arhgap27	1.06518	1.51766	0.137092	-0.510749	Stable
Arhgap29	1.329	1.44756	0.656278	-0.123276	Stable
Arhgap30	0.510543	1.45202	0.0649348	-1.50795	Stable
Arhgap31	1.74281	1.66796	0.777217	0.0633292	Stable
Arhgap32	2.47682	1.30441	0.00353595	0.925087	Stable
Arhgap33	1.64462	1.1844	0.244158	0.473597	Stable
Arhgap36	0.429199	0.0626267	0.00105408	2.77679	Up
Arhgap39	2.26199	1.69746	0.0147573	0.414215	Stable
Arhgap4	0.79583	1.25708	0.121259	-0.659546	Stable
Arhgap42	1.84234	0.90739	0.0165887	1.02174	Stable
Arhgap44	2.46047	1.01634	0.00939034	1.27556	Stable
Arhgap5	2.26465	2.3216	0.778059	-0.0358297	Stable
Arhgap6	1.82225	0.410019	0.0117469	2.15196	Stable
Arhgdia	1.36168	2.57427	0.00388041	-0.918769	Stable
Arhgdib	0.761579	2.13761	0.0371336	-1.48893	Stable
Arhgdig	1.2235	1.03724	0.378171	0.238263	Stable
Arhgef1	1.65369	1.74826	0.0430842	-0.0802255	Stable
Arhgef10	1.81058	2.03005	0.219012	-0.16506	Stable
Arhgef10l	2.02497	1.21928	0.0131006	0.731878	Stable
Arhgef11	2.21052	1.15901	0.00731319	0.931485	Stable
Arhgef12	2.49157	1.84412	0.0270542	0.434123	Stable
Arhgef15	1.01466	0.931061	0.744944	0.124047	Stable
Arhgef16	0.42994	0.187399	0.017171	1.19802	Stable
Arhgef17	1.89601	1.04096	0.000268141	0.865047	Stable
Arhgef18	1.77448	1.13618	0.00278431	0.643214	Stable
Arhgef19	0.737101	1.18581	0.136376	-0.685944	Stable
Arhgef2	1.91608	2.03337	0.298127	-0.0857123	Stable
Arhgef25	1.41349	1.14546	0.0993009	0.303342	Stable
Arhgef26	1.6708	1.01337	0.00508537	0.721379	Stable
Arhgef3	1.95724	1.38971	0.00621438	0.494032	Stable
Arhgef33	1.56766	0.146024	4.08183e-06	3.42434	Up
Arhgef37	1.23418	0.232201	0.00848512	2.41011	Up
Arhgef4	2.01649	1.09701	0.0427132	0.878267	Stable
Arhgef40	1.3338	1.70108	0.0838896	-0.350908	Stable
Arhgef5	0.651871	0.653266	0.996713	-0.00308362	Stable
Arhgef6	1.41857	1.44341	0.907168	-0.0250415	Stable
Arhgef7	2.31091	1.53952	0.00296583	0.58598	Stable
Arhgef9	2.41802	1.3446	0.0121132	0.84665	Stable
Arid1a	2.31235	2.06365	0.0797293	0.164161	Stable
Arid1b	2.77673	1.4796	0.00723531	0.908184	Stable
Arid2	2.08011	1.5425	0.0110068	0.431391	Stable
Arid3a	1.20499	1.17034	0.85969	0.0421002	Stable
Arid3b	1.55669	1.1512	0.0789394	0.43535	Stable
Arid4a	1.89713	1.78974	0.53934	0.0840665	Stable
Arid4b	2.25507	1.84907	0.128849	0.286371	Stable
Arid5a	0.950065	1.61034	0.0181501	-0.761267	Stable
Arid5b	2.29322	1.78096	0.124082	0.364722	Stable
Arih1	2.31656	1.72178	0.0343614	0.428085	Stable
Arih2	1.72514	1.61463	0.401626	0.0955149	Stable
Arl1	1.32027	2.09374	0.00275504	-0.66525	Stable
Arl10	0.690941	1.19716	0.150701	-0.792982	Stable
Arl13b	1.5672	1.59617	0.885947	-0.0264229	Stable
Arl15	2.65052	1.24304	0.0158287	1.0924	Stable
Arl16	0.553424	1.30768	0.0124974	-1.24055	Stable
Arl2	0.984374	2.19751	0.016411	-1.15859	Stable
Arl2bp	1.43645	2.17566	0.0218042	-0.598947	Stable
Arl3	1.67613	1.86593	0.414157	-0.154761	Stable
Arl4a	1.22828	1.97306	0.132122	-0.683794	Stable
Arl4c	1.27421	1.86575	0.0765301	-0.550154	Stable
Arl5a	1.76518	1.57991	0.0564991	0.159968	Stable
Arl5b	1.47583	1.38741	0.68916	0.0891342	Stable
Arl6	1.14707	1.51217	0.102161	-0.398665	Stable
Arl6ip1	1.57595	2.67098	0.000176447	-0.761144	Stable
Arl6ip4	0.715969	1.72297	0.000150216	-1.26693	Stable
Arl6ip5	1.59175	2.20725	0.00654662	-0.471633	Stable
Arl6ip6	1.20958	1.36893	0.0289169	-0.178546	Stable
Arl8a	1.59533	2.17289	0.0591411	-0.445758	Stable
Arl8b	1.93202	2.184	0.153541	-0.176859	Stable
Armc1	1.57958	1.85692	0.0108829	-0.233366	Stable
Armc10	1.07379	1.28399	0.169449	-0.257923	Stable
Armc2	1.47187	0.600137	0.00887952	1.29429	Stable
Armc3	0.720768	0.96958	0.0929731	-0.427825	Stable
Armc4	1.46707	0.413822	0.019141	1.82586	Stable
Armc5	0.670955	1.49189	0.027888	-1.15285	Stable
Armc6	0.986918	1.17243	0.343057	-0.248506	Stable
Armc7	0.826777	1.12885	0.278648	-0.449288	Stable
Armc8	2.07773	1.62122	0.056009	0.357923	Stable
Armc9	1.9474	0.964975	0.000898069	1.01298	Stable
Armcx1	1.12401	1.32777	0.137959	-0.24035	Stable
Armcx2	1.21897	1.32542	0.470554	-0.120787	Stable
Armcx3	0.794199	1.40237	0.0518651	-0.820293	Stable
Armcx4	1.6099	0.68663	0.00265371	1.22937	Stable
Armcx5	0.93116	1.16194	0.0780779	-0.319435	Stable
Armcx6	0.257043	0.860248	0.002591	-1.74274	Stable
Arnt	2.01716	1.43618	0.00721996	0.490081	Stable
Arnt2	2.40318	1.70683	0.0495701	0.493631	Stable
Arntl	2.09068	1.17326	0.056418	0.833451	Stable
Arntl2	1.36214	0.269926	0.00347936	2.33524	Up
Arpc1a	1.51152	2.57808	0.0129346	-0.770294	Stable
Arpc1b	1.08503	2.51736	0.00551788	-1.21418	Stable
Arpc2	1.84901	2.54772	0.00315152	-0.462453	Stable
Arpc3	1.35926	2.38334	0.00522081	-0.810163	Stable
Arpc4	1.23847	2.30039	0.0220931	-0.893318	Stable
Arpc5	1.16334	2.37609	0.0013403	-1.03032	Stable
Arpc5l	1.27029	2.02122	0.00223698	-0.67007	Stable
Arpp19	1.64554	2.23414	0.0706682	-0.441156	Stable
Arpp21	3.08222	1.42946	0.0227099	1.1085	Stable
Arrb1	2.27155	1.43789	0.0182387	0.659724	Stable
Arrb2	1.12454	1.83872	0.0167361	-0.709372	Stable
Arrdc1	0.891593	1.57206	0.0612048	-0.818195	Stable
Arrdc3	1.45385	2.04984	0.0452153	-0.495635	Stable
Arrdc4	0.717916	0.984175	0.0163803	-0.455101	Stable
Arsa	0.940909	1.64095	0.0250701	-0.802402	Stable
Arsb	2.2157	2.06753	0.185112	0.0998549	Stable
Arsg	1.60127	2.20807	0.0753536	-0.463573	Stable
Arsk	1.178	1.47044	0.0079536	-0.319911	Stable
Art3	0.797482	1.15049	0.26985	-0.528721	Stable
Art4	0.163343	0.062956	0.0647022	1.37548	Stable
Arv1	1.1275	0.873775	0.0657768	0.367795	Stable
Arvcf	1.61061	1.38174	0.178288	0.221121	Stable
Arx	0.8295	1.0083	0.423307	-0.281618	Stable
Arxes2	0.797271	1.45821	0.177104	-0.871055	Stable
As3mt	1.01395	1.69257	0.0179623	-0.739238	Stable
Asah1	1.76852	2.38882	0.0808835	-0.433754	Stable
Asah2	1.34637	0.98951	0.00199476	0.444288	Stable
Asap1	2.68224	1.78642	0.0135624	0.586366	Stable
Asap2	1.88763	1.31823	0.0475687	0.517976	Stable
Asap3	1.06457	1.07804	0.93148	-0.018128	Stable
Asb1	1.15534	1.08808	0.572465	0.0865234	Stable
Asb11	0.586468	0.210713	0.0682902	1.47678	Stable
Asb13	1.24627	1.36974	0.432056	-0.136288	Stable
Asb2	0.763965	1.45718	0.154013	-0.931602	Stable
Asb3	2.29706	1.43148	0.0101309	0.68228	Stable
Asb5	1.14923	0.18082	0.00031849	2.66804	Up
Asb6	0.656524	1.46134	0.0120233	-1.15438	Stable
Asb7	1.53755	1.11871	0.001039	0.458795	Stable
Asb8	1.08674	1.63025	0.0530164	-0.585085	Stable
Ascc1	1.52357	1.64543	0.136455	-0.111017	Stable
Ascc2	1.61945	1.22957	0.0226696	0.397352	Stable
Ascc3	2.19682	1.33139	0.0470383	0.722489	Stable
Asf1a	1.22278	1.65562	0.0200222	-0.437203	Stable
Asf1b	0.574106	0.642726	0.663354	-0.162887	Stable
Ash1l	2.50715	1.84077	0.0772025	0.445739	Stable
Ash2l	1.44904	1.67171	0.102932	-0.206229	Stable
Asl	0.765458	1.41932	0.0202823	-0.8908	Stable
Asna1	1.02756	1.69587	0.0871283	-0.722805	Stable
Asns	1.35792	1.12912	0.19962	0.266193	Stable
Aspa	1.37359	2.5126	0.0199296	-0.871227	Stable
Aspg	0.53932	0.0905459	0.00229083	2.57442	Up
Asph	2.43901	1.95763	0.115783	0.317191	Stable
Asphd1	1.21038	0.589375	0.00674875	1.0382	Stable
Asphd2	1.29528	1.31712	0.928861	-0.0241149	Stable
Aspm	0.392355	0.570494	0.0840143	-0.540052	Stable
Aspn	0.6891	0.676436	0.969616	0.0267603	Stable
Aspscr1	1.29124	1.81199	0.0108429	-0.488815	Stable
Asrgl1	1.76625	2.10273	0.141322	-0.251578	Stable
Ass1	1.08205	0.606936	0.160713	0.834148	Stable
Aste1	1.49808	0.856297	0.00181897	0.806932	Stable
Astn1	2.67827	1.14493	0.0285899	1.22604	Stable
Astn2	3.10406	0.463559	0.000978994	2.74333	Up
Asxl1	1.99199	1.35053	0.0285154	0.56068	Stable
Asxl2	2.05532	1.5969	0.0532256	0.364091	Stable
Asxl3	1.98249	0.783986	0.0174095	1.33841	Stable
Atad1	1.88464	1.948	0.637558	-0.0477032	Stable
Atad2	1.10906	0.959688	0.4371	0.208698	Stable
Atad2b	2.03118	1.41208	0.0232718	0.524498	Stable
Atad3a	1.44025	1.47733	0.676629	-0.0366803	Stable
Atad5	1.26476	0.81041	0.0155826	0.642137	Stable
Atat1	1.31293	1.84018	0.0921095	-0.48705	Stable
Atcay	1.91687	1.14832	0.0986315	0.739231	Stable
Ate1	1.40348	1.61203	0.119464	-0.199873	Stable
Atf1	1.57102	1.46363	0.40453	0.102152	Stable
Atf2	2.35207	1.67486	0.00315978	0.489897	Stable
Atf3	0.566489	2.6815	0.0143213	-2.24292	Stable
Atf4	1.17169	2.35088	0.00809154	-1.00461	Stable
Atf5	0.755735	0.983366	0.510256	-0.379848	Stable
Atf6	2.17169	1.5492	0.0302445	0.487294	Stable
Atf6b	1.01057	1.67562	0.0249199	-0.729521	Stable
Atf7	1.31477	1.40317	0.508503	-0.0938761	Stable
Atf7ip	2.2289	1.81511	0.0902893	0.296271	Stable
Atg10	2.02924	1.37086	0.00269487	0.565864	Stable
Atg12	1.22936	1.61515	0.000421318	-0.393753	Stable
Atg13	1.74229	1.47081	0.0954028	0.244375	Stable
Atg14	1.35507	1.30889	0.280271	0.0500192	Stable
Atg16l1	1.69968	1.42945	0.0209172	0.2498	Stable
Atg16l2	1.81952	1.12162	0.00560278	0.697979	Stable
Atg2a	1.36937	1.23631	0.181198	0.147466	Stable
Atg2b	1.86556	1.26271	0.0155427	0.563085	Stable
Atg3	1.61126	2.19279	0.0217433	-0.444585	Stable
Atg4a	1.55306	1.0926	0.0545713	0.50734	Stable
Atg4b	1.61164	1.71152	0.568803	-0.0867526	Stable
Atg4c	1.91383	1.60098	0.165835	0.257508	Stable
Atg4d	1.23613	1.51975	0.0414007	-0.297995	Stable
Atg5	1.67076	1.6796	0.930206	-0.00762015	Stable
Atg7	1.84813	1.43593	0.0587272	0.36408	Stable
Atg9a	1.21655	1.1729	0.90754	0.0527162	Stable
Atg9b	0.425736	0.162133	0.0192091	1.39278	Stable
Atic	1.06785	1.31841	0.0293686	-0.304095	Stable
Atl1	1.97642	1.42966	0.0262359	0.46721	Stable
Atl2	1.93885	1.50444	0.0367681	0.365971	Stable
Atl3	1.63656	1.48517	0.102695	0.140039	Stable
Atm	1.63023	0.894924	0.0754711	0.865239	Stable
Atmin	1.47376	1.3073	0.425094	0.172915	Stable
Atn1	0.900134	1.52149	0.0954022	-0.75727	Stable
Atoh8	0.645765	0.427031	0.104034	0.596667	Stable
Atox1	0.777606	2.37579	0.0161876	-1.6113	Stable
Atp10a	1.69221	0.978191	0.256075	0.790722	Stable
Atp10b	0.985172	0.920007	0.717083	0.0987306	Stable
Atp11a	2.06691	1.91059	0.364532	0.113463	Stable
Atp11b	2.09295	1.63865	0.109882	0.35303	Stable
Atp11c	1.96763	1.2813	0.017183	0.618855	Stable
Atp13a1	1.44086	1.60241	0.352383	-0.153318	Stable
Atp13a2	1.51278	1.65873	0.270608	-0.132879	Stable
Atp13a3	2.08669	1.52562	0.0817854	0.451821	Stable
Atp13a4	1.38403	0.827539	0.249191	0.741981	Stable
Atp13a5	1.30826	0.803724	0.160193	0.702878	Stable
Atp1a1	2.31121	2.44169	0.087495	-0.0792301	Stable
Atp1a2	2.46842	2.61052	0.628202	-0.0807468	Stable
Atp1a3	2.75218	1.57108	0.0368498	0.808814	Stable
Atp1b1	2.70725	2.121	0.000819806	0.352081	Stable
Atp1b2	2.26803	2.16853	0.780281	0.0647169	Stable
Atp1b3	2.00954	2.80233	0.0278679	-0.47976	Stable
Atp2a1	0.432437	0.194574	0.171607	1.15217	Stable
Atp2a2	2.59181	2.251	0.0932209	0.203392	Stable
Atp2a3	1.05626	0.915526	0.297285	0.206288	Stable
Atp2b1	2.83871	2.23512	0.0226437	0.344887	Stable
Atp2b2	3.10459	1.47949	0.00530468	1.0693	Stable
Atp2b3	2.3352	0.626364	0.016235	1.89848	Stable
Atp2b4	2.25413	0.901241	0.00368592	1.32259	Stable
Atp2c1	2.34181	2.16422	0.103854	0.11378	Stable
Atp5a1	1.84936	2.71481	0.00677027	-0.553828	Stable
Atp5b	1.99554	2.90419	0.014456	-0.541358	Stable
Atp5c1	1.76164	2.58181	0.0119829	-0.55146	Stable
Atp5d	1.28352	2.5127	0.00383347	-0.969135	Stable
Atp5f1	1.51972	2.66207	0.00538629	-0.80874	Stable
Atp5g1	0.966044	2.44006	0.0220011	-1.33676	Stable
Atp5g2	0.882049	2.09652	0.0533861	-1.24906	Stable
Atp5g3	1.25929	2.28416	0.0440312	-0.859059	Stable
Atp5h	1.19695	2.59929	0.0200303	-1.11875	Stable
Atp5j	1.27597	2.58918	0.0164813	-1.02089	Stable
Atp5j2	1.19429	2.42015	0.0438253	-1.01894	Stable
Atp5k	0.845355	2.16913	0.0915117	-1.35949	Stable
Atp5l	1.25123	2.01038	0.170366	-0.68412	Stable
Atp5s	1.22578	1.22201	0.980019	0.00444601	Stable
Atp6ap1	1.66964	2.59698	0.0707792	-0.637293	Stable
Atp6ap1l	0.924773	0.315741	0.0265722	1.55036	Stable
Atp6ap2	1.76199	2.57243	0.00462452	-0.545927	Stable
Atp6v0a1	2.47804	1.82962	0.0426312	0.437657	Stable
Atp6v0a2	1.57547	1.77319	0.00474753	-0.170559	Stable
Atp6v0b	1.33194	2.81512	9.40788e-06	-1.07967	Stable
Atp6v0c	1.20965	1.19373	0.973245	0.0191106	Stable
Atp6v0d1	1.80068	2.1109	0.210674	-0.229312	Stable
Atp6v0e	1.56508	2.2974	0.00372982	-0.553771	Stable
Atp6v0e2	1.68435	2.15501	0.170834	-0.355507	Stable
Atp6v1a	2.0523	2.2811	0.0771231	-0.152491	Stable
Atp6v1b2	1.98842	2.10599	0.469397	-0.0828754	Stable
Atp6v1c1	1.71922	2.12765	0.0544812	-0.307506	Stable
Atp6v1d	1.65201	2.14199	3.1363e-05	-0.374729	Stable
Atp6v1e1	1.55173	2.4152	0.0150151	-0.638263	Stable
Atp6v1f	0.764061	2.45933	0.0044286	-1.68651	Stable
Atp6v1g1	0.857398	2.44619	0.000608187	-1.5125	Stable
Atp6v1g2	1.65486	1.35066	0.348871	0.293044	Stable
Atp6v1h	2.06571	2.04522	0.804961	0.014381	Stable
Atp7a	1.51556	1.14575	0.418931	0.403555	Stable
Atp7b	1.05168	0.290451	0.014633	1.85633	Stable
Atp8a1	2.69109	2.22444	0.0129373	0.274747	Stable
Atp8a2	2.62292	1.2445	0.0365545	1.07561	Stable
Atp8b1	1.46949	0.905337	0.00485486	0.698791	Stable
Atp8b2	1.81533	0.965585	0.0281312	0.910754	Stable
Atp8b5	0.931652	0.175203	0.000242251	2.41076	Up
Atp9a	2.33431	2.13092	0.292977	0.131516	Stable
Atp9b	2.34101	1.51713	0.0032608	0.625789	Stable
Atpaf1	1.65142	1.21389	0.111695	0.444072	Stable
Atpaf2	1.27701	1.27105	0.966047	0.00674909	Stable
Atpif1	1.04736	2.29929	0.0233351	-1.13443	Stable
Atr	1.67722	1.19641	0.0279506	0.487354	Stable
Atrn	2.32045	1.84156	0.0121422	0.333482	Stable
Atrnl1	2.75468	0.710754	0.000735779	1.95446	Stable
Atrx	2.44066	1.96733	0.158725	0.311031	Stable
Atxn1	2.97126	1.47181	0.0227497	1.01348	Stable
Atxn10	2.22246	2.22304	0.996399	-0.000373752	Stable
Atxn1l	1.38565	1.29138	0.508444	0.101647	Stable
Atxn2	2.33155	1.94805	0.231892	0.259259	Stable
Atxn2l	1.79202	1.87845	0.739611	-0.0679547	Stable
Atxn3	1.56309	1.31265	0.0501576	0.25192	Stable
Atxn7	1.97257	1.32847	0.0376533	0.570309	Stable
Atxn7l1	2.35749	1.22643	0.00392257	0.942792	Stable
Atxn7l2	1.15791	0.785157	0.108213	0.560467	Stable
Atxn7l3	1.57788	1.3327	0.460998	0.243639	Stable
Atxn7l3b	1.52185	2.46276	1.63642e-05	-0.694453	Stable
Auh	2.02479	1.92903	0.404771	0.0698971	Stable
Aup1	1.10205	2.16891	0.0203436	-0.976785	Stable
Aurka	0.342689	0.662507	0.0304613	-0.951036	Stable
Aurkb	0.140147	0.656575	0.000437283	-2.22802	Down
Auts2	3.47334	1.38537	0.0178388	1.32605	Stable
Aven	1.62816	1.52363	0.66408	0.0957302	Stable
Avil	0.73598	0.14483	0.00922475	2.3453	Up
Avl9	1.67412	1.47856	0.227058	0.179214	Stable
Avpi1	0.472391	1.27282	0.0320056	-1.42997	Stable
Axin1	1.67595	1.3471	0.0174786	0.315118	Stable
Axin2	1.61794	1.02417	0.124622	0.659701	Stable
Axl	1.10239	1.26402	0.240196	-0.197379	Stable
Azi2	1.74194	1.67919	0.0007191	0.0529268	Stable
Azin1	1.83466	1.98726	0.246397	-0.115263	Stable
B230118H07Rik	1.38861	1.81329	0.102048	-0.384963	Stable
B230209E15Rik	1.98111	0.595335	0.000779175	1.73454	Stable
B230217O12Rik	1.4314	0.339036	0.00347214	2.07792	Up
B230219D22Rik	1.46468	2.04243	0.0116969	-0.479705	Stable
B2m	1.12003	3.1165	0.00193882	-1.47638	Stable
B3galnt1	1.49026	1.41527	0.79293	0.0744861	Stable
B3galnt2	1.66143	0.936115	0.00141689	0.82767	Stable
B3galt1	2.87234	1.08189	0.00170267	1.40867	Stable
B3galt2	1.58948	0.772287	0.029191	1.04135	Stable
B3galt5	1.69289	1.76016	0.766804	-0.0562179	Stable
B3galt6	0.517261	1.24849	0.0433255	-1.27122	Stable
B3gat1	1.94972	1.36303	0.141402	0.516452	Stable
B3gat2	1.77159	0.647393	0.0183248	1.45233	Stable
B3gat3	1.34533	1.7721	0.0247444	-0.397499	Stable
B3gnt5	0.484599	0.49994	0.795267	-0.0449646	Stable
B3gnt8	0.717881	0.511131	0.271462	0.490051	Stable
B3gntl1	1.54036	0.794804	0.0228386	0.954599	Stable
B430010I23Rik	1.19729	1.0683	0.597618	0.164456	Stable
B4galnt1	1.35178	1.31895	0.861016	0.0354637	Stable
B4galnt4	1.4019	0.458032	0.0184153	1.61386	Stable
B4galt1	1.28646	1.74963	0.423976	-0.443646	Stable
B4galt2	1.27202	1.02673	0.326464	0.309056	Stable
B4galt3	1.17905	1.59525	0.131712	-0.436153	Stable
B4galt4	1.26612	1.67949	0.242769	-0.407609	Stable
B4galt5	1.91591	0.839369	0.0305539	1.19065	Stable
B4galt6	2.04205	1.35088	0.0144755	0.596117	Stable
B4galt7	1.05493	1.17437	0.501342	-0.15474	Stable
B9d1	1.26072	1.33872	0.591471	-0.0866057	Stable
B9d2	0.478665	1.36152	0.00719617	-1.50813	Stable
BC003331	1.43002	1.84881	0.0279931	-0.370563	Stable
BC003965	0.787702	1.77427	0.000207121	-1.17151	Stable
BC004004	1.3651	1.97302	0.0578826	-0.531394	Stable
BC005537	1.84101	1.98833	0.575158	-0.11106	Stable
BC005561	1.33345	1.74931	0.0579421	-0.39162	Stable
BC005624	1.14173	1.97126	0.00303002	-0.787889	Stable
BC017158	1.25577	1.0764	0.298558	0.222359	Stable
BC017643	0.976483	1.83643	0.0670741	-0.91124	Stable
BC022687	0.417589	0.973004	0.00234583	-1.22036	Stable
BC024139	0.276201	0.515315	0.354327	-0.899735	Stable
BC024978	1.22447	0.87469	0.171921	0.485317	Stable
BC028528	0.574715	1.84381	0.00112712	-1.68177	Stable
BC029722	0.998713	1.55642	0.0634739	-0.640087	Stable
BC035044	0.562131	1.55299	0.0455955	-1.46607	Stable
BC037034	1.1132	1.34915	0.198069	-0.277337	Stable
BC048403	0.743408	0.604987	0.508732	0.29725	Stable
BC049352	0.987749	0.586758	0.108912	0.75138	Stable
BC049715	0.57606	0.470797	0.496785	0.291115	Stable
BC051142	1.03543	0.422941	0.000895349	1.2917	Stable
BC052040	1.92612	0.770219	0.000946877	1.32235	Stable
BC055324	1.26567	0.493619	0.0283226	1.35843	Stable
BC055402	0.422673	0.0895871	0.0197358	2.23818	Stable
Baalc	1.22676	1.10378	0.707373	0.152394	Stable
Bace1	2.01128	1.96246	0.639937	0.0354508	Stable
Bace2	1.00942	1.08445	0.772657	-0.103436	Stable
Bach1	1.30963	1.78934	0.178063	-0.450268	Stable
Bach2	2.36518	1.25955	0.00833833	0.909039	Stable
Bad	1.01079	1.70149	4.14814e-05	-0.751317	Stable
Bag1	1.27778	2.01259	0.00404085	-0.655409	Stable
Bag2	0.816832	0.882574	0.732588	-0.111677	Stable
Bag3	0.747783	1.62876	0.00137866	-1.12308	Stable
Bag4	1.39332	1.36187	0.642961	0.0329437	Stable
Bag5	0.934327	1.6853	0.0188506	-0.851006	Stable
Bag6	1.51066	1.74097	0.342908	-0.204717	Stable
Bahcc1	1.59748	0.867408	0.00508367	0.881018	Stable
Bahd1	1.39824	0.860218	0.0291619	0.700836	Stable
Baiap2	2.20356	1.55712	0.048067	0.500954	Stable
Baiap2l1	1.3028	0.645671	0.129952	1.01274	Stable
Baiap2l2	0.597481	0.195512	0.0225291	1.61163	Stable
Baiap3	1.17809	0.326169	0.0425473	1.85276	Stable
Bak1	0.841504	1.1044	0.527221	-0.392215	Stable
Banf1	0.536136	1.98305	0.009484	-1.88705	Stable
Bank1	1.06545	1.20791	0.610159	-0.181043	Stable
Banp	0.992403	1.41533	0.0460407	-0.512136	Stable
Bap1	1.35931	1.62024	0.257156	-0.25333	Stable
Bard1	0.627979	0.303847	0.000148649	1.04737	Stable
Barhl2	0.721619	0.139314	0.0124104	2.3729	Stable
Barx2	0.789123	0.755808	0.91319	0.0622307	Stable
Basp1	2.18489	2.40707	0.347486	-0.139714	Stable
Batf	0.380529	0.916639	0.199484	-1.26835	Stable
Batf3	0.908862	1.03687	0.345371	-0.190104	Stable
Bax	0.830692	2.07362	0.0111775	-1.31977	Stable
Baz1a	1.19089	1.34269	0.666693	-0.173093	Stable
Baz1b	2.08922	1.73315	0.06607	0.269569	Stable
Baz2a	1.93382	1.33897	0.093631	0.530331	Stable
Baz2b	2.49165	1.82112	0.0216802	0.452271	Stable
Bbc3	0.829978	1.22172	0.114693	-0.557772	Stable
Bbip1	1.62883	1.93489	0.202817	-0.248415	Stable
Bbox1	0.898703	0.719902	0.346456	0.320044	Stable
Bbs1	1.31627	0.894225	0.0703128	0.557742	Stable
Bbs10	0.35718	0.546295	0.490693	-0.613029	Stable
Bbs12	0.612474	0.519186	0.657565	0.238398	Stable
Bbs2	1.34942	1.26277	0.664008	0.0957385	Stable
Bbs4	1.44343	1.19097	0.183164	0.277364	Stable
Bbs5	1.28478	1.07772	0.136631	0.25354	Stable
Bbs7	1.42682	1.0366	0.0170851	0.460946	Stable
Bbs9	2.18621	1.39771	0.019947	0.645367	Stable
Bbx	2.12107	1.61531	0.0927753	0.392985	Stable
Bcam	0.95213	1.46794	0.32123	-0.624558	Stable
Bcan	1.70794	2.03945	0.537375	-0.255923	Stable
Bcap29	1.4804	1.78691	0.0272172	-0.271484	Stable
Bcap31	1.42634	2.46488	0.00542673	-0.7892	Stable
Bcar1	1.63963	1.76639	0.209035	-0.107439	Stable
Bcar3	1.51475	1.07714	0.0093796	0.491879	Stable
Bcas1	2.02848	2.32581	0.367853	-0.197335	Stable
Bcas2	1.13513	2.06245	0.0093076	-0.86151	Stable
Bcas3	2.6134	1.5011	0.000740101	0.799906	Stable
Bcat1	1.78123	1.535	0.441993	0.214643	Stable
Bcat2	1.17774	1.33007	0.351587	-0.17549	Stable
Bccip	1.22304	1.68712	8.9414e-05	-0.464095	Stable
Bche	1.1568	1.2887	0.415903	-0.155777	Stable
Bckdha	1.24302	1.89662	0.0501428	-0.609573	Stable
Bckdhb	2.13583	1.40634	0.0499573	0.602851	Stable
Bckdk	0.735493	1.75821	0.0163655	-1.25732	Stable
Bcl10	0.630932	1.83413	0.00791171	-1.53954	Stable
Bcl11a	2.37874	0.937	0.00721762	1.34408	Stable
Bcl11b	2.17779	0.872936	0.000440831	1.31892	Stable
Bcl2	2.03888	1.25612	0.0207688	0.698796	Stable
Bcl2l1	1.9968	2.21103	0.278522	-0.147026	Stable
Bcl2l11	0.931828	1.35648	0.220883	-0.541734	Stable
Bcl2l12	0.701251	0.975662	0.0971771	-0.476449	Stable
Bcl2l13	1.59031	1.19961	0.0146722	0.40675	Stable
Bcl2l15	1.00494	0.371383	0.0877	1.43613	Stable
Bcl2l2	1.4758	1.27538	0.525118	0.210574	Stable
Bcl3	0.339276	0.924873	0.0769811	-1.44679	Stable
Bcl6	1.44136	1.28048	0.505131	0.170745	Stable
Bcl6b	0.333304	0.616605	0.375174	-0.887508	Stable
Bcl7a	1.66662	1.48055	0.507101	0.170795	Stable
Bcl7b	1.11732	1.8935	0.00012439	-0.76101	Stable
Bcl7c	1.51177	1.38516	0.635728	0.126181	Stable
Bcl9	1.95321	1.34238	0.00756508	0.541051	Stable
Bcl9l	1.59772	1.42499	0.600812	0.165069	Stable
Bclaf1	2.0581	2.04739	0.891619	0.00752956	Stable
Bcor	1.74316	1.49358	0.145044	0.222937	Stable
Bcorl1	1.70937	1.1434	0.0230259	0.580133	Stable
Bcr	2.22529	1.26448	0.00729115	0.815455	Stable
Bcs1l	0.758405	1.23409	0.0509971	-0.702404	Stable
Bdh1	1.58608	1.3759	0.341877	0.205085	Stable
Bdh2	0.272399	0.619351	0.201246	-1.18504	Stable
Bdnf	1.52127	0.637917	0.0140656	1.25384	Stable
Bdp1	2.01471	1.38874	0.0681619	0.536799	Stable
Bean1	1.26221	0.458997	0.0499788	1.4594	Stable
Becn1	1.42498	1.88388	0.0376805	-0.402764	Stable
Begain	1.66728	0.954771	0.167679	0.80427	Stable
Bend3	1.09642	0.725228	0.0158685	0.596297	Stable
Bend4	1.22231	0.632333	0.00516825	0.950849	Stable
Bend5	0.489041	0.881968	0.19947	-0.850769	Stable
Bend6	2.01214	1.3218	0.0485833	0.606228	Stable
Bend7	1.25305	0.633938	0.0784261	0.983028	Stable
Best1	0.438824	0.30339	0.455943	0.532469	Stable
Best3	0.446515	0.0561719	0.00137276	2.99079	Up
Bet1	0.766144	1.95884	0.0100857	-1.35431	Stable
Bet1l	0.52873	1.55808	0.000686203	-1.55917	Stable
Bex1	0.520846	1.16984	0.0182303	-1.16738	Stable
Bfar	1.38969	1.90201	0.042643	-0.452768	Stable
Bfsp1	0.515762	0.397314	0.0880023	0.376423	Stable
Bfsp2	1.12211	1.72217	0.0495048	-0.618008	Stable
Bgn	0.753086	1.16996	0.17282	-0.635578	Stable
Bhlhb9	1.72055	1.29547	0.0211786	0.409392	Stable
Bhlhe40	1.36243	1.71277	0.169469	-0.330149	Stable
Bhlhe41	1.50328	1.64337	0.596745	-0.128543	Stable
Bicc1	1.81597	1.02544	0.0365529	0.824498	Stable
Bicd1	2.33728	1.44304	0.00629237	0.695723	Stable
Bicd2	1.66802	1.9404	0.0881154	-0.218216	Stable
Bid	0.913203	1.33444	0.281441	-0.547231	Stable
Bik	0.160005	0.318245	0.122942	-0.992019	Stable
Bin1	2.18626	3.01914	0.00781518	-0.465673	Stable
Bin3	1.4403	1.46432	0.790321	-0.0238694	Stable
Birc2	1.46977	1.52134	0.704391	-0.0497538	Stable
Birc3	0.546698	1.29674	0.0732795	-1.24607	Stable
Birc6	2.5333	1.83691	0.0527341	0.463737	Stable
Bivm	1.29847	1.03234	0.129234	0.330897	Stable
Blcap	1.92372	1.6669	0.272359	0.206724	Stable
Blm	1.30374	0.662654	0.0182491	0.976325	Stable
Blmh	1.53338	1.82959	0.0650824	-0.254801	Stable
Blnk	1.04166	1.96599	0.0594019	-0.916374	Stable
Bloc1s2	0.782053	1.66906	0.0210621	-1.0937	Stable
Blvra	1.00553	1.61447	0.00858162	-0.683107	Stable
Blvrb	0.700933	1.62234	0.0360677	-1.21073	Stable
Blzf1	1.14677	1.32042	0.0706327	-0.203424	Stable
Bmf	0.923926	1.20278	0.154524	-0.380525	Stable
Bmi1	1.14296	1.58322	0.0681113	-0.470087	Stable
Bmp1	1.64465	1.40959	0.316452	0.222497	Stable
Bmp2	0.332249	0.936494	0.0895176	-1.495	Stable
Bmp2k	1.84259	2.1114	0.110555	-0.196466	Stable
Bmp3	1.11609	0.230287	0.0145727	2.27695	Stable
Bmp4	0.189037	0.904442	0.0518428	-2.25836	Stable
Bmp5	1.17498	0.456645	0.0514112	1.36349	Stable
Bmp7	1.02665	0.844036	0.0134967	0.282568	Stable
Bmper	1.62086	0.358456	0.00073854	2.17689	Up
Bmpr1a	1.98832	1.407	0.00900027	0.498932	Stable
Bmpr1b	1.86139	0.792458	0.0418669	1.23197	Stable
Bmpr2	2.40442	1.66042	0.124579	0.534139	Stable
Bms1	1.48802	1.33727	0.16786	0.154107	Stable
Bnip1	0.951099	1.2573	0.0741894	-0.402665	Stable
Bnip2	1.33745	1.93659	0.0618774	-0.534035	Stable
Bnip3	1.23331	1.91942	0.0322352	-0.638128	Stable
Bnip3l	1.50561	2.52951	0.000947602	-0.748507	Stable
Boc	1.93309	0.717972	0.00644962	1.42891	Stable
Bod1	1.00945	1.81876	0.000272245	-0.849379	Stable
Bod1l	1.97932	1.81672	0.536632	0.123665	Stable
Bok	0.818975	1.24566	0.0822579	-0.605023	Stable
Bola2	0.786139	1.84083	0.0783443	-1.2275	Stable
Bola3	0.998876	1.65219	0.134978	-0.725998	Stable
Bop1	1.28916	1.54896	0.185948	-0.264866	Stable
Bpgm	1.22898	2.28005	0.00947503	-0.891602	Stable
Bphl	1.57708	1.70953	0.162669	-0.116346	Stable
Bpnt1	1.35771	1.92682	0.002457	-0.505053	Stable
Bptf	2.32801	1.93254	0.12051	0.268602	Stable
Braf	2.41368	1.63144	0.00474314	0.565088	Stable
Brap	1.53894	1.58923	0.720977	-0.0463939	Stable
Brca1	1.1773	0.548313	0.0156481	1.1024	Stable
Brca2	1.26296	0.66318	0.0824534	0.929337	Stable
Brcc3	1.4971	1.57696	0.42028	-0.0749745	Stable
Brd1	1.86024	1.62886	0.359123	0.191629	Stable
Brd2	1.73429	2.24895	0.0569286	-0.374907	Stable
Brd3	1.62637	1.75004	0.0799182	-0.105735	Stable
Brd4	2.33682	1.85608	0.0450108	0.332286	Stable
Brd7	1.59919	1.81632	0.0152512	-0.183678	Stable
Brd8	1.57916	1.91206	0.0301239	-0.275965	Stable
Brd9	1.50621	1.86105	0.145764	-0.305193	Stable
Brdt	1.62163	1.06346	0.0780186	0.608676	Stable
Brf1	1.68788	1.62756	0.675634	0.0525035	Stable
Brf2	0.66119	1.02677	0.0733654	-0.634979	Stable
Bri3	1.47702	1.99857	0.23983	-0.436273	Stable
Bri3bp	1.85313	1.41956	0.0205757	0.384513	Stable
Brip1	0.85091	0.223918	0.00275021	1.92603	Stable
Brix1	0.930282	1.72601	0.00767548	-0.891699	Stable
Brms1	1.00714	1.68833	0.00232146	-0.745326	Stable
Brms1l	1.70749	1.40498	0.0900467	0.281323	Stable
Brox	1.48906	1.6505	0.0287417	-0.148498	Stable
Brpf1	1.37034	1.33389	0.70069	0.0388986	Stable
Brpf3	1.48205	0.969997	0.00651638	0.611541	Stable
Brsk1	1.97875	0.970549	0.117882	1.02772	Stable
Brsk2	2.07118	1.18449	0.0978339	0.806188	Stable
Brwd1	2.30813	1.71595	0.0048351	0.427718	Stable
Brwd3	1.83253	0.980231	0.0558938	0.902641	Stable
Bscl2	1.5694	1.92357	0.141808	-0.293575	Stable
Bsdc1	1.51395	1.6354	0.0363522	-0.111331	Stable
Bsg	1.87865	3.1302	0.0278252	-0.736558	Stable
Bsn	2.69028	1.07443	0.0239485	1.32419	Stable
Bst1	0.393584	0.295685	0.192383	0.41261	Stable
Btaf1	1.9945	1.44454	0.0177597	0.465423	Stable
Btbd1	1.69975	1.78101	0.0328912	-0.0673735	Stable
Btbd10	1.87456	1.55821	0.0412144	0.26666	Stable
Btbd11	2.13131	0.506428	0.0102339	2.07331	Stable
Btbd16	1.41253	1.01986	0.0797692	0.469905	Stable
Btbd2	1.25921	1.54766	0.111768	-0.297567	Stable
Btbd3	2.18273	1.49631	0.0113191	0.544727	Stable
Btbd6	0.947951	1.28892	0.113479	-0.44328	Stable
Btbd7	1.99983	1.29091	0.165421	0.631489	Stable
Btbd9	2.5699	1.65888	0.0122255	0.6315	Stable
Btc	0.464465	0.579603	0.653882	-0.319493	Stable
Btd	0.726366	1.62158	0.0241514	-1.15863	Stable
Btf3	1.01637	2.49977	0.018974	-1.29838	Stable
Btf3l4	1.4306	1.42703	0.967046	0.00360515	Stable
Btg1	1.28512	2.2844	0.0662991	-0.829915	Stable
Btg2	0.907674	2.68291	0.00730916	-1.56355	Stable
Btg3	0.828966	0.713134	0.736339	0.217141	Stable
Btk	0.579024	1.4819	0.0497485	-1.35576	Stable
Btla	0.558705	0.289796	0.0064394	0.94705	Stable
Btrc	2.36671	1.57878	0.0169789	0.584071	Stable
Bub1	0.379383	0.250998	0.180954	0.595977	Stable
Bub1b	0.81857	0.544324	0.00442577	0.58864	Stable
Bub3	1.06572	2.21772	0.00342225	-1.05725	Stable
Bud13	0.898789	0.95606	0.69083	-0.089118	Stable
Bud31	1.16067	1.95286	0.0219173	-0.750621	Stable
Bysl	0.930075	1.33087	0.0503443	-0.516945	Stable
Bzw1	1.57405	2.23412	0.015521	-0.50522	Stable
Bzw2	1.71766	1.49353	0.0324536	0.201717	Stable
C030034I22Rik	0.723351	0.736055	0.955489	-0.0251183	Stable
C030037D09Rik	0.700554	0.706071	0.942901	-0.0113175	Stable
C130026L21Rik	1.18285	0.227381	0.00834144	2.37908	Up
C130050O18Rik	0.96293	0.83482	0.76445	0.205966	Stable
C130060C02Rik	1.11117	0.115462	0.00143362	3.26659	Up
C130071C03Rik	2.30798	1.09661	0.0387227	1.07358	Stable
C130074G19Rik	0.927652	1.0064	0.865098	-0.117544	Stable
C1d	0.876454	1.91506	0.00124503	-1.12764	Stable
C1galt1	1.28273	1.06586	0.453195	0.267194	Stable
C1galt1c1	0.820043	1.77149	0.00389802	-1.11119	Stable
C1qa	0.431174	3.31904	0.00383877	-2.94442	Down
C1qb	0.582204	3.44438	0.00891546	-2.56465	Down
C1qbp	0.795011	1.97196	5.08895e-05	-1.31058	Stable
C1ql3	1.22859	0.94741	0.239069	0.374943	Stable
C1qtnf4	1.28276	1.18492	0.387854	0.114468	Stable
C1qtnf6	0.226609	0.401314	0.36223	-0.824527	Stable
C1ra	0.145635	0.432195	0.0868371	-1.56932	Stable
C1rl	0.229305	0.97971	0.0920315	-2.09508	Stable
C2	0.711356	0.518506	0.262885	0.456209	Stable
C230004F18Rik	2.78051	0.863337	0.0265374	1.68736	Stable
C2cd2	1.6975	1.26326	0.0222301	0.426255	Stable
C2cd2l	1.57237	1.3804	0.180991	0.187854	Stable
C2cd3	1.7577	1.23942	0.072195	0.504022	Stable
C3	0.553204	0.83565	0.445017	-0.595088	Stable
C330007P06Rik	1.40677	1.53536	0.182232	-0.126192	Stable
C330018D20Rik	0.952597	1.20292	0.168475	-0.336606	Stable
C330027C09Rik	0.53815	0.46196	0.175684	0.220239	Stable
C4b	0.812757	1.04968	0.108276	-0.369049	Stable
C530008M17Rik	2.24236	0.927711	0.0238156	1.27327	Stable
C5ar1	0.44028	1.84143	0.0610117	-2.06434	Stable
C77080	1.31168	0.569025	0.00357472	1.20486	Stable
C87436	1.01109	1.50581	0.0268902	-0.574634	Stable
C8g	0.682154	0.470167	0.185613	0.536926	Stable
C920021L13Rik	1.17223	0.783534	0.0611524	0.581189	Stable
Cab39	2.01311	1.96101	0.243008	0.0378257	Stable
Cab39l	1.60859	1.76939	0.316368	-0.137454	Stable
Cabin1	2.19783	1.62556	0.0737176	0.435141	Stable
Cables1	1.94305	1.65462	0.27416	0.231823	Stable
Cables2	1.20812	1.16954	0.344199	0.0468303	Stable
Cabp1	2.09621	0.777887	0.0214008	1.43015	Stable
Cabyr	1.25551	0.284534	0.0208475	2.1416	Stable
Cachd1	1.91133	1.17254	0.0280153	0.704937	Stable
Cacna1a	3.00085	1.12344	0.00986174	1.41745	Stable
Cacna1b	2.57435	0.53231	0.00901969	2.27387	Up
Cacna1c	3.2516	0.873756	0.0109627	1.89585	Stable
Cacna1d	2.81018	1.07905	0.000572501	1.3809	Stable
Cacna1e	3.06795	0.941745	0.013453	1.70387	Stable
Cacna1g	2.07368	0.639105	0.0402038	1.69807	Stable
Cacna1h	1.78687	0.74982	0.0337861	1.25282	Stable
Cacna1i	2.18406	0.416633	0.00305965	2.39017	Up
Cacna1s	1.05622	0.632326	0.0375639	0.740175	Stable
Cacna2d1	2.95518	1.0346	0.00132823	1.51417	Stable
Cacna2d2	2.05142	0.627775	0.0255494	1.7083	Stable
Cacna2d3	3.04371	0.759742	0.00713488	2.00225	Up
Cacna2d4	1.60411	0.820291	0.0136777	0.967566	Stable
Cacnb1	1.76369	0.855487	0.0642137	1.04378	Stable
Cacnb2	2.74559	0.687222	0.00438801	1.99827	Stable
Cacnb3	1.58106	0.957581	0.129321	0.723429	Stable
Cacnb4	2.94565	1.68424	0.0140587	0.806492	Stable
Cacng2	2.3913	0.562438	0.00956433	2.08803	Up
Cacng3	2.30884	0.476105	0.00961453	2.27781	Up
Cacng4	1.75754	1.23985	0.270317	0.503394	Stable
Cacng5	1.426	0.855447	0.157666	0.737227	Stable
Cacng7	1.95104	1.05383	0.269116	0.888607	Stable
Cacng8	1.92813	0.284804	0.000913122	2.75916	Up
Cacybp	1.22127	2.08136	0.000266471	-0.769142	Stable
Cad	1.014	1.05566	0.627711	-0.0580828	Stable
Cadm1	3.0253	2.20344	0.0172276	0.457326	Stable
Cadm2	3.5037	1.6766	0.00243901	1.06334	Stable
Cadm3	2.47164	1.10645	0.0521843	1.15953	Stable
Cadm4	1.85982	2.16702	0.410844	-0.220544	Stable
Cadps	3.05955	1.05712	0.0110157	1.53318	Stable
Cadps2	2.76603	0.714979	0.00178427	1.95184	Stable
Cage1	0.835653	0.285341	0.00191875	1.55022	Stable
Calb1	1.57367	1.06951	0.00707047	0.557184	Stable
Calb2	1.52543	0.916123	0.0301113	0.735606	Stable
Calcoco1	1.33601	1.59501	0.0825646	-0.255634	Stable
Calcrl	1.31936	1.23192	0.72059	0.0989213	Stable
Cald1	1.67939	1.8079	0.524574	-0.10638	Stable
Calhm2	1.44704	1.2266	0.637034	0.238434	Stable
Calm1	2.65938	3.1568	0.0461696	-0.247371	Stable
Calm2	2.09472	2.95523	0.00552174	-0.496512	Stable
Calm3	2.25432	2.36443	0.66731	-0.0687996	Stable
Calml4	0.482842	1.18456	0.313271	-1.29473	Stable
Caln1	2.99189	0.941851	0.0251976	1.66748	Stable
Calr	1.81933	2.72236	0.00976533	-0.581452	Stable
Calr3	0.799114	0.557947	0.0497173	0.518273	Stable
Calr4	0.300685	0.122412	0.0591772	1.2965	Stable
Calu	1.5749	1.9619	0.0285122	-0.31699	Stable
Caly	1.42152	1.05016	0.185633	0.436824	Stable
Camk1	1.28855	2.34525	0.0265299	-0.863989	Stable
Camk1d	3.35618	1.55021	0.00418734	1.11436	Stable
Camk1g	1.32482	0.303519	0.0147382	2.12594	Stable
Camk2a	2.8113	1.6898	0.122549	0.734385	Stable
Camk2b	2.60958	1.38972	0.0496425	0.909025	Stable
Camk2d	2.45317	1.76327	0.0323852	0.476389	Stable
Camk2g	2.11244	1.68041	0.0598034	0.330092	Stable
Camk2n1	2.29087	2.17933	0.747519	0.0720108	Stable
Camk2n2	1.05631	0.986321	0.872349	0.0989097	Stable
Camk4	2.7717	1.06098	0.0119032	1.38537	Stable
Camkk1	1.54585	0.844818	0.0218784	0.871692	Stable
Camkk2	2.062	1.41144	0.00508894	0.546873	Stable
Camkv	1.72381	0.963316	0.105007	0.839517	Stable
Caml	1.11397	1.81997	0.00081429	-0.708199	Stable
Camsap1	1.98906	1.46351	0.00834192	0.442658	Stable
Camsap2	2.24806	1.52759	0.000217575	0.557425	Stable
Camsap3	1.25839	0.431116	0.0160532	1.54543	Stable
Camta1	3.02965	1.66631	0.0148593	0.862498	Stable
Camta2	1.90198	1.55972	0.0539192	0.286213	Stable
Cand1	1.92546	1.56968	0.013942	0.294735	Stable
Cand2	0.881312	0.664566	0.171892	0.407241	Stable
Cant1	1.29612	1.75019	0.072607	-0.433312	Stable
Canx	2.24594	2.73061	0.104751	-0.2819	Stable
Cap1	1.78473	1.91546	0.15829	-0.101988	Stable
Cap2	2.31136	1.02412	0.0110019	1.17436	Stable
Capg	0.375091	1.48876	0.0350156	-1.9888	Stable
Capn1	1.74667	0.74263	0.0140536	1.23389	Stable
Capn10	0.905748	1.23851	0.000461284	-0.451421	Stable
Capn11	0.662689	0.160378	0.0185257	2.04685	Stable
Capn12	0.582355	0.253282	0.0320914	1.20115	Stable
Capn2	1.61892	1.81163	0.0936306	-0.162252	Stable
Capn3	0.86962	1.5577	0.0793542	-0.840962	Stable
Capn5	1.33408	1.12977	0.054579	0.239817	Stable
Capn6	0.764796	0.21927	0.014494	1.80237	Stable
Capn7	1.6901	1.33425	0.0365478	0.341076	Stable
Capn8	0.638568	0.10443	0.0294228	2.6123	Stable
Capn9	0.472545	0.239442	0.281047	0.980776	Stable
Capns1	1.32941	2.20879	0.0903216	-0.732475	Stable
Caprin1	2.01614	1.97727	0.409928	0.0280893	Stable
Caprin2	1.3186	0.719362	0.0626811	0.874216	Stable
Capsl	0.330797	0.83309	0.235093	-1.33253	Stable
Capza1	1.63971	1.79436	0.369099	-0.130028	Stable
Capza2	1.77743	2.60802	0.0168235	-0.553164	Stable
Capzb	2.11017	2.48466	0.0799018	-0.235685	Stable
Car10	3.08905	0.962129	0.00310113	1.68286	Stable
Car11	1.40046	1.2891	0.669659	0.119536	Stable
Car12	1.33985	0.804004	0.202426	0.736795	Stable
Car13	0.406715	0.823561	0.0998466	-1.01786	Stable
Car14	0.847452	2.21	0.00846051	-1.38284	Stable
Car2	1.4992	3.22594	0.000606492	-1.10552	Stable
Car3	0.132193	0.467287	0.0671072	-1.82167	Stable
Car4	1.4277	1.73103	0.603203	-0.277939	Stable
Car5b	0.854399	0.521527	0.00334705	0.712167	Stable
Car7	1.16159	0.549129	0.000212931	1.08088	Stable
Car8	1.77549	0.887408	0.0903079	1.00055	Stable
Car9	0.341758	0.624088	0.0932246	-0.868775	Stable
Card10	0.671745	0.786202	0.689126	-0.226987	Stable
Card11	0.903404	0.364964	0.00649458	1.30762	Stable
Card6	0.358808	0.957284	0.151997	-1.41573	Stable
Card9	0.970509	1.02024	0.876351	-0.0720899	Stable
Carf	1.49466	0.833179	0.0398406	0.843116	Stable
Carhsp1	1.20557	2.28285	0.01945	-0.921113	Stable
Carm1	1.85451	1.2263	0.00916685	0.596729	Stable
Carns1	0.762422	1.52779	0.0758147	-1.00278	Stable
Cars	1.66246	1.48619	0.268373	0.1617	Stable
Cars2	1.34224	1.2045	0.0603509	0.156214	Stable
Casc1	0.67488	0.455702	0.315342	0.56654	Stable
Casc3	1.6059	1.55368	0.62033	0.0476931	Stable
Casc4	2.09135	1.47035	0.0506939	0.508278	Stable
Casd1	1.75424	1.57442	0.00174277	0.15602	Stable
Cask	2.44628	1.69584	0.0535265	0.52859	Stable
Caskin1	1.77235	1.08847	0.0697366	0.703361	Stable
Caskin2	0.844952	1.4395	0.0125533	-0.768624	Stable
Casp12	0.310167	0.643656	0.143962	-1.05324	Stable
Casp2	1.21948	1.18172	0.660736	0.045386	Stable
Casp3	0.907606	1.32012	0.0243239	-0.54053	Stable
Casp4	0.232607	1.42937	0.0233682	-2.61941	Stable
Casp6	0.549671	1.33965	0.0250332	-1.28521	Stable
Casp7	0.793004	0.866916	0.692438	-0.128564	Stable
Casp8	0.836343	1.84599	0.0426594	-1.14223	Stable
Casp8ap2	1.45246	1.308	0.563213	0.151136	Stable
Casp9	1.10036	1.30775	0.266429	-0.249103	Stable
Casq1	0.673535	0.947758	0.320023	-0.492765	Stable
Cass4	0.577662	0.984075	0.234614	-0.768541	Stable
Cast	1.28167	1.17649	0.823278	0.123531	Stable
Casz1	1.17031	0.573137	0.00288766	1.02994	Stable
Cat	1.20758	2.05491	0.0183597	-0.766961	Stable
Catsper2	1.08943	0.937446	0.366099	0.216763	Stable
Catsper3	0.686779	0.103486	0.000430688	2.73041	Up
Catsperg1	0.798071	0.195951	0.00153676	2.02602	Up
Cav1	0.957462	1.58314	0.142274	-0.725497	Stable
Cav2	0.70628	1.62428	0.00849857	-1.20148	Stable
Cav3	0.077372	0.0861164	0.781968	-0.154475	Stable
Cbfa2t2	2.06305	1.44355	0.0766798	0.51516	Stable
Cbfa2t3	1.68289	1.47428	0.432169	0.19093	Stable
Cbfb	1.3807	1.64734	0.102218	-0.254735	Stable
Cbl	1.97591	1.65401	0.163724	0.256544	Stable
Cblb	2.1664	0.970167	0.0167331	1.15899	Stable
Cblc	0.380279	0.0754582	0.00130984	2.33331	Up
Cbll1	1.10701	1.48525	0.0250975	-0.424037	Stable
Cbln1	1.75007	0.596533	0.0103878	1.55274	Stable
Cbln2	1.03661	0.301123	0.0155598	1.78345	Stable
Cbln3	2.11038	0.532991	0.0322718	1.98532	Stable
Cbln4	0.809038	0.164802	0.00518854	2.29548	Up
Cbr1	0.842231	1.75181	0.000229186	-1.05656	Stable
Cbr3	0.554894	1.14704	0.0219663	-1.04763	Stable
Cbr4	0.835526	1.14209	0.00804044	-0.450916	Stable
Cbs	0.854083	1.37803	0.0756203	-0.690157	Stable
Cbwd1	1.06744	1.04657	0.746222	0.0284857	Stable
Cbx1	1.27198	1.9356	0.012639	-0.6057	Stable
Cbx2	0.47493	0.419512	0.371735	0.179002	Stable
Cbx3	1.29168	1.53514	0.55594	-0.249119	Stable
Cbx4	1.18925	1.78416	0.0236191	-0.585198	Stable
Cbx5	2.12202	1.8654	0.0383273	0.185949	Stable
Cbx6	1.9031	1.71764	0.451973	0.147923	Stable
Cbx7	1.47757	1.36271	0.244136	0.116741	Stable
Cbx8	0.686693	1.1149	0.00156184	-0.699181	Stable
Cby1	0.754052	1.47615	0.00389294	-0.969106	Stable
Cc2d1a	1.25903	1.10515	0.264805	0.188068	Stable
Cc2d1b	1.36216	1.55691	0.225673	-0.192787	Stable
Cc2d2a	1.83323	1.09134	0.0175378	0.748294	Stable
Ccar1	1.91678	1.84998	0.422814	0.0511789	Stable
Ccbe1	1.78379	0.213536	0.00161115	3.06239	Up
Ccdc102a	0.186302	0.841362	0.0671587	-2.17508	Stable
Ccdc106	1.09056	1.07528	0.890693	0.020355	Stable
Ccdc107	1.54889	1.73366	0.105443	-0.162589	Stable
Ccdc112	1.16263	0.820787	0.184377	0.50231	Stable
Ccdc114	0.643153	0.791794	0.348746	-0.299963	Stable
Ccdc117	0.982467	1.36476	0.025337	-0.474171	Stable
Ccdc12	1.48511	2.04068	0.00446911	-0.458483	Stable
Ccdc120	1.11016	0.26933	0.00326651	2.04332	Up
Ccdc122	1.01438	0.751076	0.0356515	0.433563	Stable
Ccdc124	0.866862	1.9456	0.00215625	-1.16634	Stable
Ccdc125	0.740958	0.550369	0.137625	0.428993	Stable
Ccdc126	0.98955	1.0594	0.174767	-0.0983987	Stable
Ccdc127	1.54479	1.73598	0.209009	-0.168338	Stable
Ccdc13	1.10698	1.55773	0.141137	-0.492817	Stable
Ccdc130	0.890855	1.30276	0.0540167	-0.548311	Stable
Ccdc134	0.97745	1.3088	0.0407005	-0.42115	Stable
Ccdc136	1.79361	1.04218	0.0235456	0.783268	Stable
Ccdc137	0.801975	1.21886	0.0719925	-0.603907	Stable
Ccdc138	1.19792	0.824348	0.197042	0.539201	Stable
Ccdc14	0.815598	0.577297	0.00015144	0.498545	Stable
Ccdc141	1.61111	1.45088	0.662268	0.151129	Stable
Ccdc146	1.02262	0.728939	0.169402	0.488401	Stable
Ccdc148	2.06894	0.573773	0.0153733	1.85034	Stable
Ccdc149	1.81032	0.772486	0.0340226	1.22867	Stable
Ccdc15	1.16998	0.557881	0.0427971	1.06845	Stable
Ccdc150	1.04574	0.139425	0.00207348	2.90696	Up
Ccdc157	1.28982	1.08991	0.133019	0.242968	Stable
Ccdc159	0.81953	0.474093	0.122901	0.789628	Stable
Ccdc160	0.251402	0.381884	0.231662	-0.603141	Stable
Ccdc162	1.21394	0.841476	0.186787	0.528702	Stable
Ccdc163	0.802141	1.20291	0.112921	-0.584601	Stable
Ccdc17	0.493025	0.7725	0.236293	-0.647874	Stable
Ccdc18	1.0338	0.780002	0.427139	0.40641	Stable
Ccdc24	1.05755	0.38222	0.0481471	1.46825	Stable
Ccdc25	1.4451	1.48533	0.456801	-0.0396154	Stable
Ccdc28a	1.24385	1.01749	0.254298	0.289792	Stable
Ccdc28b	1.06387	1.57949	0.0367342	-0.570141	Stable
Ccdc3	1.35891	0.893492	0.141744	0.604925	Stable
Ccdc30	1.8976	0.678302	0.00697186	1.48418	Stable
Ccdc32	0.823362	1.49662	0.000131216	-0.862105	Stable
Ccdc33	0.866942	0.576784	0.290974	0.587904	Stable
Ccdc34	1.48482	1.65969	0.606315	-0.160623	Stable
Ccdc39	1.70095	0.932221	0.0961626	0.867598	Stable
Ccdc40	0.77733	0.577349	0.270761	0.429083	Stable
Ccdc43	0.963244	1.30125	0.000475023	-0.433929	Stable
Ccdc47	1.75429	2.19872	0.0147781	-0.325776	Stable
Ccdc50	1.83594	1.974	0.00463982	-0.1046	Stable
Ccdc51	0.579638	1.02236	0.0780518	-0.818677	Stable
Ccdc57	1.71996	0.519285	0.000394402	1.72777	Stable
Ccdc58	1.26073	1.28614	0.888827	-0.0287985	Stable
Ccdc59	0.988304	1.79249	0.0355703	-0.858939	Stable
Ccdc6	2.04086	1.44117	0.116449	0.501939	Stable
Ccdc60	1.13045	0.324658	0.0194626	1.79991	Stable
Ccdc61	0.934333	1.2221	0.0874338	-0.387357	Stable
Ccdc62	0.903634	0.820594	0.0955659	0.139069	Stable
Ccdc66	1.6493	1.22448	0.0382351	0.429688	Stable
Ccdc69	0.581397	0.371985	0.103056	0.644279	Stable
Ccdc71	0.743679	1.39351	0.139056	-0.905968	Stable
Ccdc73	1.83015	0.777647	0.0360506	1.23477	Stable
Ccdc74a	0.902304	0.882992	0.925506	0.031214	Stable
Ccdc77	1.17762	1.00443	0.0479762	0.229504	Stable
Ccdc80	0.905414	0.663621	0.0919889	0.448217	Stable
Ccdc81	0.70373	0.456964	0.326055	0.622941	Stable
Ccdc82	1.58342	1.18514	0.0788549	0.417986	Stable
Ccdc84	0.877512	1.13146	0.389057	-0.366693	Stable
Ccdc85a	2.4329	1.03944	0.00975173	1.22687	Stable
Ccdc85c	1.65905	0.388859	0.0388882	2.09304	Stable
Ccdc86	0.678877	1.54252	0.00450479	-1.18407	Stable
Ccdc88a	2.3886	1.97018	0.122455	0.27784	Stable
Ccdc88b	0.517181	1.15496	0.0516984	-1.1591	Stable
Ccdc88c	1.79789	0.589401	0.0417546	1.60898	Stable
Ccdc9	1.13445	1.09775	0.861031	0.0474451	Stable
Ccdc90b	1.51677	1.60852	0.31228	-0.084727	Stable
Ccdc91	1.73905	1.45135	0.0329531	0.260904	Stable
Ccdc92	1.64219	1.16168	0.0167356	0.499405	Stable
Ccdc93	1.70295	1.40129	0.182688	0.281285	Stable
Ccdc94	0.542016	1.1232	0.0869748	-1.05121	Stable
Ccdc97	1.20906	1.48515	0.053263	-0.296721	Stable
Cchcr1	0.584759	0.51372	0.331999	0.186861	Stable
Cck	1.45987	1.12818	0.256126	0.371841	Stable
Cckbr	1.29678	0.446583	0.0231477	1.53793	Stable
Ccl25	1.63276	0.930421	0.0154975	0.811355	Stable
Ccl27a	1.27165	1.17086	0.567651	0.119134	Stable
Ccl28	1.0151	0.113407	0.00113015	3.16203	Up
Ccm2	1.61097	1.69292	0.560407	-0.0715838	Stable
Ccna2	0.589815	0.77657	0.263613	-0.396855	Stable
Ccnb2	0.409517	0.722111	0.00321816	-0.818297	Stable
Ccnc	1.68863	1.46116	0.0263234	0.208739	Stable
Ccnd1	1.16291	1.85361	0.0582201	-0.672598	Stable
Ccnd2	1.58976	1.9071	0.0590035	-0.262568	Stable
Ccnd3	1.6826	1.77432	0.512656	-0.0765733	Stable
Ccndbp1	1.26225	1.96353	0.0107933	-0.637459	Stable
Ccne1	0.703217	0.575102	0.163486	0.290152	Stable
Ccne2	1.24705	0.421446	0.000621862	1.56509	Stable
Ccnf	0.813657	0.447641	0.0267002	0.862079	Stable
Ccng1	1.23414	1.56026	0.0484532	-0.338281	Stable
Ccng2	1.1074	1.84193	0.0189156	-0.734043	Stable
Ccnh	1.82029	1.73964	0.351264	0.0653835	Stable
Ccni	1.85569	2.15343	0.0374498	-0.214682	Stable
Ccnj	1.1447	0.831961	0.103638	0.46038	Stable
Ccnjl	1.46048	0.705066	0.000804392	1.05062	Stable
Ccnk	1.46169	1.35681	0.670494	0.107422	Stable
Ccnl1	1.48798	2.21496	0.0599688	-0.573929	Stable
Ccnl2	1.52805	1.94552	0.0503745	-0.348467	Stable
Ccnt1	1.68353	1.73657	0.394855	-0.0447498	Stable
Ccnt2	1.94746	1.72753	0.0953257	0.172881	Stable
Ccny	2.30014	1.7074	0.00213906	0.429916	Stable
Ccnyl1	1.47592	1.18041	0.332776	0.322325	Stable
Ccpg1	1.05949	1.72637	0.0698696	-0.704364	Stable
Ccr2	0.080326	0.74443	0.0570034	-3.2122	Stable
Ccr5	0.593578	1.93441	0.0230143	-1.70439	Stable
Ccr9	1.42072	0.388505	0.00196695	1.87062	Stable
Ccs	0.994135	1.80508	0.000136233	-0.860551	Stable
Cct2	1.40153	2.20051	0.000192713	-0.650829	Stable
Cct3	1.37387	2.29518	0.00381357	-0.740362	Stable
Cct4	1.32979	2.18678	0.00398303	-0.717605	Stable
Cct5	1.33069	2.31703	0.00192487	-0.800102	Stable
Cct7	1.47309	2.38279	0.00831441	-0.693808	Stable
Cct8	1.50881	2.28447	0.0123425	-0.598454	Stable
Ccz1	1.50381	1.73766	0.036714	-0.208521	Stable
Cd101	0.470936	0.64777	0.527075	-0.45995	Stable
Cd109	0.6706	0.342045	0.335496	0.971267	Stable
Cd151	0.706542	1.97203	0.0094286	-1.48083	Stable
Cd160	0.635925	0.244187	0.019402	1.38087	Stable
Cd163	0.769542	0.78167	0.955964	-0.0225603	Stable
Cd164	1.39763	2.45914	0.0248187	-0.815173	Stable
Cd164l2	0.669667	0.342449	0.0839598	0.967555	Stable
Cd180	1.56795	1.63087	0.553427	-0.0567638	Stable
Cd1d1	0.250237	1.00531	0.0256079	-2.00628	Stable
Cd200	1.6522	1.84753	0.113409	-0.161208	Stable
Cd200r3	0.269078	0.071042	0.0169628	1.92128	Stable
Cd22	0.415994	0.656049	0.404501	-0.657242	Stable
Cd226	1.02953	0.16691	0.00228164	2.62484	Up
Cd244	0.49838	0.333664	0.26337	0.578853	Stable
Cd24a	0.562366	1.59003	0.0257034	-1.49947	Stable
Cd27	0.276426	0.822579	0.0293526	-1.57326	Stable
Cd274	0.543406	0.890936	0.136195	-0.713291	Stable
Cd276	1.27511	0.983396	0.287437	0.374777	Stable
Cd28	0.486801	0.474221	0.956375	0.0377713	Stable
Cd2ap	2.01622	1.94243	0.567705	0.0537919	Stable
Cd2bp2	1.17134	1.60029	0.0717584	-0.450175	Stable
Cd300lf	1.05609	0.616781	0.000644935	0.775899	Stable
Cd302	1.08406	1.85526	0.0210954	-0.775183	Stable
Cd320	0.899666	1.66157	0.00227962	-0.885089	Stable
Cd33	0.697435	2.05613	0.0194316	-1.5598	Stable
Cd34	0.975435	2.0192	0.0968623	-1.04967	Stable
Cd36	0.72932	0.816398	0.673967	-0.16272	Stable
Cd38	0.855432	1.11346	0.13703	-0.380325	Stable
Cd3e	0.340399	0.411618	0.737712	-0.274082	Stable
Cd3eap	0.682175	1.44462	0.00239229	-1.08247	Stable
Cd4	0.546798	0.38067	0.0858287	0.522467	Stable
Cd44	2.27609	0.978241	0.0220529	1.2183	Stable
Cd46	1.85627	0.509641	0.0200855	1.86485	Stable
Cd47	2.27747	2.49813	0.00250951	-0.133419	Stable
Cd5	0.478665	0.407845	0.213778	0.230994	Stable
Cd52	0.366094	2.02121	0.0111233	-2.46493	Stable
Cd53	0.560871	2.54994	0.0153175	-2.18472	Stable
Cd55	0.673372	0.777982	0.731612	-0.208332	Stable
Cd59a	0.645747	1.92282	0.0158524	-1.57418	Stable
Cd59b	0.560057	0.67335	0.641474	-0.265782	Stable
Cd6	0.452365	0.228492	0.0473511	0.985347	Stable
Cd63	0.753725	2.69186	1.67519e-06	-1.83649	Stable
Cd68	0.335217	2.51454	0.0178101	-2.90713	Stable
Cd72	0.995467	0.93737	0.469546	0.0867545	Stable
Cd74	0.557956	2.44459	0.00433861	-2.13137	Down
Cd80	0.615686	0.846147	0.37602	-0.458714	Stable
Cd81	1.75259	3.42138	0.0092588	-0.965091	Stable
Cd82	0.950834	2.46953	0.016623	-1.37697	Stable
Cd83	0.911684	2.40252	0.0288596	-1.39794	Stable
Cd84	0.923109	1.91952	0.0473401	-1.05618	Stable
Cd86	0.723434	2.04927	0.0370045	-1.50218	Stable
Cd9	1.02742	3.05118	0.00165685	-1.57035	Stable
Cd93	0.860323	1.21239	0.585942	-0.4949	Stable
Cd96	0.517434	0.186644	0.00771522	1.47108	Stable
Cd99l2	1.89681	1.49683	0.0273735	0.341664	Stable
Cda	0.85433	0.171507	0.00812927	2.31652	Up
Cdadc1	1.7457	1.54583	0.0239911	0.175428	Stable
Cdan1	1.37172	1.24838	0.515517	0.135927	Stable
Cdc123	1.69488	1.94075	0.105788	-0.195436	Stable
Cdc14a	1.38159	1.12563	0.185558	0.295598	Stable
Cdc14b	1.81336	0.876626	0.00246657	1.04863	Stable
Cdc16	1.39347	1.7424	0.129504	-0.322402	Stable
Cdc23	1.51666	1.56498	0.67157	-0.04524	Stable
Cdc25a	0.848862	0.906426	0.193218	-0.0946584	Stable
Cdc25b	0.983075	0.746905	0.00582282	0.396376	Stable
Cdc26	1.39894	1.6485	0.172247	-0.236818	Stable
Cdc27	1.86293	1.36178	0.0363473	0.452079	Stable
Cdc34	0.837724	1.64171	0.000186676	-0.970656	Stable
Cdc37	1.33397	2.2177	0.000743289	-0.733336	Stable
Cdc37l1	1.87467	2.09576	0.325697	-0.160836	Stable
Cdc40	1.68305	1.49513	0.330077	0.170807	Stable
Cdc42	2.07123	2.85661	0.00644999	-0.463816	Stable
Cdc42bpa	2.72677	2.02197	0.00244934	0.43143	Stable
Cdc42bpb	2.14458	1.49205	0.0261445	0.523405	Stable
Cdc42bpg	1.1362	0.350809	0.00515471	1.69546	Stable
Cdc42ep1	0.700075	2.03739	0.0167206	-1.54114	Stable
Cdc42ep2	1.24374	2.09311	0.0298124	-0.750968	Stable
Cdc42ep3	1.12655	1.58216	0.259657	-0.48998	Stable
Cdc42ep4	1.21727	1.62085	0.0229749	-0.413099	Stable
Cdc42se1	1.05594	1.96971	0.0068131	-0.89946	Stable
Cdc42se2	1.99674	2.09004	0.478023	-0.065884	Stable
Cdc45	1.9825	0.597035	0.00344429	1.73144	Stable
Cdc5l	1.42854	1.82097	0.0497294	-0.350169	Stable
Cdc7	1.16935	0.940783	0.453666	0.313777	Stable
Cdc73	2.15076	1.47271	0.0563189	0.546374	Stable
Cdca2	0.377358	0.414578	0.812993	-0.135707	Stable
Cdca3	0.177465	0.72797	0.0156741	-2.03634	Stable
Cdca4	0.66167	1.31896	0.0866406	-0.995214	Stable
Cdca7l	0.719242	0.282792	0.00184511	1.34673	Stable
Cdca8	0.687929	0.856453	0.0341217	-0.316114	Stable
Cdcp1	0.570991	0.0525968	0.000591709	3.44042	Up
Cdh10	2.51898	1.36803	0.0382869	0.880746	Stable
Cdh11	2.40748	1.38831	0.0204922	0.794194	Stable
Cdh13	2.7238	1.05158	0.0176976	1.37306	Stable
Cdh19	1.42723	1.44911	0.901121	-0.0219429	Stable
Cdh2	2.62635	1.44484	0.00425933	0.862149	Stable
Cdh20	2.29608	1.27231	0.0463307	0.851725	Stable
Cdh22	1.99206	0.666069	0.0134709	1.58052	Stable
Cdh23	1.60772	0.845889	0.117214	0.926474	Stable
Cdh24	0.840873	0.230002	0.0238251	1.87024	Stable
Cdh26	0.240282	0.310654	0.591916	-0.370576	Stable
Cdh3	0.5159	0.143584	0.0371146	1.8452	Stable
Cdh4	2.49039	0.780911	0.00550561	1.67314	Stable
Cdh5	0.922411	1.14455	0.702191	-0.311297	Stable
Cdh6	1.78176	0.746586	0.0102902	1.25493	Stable
Cdh7	1.98021	0.303406	0.00217899	2.70633	Up
Cdh8	2.56237	0.392046	0.000890348	2.70838	Up
Cdh9	1.84353	0.163932	0.00199035	3.4913	Up
Cdhr2	0.813067	0.174048	0.0471773	2.22389	Stable
Cdhr3	0.782281	0.641574	0.558217	0.286071	Stable
Cdipt	1.13796	1.92468	0.0163566	-0.758165	Stable
Cdk1	0.224304	0.911561	0.0153367	-2.02289	Stable
Cdk10	0.97456	1.34019	0.0290639	-0.459611	Stable
Cdk11b	1.47216	1.922	0.0277317	-0.384672	Stable
Cdk12	1.98124	1.49123	0.187047	0.409902	Stable
Cdk13	2.3104	1.5075	0.0276669	0.61599	Stable
Cdk14	2.67762	1.50396	0.0298946	0.832187	Stable
Cdk16	1.75836	1.83401	0.647018	-0.0607644	Stable
Cdk17	2.40689	1.57946	0.001608	0.607741	Stable
Cdk18	1.2078	1.79805	0.13678	-0.574056	Stable
Cdk19	2.12634	1.82905	0.0955047	0.217271	Stable
Cdk2	0.200086	1.08616	0.000137989	-2.44055	Down
Cdk20	0.736909	0.982943	0.315954	-0.415621	Stable
Cdk2ap1	1.09016	1.89373	0.0187441	-0.796689	Stable
Cdk4	1.2037	2.06521	0.00493962	-0.778819	Stable
Cdk5	1.17468	2.11862	0.0487124	-0.85086	Stable
Cdk5r1	1.68832	1.42653	0.0997456	0.243082	Stable
Cdk5r2	1.69427	0.756778	0.1748	1.16272	Stable
Cdk5rap1	1.19144	0.936193	0.0729198	0.347834	Stable
Cdk5rap2	1.92907	1.44702	0.087525	0.414821	Stable
Cdk5rap3	0.713133	1.75024	0.00657313	-1.29531	Stable
Cdk6	1.36089	1.15448	0.379188	0.237313	Stable
Cdk7	1.639	1.52005	0.420324	0.1087	Stable
Cdk8	3.41288	1.17324	0.0018426	1.54049	Stable
Cdk9	1.16985	1.9009	0.0133723	-0.700362	Stable
Cdkal1	2.40492	1.35504	0.000491797	0.827655	Stable
Cdkl2	1.53881	0.71233	0.0270352	1.1112	Stable
Cdkl3	1.46574	0.889704	0.00722337	0.720233	Stable
Cdkl4	1.02046	0.63518	0.0845893	0.683978	Stable
Cdkl5	2.37052	1.26612	0.0461388	0.904785	Stable
Cdkn1a	0.646083	2.24703	0.0136522	-1.79823	Stable
Cdkn1b	1.17744	1.79034	0.00970589	-0.60458	Stable
Cdkn1c	0.236869	1.85918	0.0059767	-2.97251	Down
Cdkn2aip	0.848053	1.44548	0.00714636	-0.769323	Stable
Cdkn2aipnl	0.8142	1.64528	0.0464091	-1.01488	Stable
Cdkn2b	0.101718	0.823392	0.174298	-3.017	Stable
Cdkn2c	0.149976	1.08295	0.00267337	-2.85216	Down
Cdkn3	0.622192	0.45369	0.102177	0.455654	Stable
Cdo1	0.866105	1.11606	0.271343	-0.365807	Stable
Cdon	1.85667	0.717354	0.0194406	1.37196	Stable
Cdr2	1.15025	1.19345	0.718188	-0.0531877	Stable
Cdr2l	1.46022	1.67543	0.127702	-0.198347	Stable
Cds1	1.91253	1.4693	0.000441108	0.380352	Stable
Cds2	2.44169	2.00059	0.0549176	0.287456	Stable
Cdv3	1.3208	2.04233	0.0270759	-0.628807	Stable
Cdyl	2.01399	1.22884	0.0139305	0.712759	Stable
Cdyl2	2.07775	1.09724	0.0470721	0.921144	Stable
Ceacam1	0.669916	1.4228	0.14091	-1.08668	Stable
Ceacam2	1.25433	0.355435	0.0170653	1.81926	Stable
Cebpa	0.257852	1.83058	0.00397072	-2.82769	Down
Cebpb	0.2609	2.14188	0.0431067	-3.03731	Stable
Cebpd	0.310167	1.97054	0.0211101	-2.66747	Stable
Cebpg	1.28756	1.95481	0.0429459	-0.602386	Stable
Cebpz	1.38691	1.71219	0.149877	-0.303971	Stable
Cecr2	1.59299	0.858129	0.0179729	0.892469	Stable
Cela1	0.409862	1.06125	0.0398471	-1.37255	Stable
Celf1	2.43281	1.87171	0.0158292	0.37827	Stable
[truncated: 11,199 more rows]

## Sheet: Astrocytes
	MW3_mean	10X_mean	pvalue	log2FC	state
0610009O20Rik	1.32593	1.6419	0.00959751	-0.308359	Stable
0610010F05Rik	1.81301	0.871278	0.000617112	1.05718	Stable
0610012G03Rik	0.597729	2.27909	0.00555196	-1.9309	Stable
0610030E20Rik	1.02113	1.56508	0.00117965	-0.616072	Stable
0610037L13Rik	1.22992	1.8798	0.00787905	-0.612014	Stable
0610040J01Rik	1.78619	1.61695	0.0221198	0.143606	Stable
1110002L01Rik	1.37323	0.819626	0.000492941	0.74454	Stable
1110004F10Rik	1.54003	2.28476	0.00038959	-0.569082	Stable
1110008F13Rik	0.955011	2.21696	1.76883e-05	-1.21499	Stable
1110008L16Rik	1.97322	0.826098	0.0106775	1.25617	Stable
1110008P14Rik	1.06406	1.57429	0.00926061	-0.565117	Stable
1110019D14Rik	1.83607	0.936638	0.00273414	0.971057	Stable
1110032A03Rik	1.11694	1.61154	0.0360363	-0.52889	Stable
1110034G24Rik	1.65643	1.3767	0.0174538	0.266872	Stable
1110046J04Rik	0.888245	1.19543	0.0371651	-0.428505	Stable
1110051M20Rik	2.34503	1.64693	0.00719285	0.50983	Stable
1110059E24Rik	1.65718	1.53497	0.0196037	0.110521	Stable
1110059G10Rik	0.740973	1.4538	0.0102375	-0.972339	Stable
1190002N15Rik	1.59641	1.66303	0.414165	-0.0589848	Stable
1190007I07Rik	0.630445	1.70178	0.026098	-1.4326	Stable
1300002E11Rik	1.40087	1.26482	0.0790433	0.147389	Stable
1500009C09Rik	0.758095	1.57044	0.0229951	-1.05071	Stable
1500009L16Rik	0.869118	1.36174	0.0163309	-0.647823	Stable
1500015A07Rik	0.836598	0.689936	0.114334	0.278071	Stable
1600012H06Rik	1.67265	1.38886	0.053747	0.268238	Stable
1600020E01Rik	1.5317	1.33645	0.219874	0.196729	Stable
1700008J07Rik	0.668669	1.28691	0.0295818	-0.944553	Stable
1700011I03Rik	1.47347	1.12035	0.117447	0.395264	Stable
1700018L02Rik	0.619031	0.616172	0.984811	0.00667894	Stable
1700019D03Rik	1.26303	1.34178	0.192063	-0.0872556	Stable
1700020I14Rik	2.11754	2.0247	0.0840098	0.06468	Stable
1700021F05Rik	1.25832	1.58995	0.00189212	-0.337482	Stable
1700025G04Rik	2.47329	1.67518	0.000299408	0.562114	Stable
1700028P14Rik	0.610827	0.616172	0.962141	-0.0125688	Stable
1700029J07Rik	1.00103	1.3357	0.111295	-0.41611	Stable
1700030K09Rik	1.34375	0.960802	0.0479974	0.483953	Stable
1700037C18Rik	1.48158	1.13709	0.0144019	0.381784	Stable
1700037H04Rik	0.986509	0.858528	0.421278	0.200467	Stable
1700052K11Rik	0.831865	0.616172	0.112069	0.433015	Stable
1700066M21Rik	1.11278	1.19672	0.484453	-0.104925	Stable
1700086O06Rik	0.719854	1.16252	0.0462404	-0.69148	Stable
1700088E04Rik	1.26814	1.10591	0.380645	0.197478	Stable
1700113A16Rik	0.957428	1.26478	0.0835968	-0.401649	Stable
1700123O20Rik	0.749916	1.76733	0.00182456	-1.23677	Stable
1810013L24Rik	2.12003	1.64242	8.12837e-05	0.368263	Stable
1810022K09Rik	1.06406	1.89724	0.00101442	-0.834317	Stable
1810024B03Rik	0.822678	1.02417	0.062158	-0.316055	Stable
1810030O07Rik	1.44135	1.42979	0.883291	0.011621	Stable
1810043G02Rik	1.14642	1.45822	0.00695707	-0.347065	Stable
1810055G02Rik	1.1766	1.35626	0.0389451	-0.205012	Stable
1810058I24Rik	1.06317	1.89476	0.000167239	-0.833646	Stable
1810062O18Rik	1.94002	0.616172	0.00144126	1.65467	Stable
2010107E04Rik	0.864687	2.41199	0.000825896	-1.47998	Stable
2010111I01Rik	2.47873	1.14123	0.00272888	1.11901	Stable
2210016L21Rik	1.24479	2.04083	0.00262101	-0.713258	Stable
2210408I21Rik	2.34733	1.02668	0.00568534	1.19304	Stable
2300009A05Rik	0.686966	1.61601	0.00147726	-1.23412	Stable
2310022A10Rik	1.21286	0.770996	0.00198852	0.653618	Stable
2310022B05Rik	1.90882	2.13952	0.00570741	-0.164611	Stable
2310033P09Rik	0.686966	1.66412	8.30338e-05	-1.27645	Stable
2310035C23Rik	2.12809	1.50366	0.000112212	0.50108	Stable
2310057M21Rik	1.14956	1.27442	0.275903	-0.148761	Stable
2310061I04Rik	1.11404	1.61746	0.0115555	-0.537931	Stable
2410002F23Rik	1.13425	1.38871	0.0894492	-0.292004	Stable
2410004B18Rik	0.767904	1.7424	0.000253253	-1.18208	Stable
2410015M20Rik	0.551675	2.40794	0.00263041	-2.12591	Down
2410089E03Rik	2.17014	1.74444	5.23043e-07	0.315019	Stable
2410131K14Rik	1.30402	0.884985	0.0159585	0.559245	Stable
2510002D24Rik	0.510152	1.20131	0.00467858	-1.23561	Stable
2510009E07Rik	1.78037	1.55059	0.00335941	0.199357	Stable
2610002M06Rik	1.40261	0.862435	0.0472323	0.701622	Stable
2610008E11Rik	1.71089	1.46349	0.0140851	0.225341	Stable
2610021A01Rik	1.28385	1.02469	0.352997	0.325293	Stable
2610035D17Rik	2.56042	1.59441	0.000461832	0.683353	Stable
2610037D02Rik	1.81875	1.26478	0.00082729	0.52406	Stable
2610044O15Rik8	1.06731	1.19894	0.374585	-0.167777	Stable
2610301B20Rik	1.32029	1.75934	0.000927568	-0.414175	Stable
2610507B11Rik	2.1121	2.05354	0.126027	0.0405637	Stable
2700049A03Rik	1.74819	1.14524	0.0522373	0.610218	Stable
2700062C07Rik	0.770054	1.1232	0.114432	-0.544581	Stable
2700081O15Rik	1.42634	1.29005	0.136503	0.144897	Stable
2700097O09Rik	1.49399	1.55265	0.483433	-0.0555668	Stable
2810004N23Rik	1.35955	1.69451	0.0374246	-0.317741	Stable
2810006K23Rik	0.686966	1.26355	0.0261761	-0.879177	Stable
2810032G03Rik	1.54143	1.34092	0.0930786	0.201047	Stable
2810403A07Rik	1.77122	1.75529	0.803483	0.0130356	Stable
2810459M11Rik	0.969677	1.68921	0.0117903	-0.800771	Stable
2810474O19Rik	1.45491	1.65863	0.077734	-0.189062	Stable
2900026A02Rik	1.87581	1.4265	0.0518512	0.395032	Stable
2900060B14Rik	1.68841	1.33396	0.0898493	0.339951	Stable
2900076A07Rik	0.940946	1.17981	0.130791	-0.326373	Stable
2900079G21Rik	1.41178	0.819626	0.000991901	0.784482	Stable
2900097C17Rik	1.14515	1.9686	0.0520176	-0.781634	Stable
3110002H16Rik	1.44584	1.48585	0.707256	-0.0393789	Stable
3110009E18Rik	1.32029	1.12513	0.0545675	0.230759	Stable
3110043O21Rik	1.40997	1.26147	0.173964	0.160556	Stable
3110062M04Rik	0.611847	0.958811	0.0210444	-0.648074	Stable
3110082I17Rik	1.93914	0.964343	0.0187677	1.0078	Stable
3300002I08Rik	1.4305	0.774903	0.0220363	0.884433	Stable
3632451O06Rik	1.83253	0.738566	0.000345592	1.31104	Stable
3830406C13Rik	1.40191	1.57611	0.357298	-0.168976	Stable
4430402I18Rik	1.85046	1.30502	0.0116414	0.503805	Stable
4632404H12Rik	0.955248	0.907158	0.569441	0.0745214	Stable
4632415L05Rik	1.11852	1.46599	0.00365116	-0.390289	Stable
4732440D04Rik	1.02852	1.04931	0.848576	-0.0288734	Stable
4732491K20Rik	1.02217	1.17055	0.159771	-0.195547	Stable
4833420G17Rik	1.69941	1.77921	0.380249	-0.0661968	Stable
4833439L19Rik	1.45631	1.89382	0.0142822	-0.378978	Stable
4921504A21Rik	0.98374	0.819626	0.0130684	0.263311	Stable
4921524J17Rik	1.09584	1.64613	0.01476	-0.587036	Stable
4930402H24Rik	2.69703	2.49453	0.00106232	0.112608	Stable
4930404N11Rik	0.657901	0.616172	0.742261	0.0945363	Stable
4930430F08Rik	1.21919	1.57554	0.00446092	-0.36992	Stable
4930432K21Rik	1.08229	0.777468	0.131839	0.477225	Stable
4930453N24Rik	1.35536	1.82019	0.000339608	-0.425412	Stable
4930480K23Rik	0.821696	0.855963	0.796588	-0.0589443	Stable
4930481A15Rik	1.0494	1.25034	0.144757	-0.252754	Stable
4930488L21Rik	2.09301	0.997657	0.00659972	1.06897	Stable
4930503L19Rik	1.25071	1.28966	0.420463	-0.0442451	Stable
4930518I15Rik	0.719854	0.826098	0.572446	-0.198608	Stable
4930522L14Rik	0.931496	1.05374	0.501007	-0.177898	Stable
4930523C07Rik	1.07505	0.943495	0.15708	0.188315	Stable
4930525G20Rik	1.10581	0.616172	0.0186162	0.843699	Stable
4930550C14Rik	0.661485	0.616172	0.772723	0.102375	Stable
4930570G19Rik	1.64665	1.31563	0.017564	0.323783	Stable
4931406C07Rik	1.28942	1.86037	0.000858275	-0.528868	Stable
4931406P16Rik	1.8752	2.01026	0.0650276	-0.100341	Stable
4931414P19Rik	0.92313	0.689936	0.0247654	0.420071	Stable
4931428F04Rik	1.21292	0.770996	0.00165481	0.653687	Stable
4932422M17Rik	1.31711	0.972517	0.0228985	0.437581	Stable
4932438A13Rik	2.51865	1.6951	0.000855249	0.571279	Stable
4932438H23Rik	1.24322	1.18571	0.684179	0.0683262	Stable
4932443I19Rik	1.23329	1.47394	0.144137	-0.257172	Stable
4933404O12Rik	1.23476	0.784764	0.104031	0.653898	Stable
4933407L21Rik	0.819552	1.5952	0.00635693	-0.960828	Stable
4933427D14Rik	1.71404	1.13709	0.00164088	0.592055	Stable
4933431E20Rik	1.44123	1.66412	0.0269421	-0.207461	Stable
4933434E20Rik	1.48899	1.92963	0.00392998	-0.373988	Stable
5031425E22Rik	2.35248	1.88403	0.0087958	0.320358	Stable
5031439G07Rik	2.04692	1.43296	0.0492792	0.514456	Stable
5430403G16Rik	1.04651	0.689936	0.0260407	0.601046	Stable
5730409E04Rik	1.18182	1.12898	0.755461	0.0659907	Stable
5730455P16Rik	1.29648	1.66511	0.0569507	-0.361022	Stable
5730480H06Rik	1.67982	1.38149	0.00376073	0.282081	Stable
5930430L01Rik	0.785812	1.29921	0.0153214	-0.725378	Stable
6030419C18Rik	1.48354	0.974629	0.0205398	0.606117	Stable
6230400D17Rik	1.71708	1.00233	0.0351462	0.776597	Stable
6330403K07Rik	1.14293	1.91476	0.038982	-0.744426	Stable
6430548M08Rik	1.74951	1.23994	0.00288334	0.496686	Stable
6430573F11Rik	1.80401	1.30414	0.00329868	0.468106	Stable
6720427I07Rik	0.611586	1.27669	0.0427888	-1.06178	Stable
8030462N17Rik	2.0496	0.826098	0.00924527	1.31096	Stable
9030624J02Rik	1.88852	1.72845	0.0901257	0.12778	Stable
9130401M01Rik	0.59355	1.51611	0.015548	-1.35293	Stable
9330159F19Rik	1.64914	1.44692	0.0213584	0.188724	Stable
9330182L06Rik	2.21966	0.784764	0.012434	1.50001	Stable
9430015G10Rik	1.20331	1.21059	0.971904	-0.00870324	Stable
9430038I01Rik	0.846193	1.26147	0.0179555	-0.576048	Stable
9430041J12Rik	1.94064	1.16197	0.0021191	0.739952	Stable
9430060I03Rik	1.10016	0.689936	0.025974	0.673184	Stable
9530068E07Rik	1.27853	1.68061	0.0406649	-0.394505	Stable
9530077C05Rik	1.52533	1.14131	0.0147009	0.418438	Stable
9530082P21Rik	1.34943	0.616172	0.0103837	1.13094	Stable
9930021J03Rik	2.15392	1.80572	0.00189861	0.254393	Stable
A230050P20Rik	1.33783	1.43532	0.377234	-0.101478	Stable
A230072E10Rik	1.43698	0.616172	0.00254223	1.22164	Stable
A430046D13Rik	0.656881	0.819626	0.144847	-0.319334	Stable
A530017D24Rik	0.62414	0.689936	0.468901	-0.144594	Stable
A630072M18Rik	0.679521	1.36942	0.0294776	-1.01098	Stable
A730056A06Rik	1.47009	0.819626	0.000317216	0.842871	Stable
A830010M20Rik	1.36027	1.25546	0.314343	0.115676	Stable
A830019P07Rik	1.62076	0.945607	0.0200525	0.777361	Stable
A830082K12Rik	1.95848	1.34876	0.00959486	0.538097	Stable
A930015D03Rik	1.88126	0.697232	0.00542624	1.43199	Stable
AC149090.1	1.21039	2.29302	1.69162e-05	-0.921782	Stable
AI314180	2.36867	1.79781	0.00138442	0.39784	Stable
AI464131	1.59587	1.74711	0.382242	-0.130622	Stable
AI480526	1.5978	1.39453	0.401972	0.196313	Stable
AI504432	1.48408	1.27798	0.0350174	0.215698	Stable
AI597479	1.11345	1.15669	0.748027	-0.0549665	Stable
AI854703	0.994086	0.907158	0.485068	0.132016	Stable
AI987944	0.968391	1.38149	0.000145489	-0.512565	Stable
AU019823	1.28442	1.38024	0.190172	-0.103802	Stable
AU020206	0.611847	0.819626	0.0867321	-0.421793	Stable
AU021092	0.654226	1.01297	0.0564268	-0.630735	Stable
AU022252	1.28909	1.47822	0.0364901	-0.19751	Stable
AU040320	2.09001	1.34678	0.0159663	0.633992	Stable
AU041133	0.972563	1.19125	0.201955	-0.292616	Stable
AW011738	0.654226	0.958811	0.0172089	-0.551458	Stable
AW112010	0.611847	1.14639	0.00481975	-0.905851	Stable
AW209491	0.657901	1.39487	0.0037232	-1.08419	Stable
AW549877	1.62639	1.65742	0.663111	-0.0272674	Stable
AW554918	2.214	1.02417	0.00029815	1.1122	Stable
Aaas	1.00725	0.819626	0.0098635	0.297391	Stable
Aacs	1.7065	1.11632	0.000842645	0.612283	Stable
Aaed1	1.42637	1.72367	0.00423384	-0.273132	Stable
Aagab	1.73433	1.30648	0.0254287	0.408693	Stable
Aak1	2.6296	1.57744	0.0025521	0.737257	Stable
Aamdc	1.36206	2.06492	0.000165296	-0.6003	Stable
Aamp	1.24631	2.31637	6.94605e-05	-0.89421	Stable
Aar2	1.25623	1.14123	0.24094	0.138514	Stable
Aars	1.46968	1.61384	0.0313732	-0.135002	Stable
Aars2	0.974734	0.819626	0.0105569	0.250043	Stable
Aasdh	1.34006	1.01297	0.0758599	0.403702	Stable
Aasdhppt	1.00878	1.77261	0.00204016	-0.813268	Stable
Aass	1.17647	1.26561	0.410417	-0.105362	Stable
Aatf	1.86956	1.37477	0.00271767	0.443513	Stable
Aatk	2.05316	1.68333	0.0177049	0.286524	Stable
Abat	2.40764	2.03565	0.0066336	0.242129	Stable
Abca1	2.3759	2.24525	0.0643812	0.0815984	Stable
Abca2	2.07702	1.81923	0.0613708	0.191183	Stable
Abca3	2.10809	1.56057	4.44241e-07	0.433858	Stable
Abca5	1.89391	1.3458	0.00731961	0.4929	Stable
Abca7	1.0904	1.30648	0.0819978	-0.26083	Stable
Abcb10	1.34071	1.23424	0.116525	0.119372	Stable
Abcb1a	1.31504	1.9661	0.00651118	-0.580227	Stable
Abcb1b	1.39329	1.04833	0.0611179	0.410396	Stable
Abcb7	1.89662	0.909149	0.00654164	1.06084	Stable
Abcb8	1.19098	1.54854	0.01337	-0.378763	Stable
Abcb9	1.62802	2.15806	0.00888703	-0.406617	Stable
Abcc10	1.15857	0.995148	0.112196	0.219361	Stable
Abcc4	1.85867	1.45924	0.0489781	0.349048	Stable
Abcc5	2.25374	1.96443	0.00342775	0.198209	Stable
Abcc6	0.914324	0.616172	0.0709502	0.569373	Stable
Abcd1	0.992976	1.19125	0.0891448	-0.26265	Stable
Abcd2	1.84214	1.5923	0.0453927	0.210268	Stable
Abcd3	1.86518	2.01796	0.0329971	-0.113587	Stable
Abcd4	1.04401	1.52111	0.0270805	-0.542989	Stable
Abce1	1.56198	1.54482	0.784883	0.0159345	Stable
Abcf1	1.3134	1.78788	0.00738531	-0.444939	Stable
Abcf2	1.11345	1.51497	0.0071825	-0.444252	Stable
Abcf3	1.10465	1.42589	0.0396986	-0.368269	Stable
Abcg1	1.64553	0.770996	0.0019605	1.09376	Stable
Abcg2	1.43895	1.89589	0.0234881	-0.397859	Stable
Abcg4	1.40938	1.09255	0.180764	0.367361	Stable
Abhd10	1.55903	1.72625	0.0425914	-0.146992	Stable
Abhd11	0.467774	1.87067	9.82419e-06	-1.99967	Stable
Abhd12	2.19672	2.16283	0.425857	0.0224277	Stable
Abhd13	1.21186	1.05374	0.401473	0.201703	Stable
Abhd14a	1.07505	1.91267	0.000397962	-0.831186	Stable
Abhd14b	1.08339	1.75458	0.00061389	-0.695572	Stable
Abhd16a	1.4779	1.94146	0.00266809	-0.393595	Stable
Abhd17a	0.822469	1.99277	0.00545082	-1.27674	Stable
Abhd17b	1.7595	1.8503	0.045649	-0.0725904	Stable
Abhd17c	1.52452	1.1552	0.0101554	0.400211	Stable
Abhd18	1.91211	1.346	0.0103403	0.506486	Stable
Abhd2	2.1374	1.71728	0.00387132	0.315728	Stable
Abhd3	1.61892	2.36912	0.000469286	-0.549319	Stable
Abhd4	1.17847	1.74238	0.00372798	-0.564146	Stable
Abhd5	1.32511	1.57543	0.00589948	-0.249632	Stable
Abhd6	1.81491	1.82452	0.887035	-0.00762136	Stable
Abhd8	1.38236	1.96555	0.00391663	-0.507798	Stable
Abi1	2.55347	2.10375	0.0014268	0.279496	Stable
Abi2	2.27938	1.93029	0.000416359	0.239824	Stable
Abi3bp	1.91428	2.36084	0.0012523	-0.302501	Stable
Abl1	2.01358	1.34467	0.0165574	0.582514	Stable
Abl2	2.2354	1.58232	5.55553e-05	0.49849	Stable
Ablim1	2.78203	2.03734	0.0038159	0.449452	Stable
Ablim2	2.32516	1.27859	0.0138288	0.862778	Stable
Abr	2.74293	1.95183	2.62541e-06	0.49089	Stable
Abtb1	0.90921	1.1832	0.0725579	-0.380009	Stable
Abtb2	2.08617	0.774903	0.00469559	1.42877	Stable
Acaa1a	1.07788	2.25734	0.00305249	-1.06642	Stable
Acaa2	1.06317	1.65209	0.0021934	-0.635922	Stable
Acaca	2.36356	1.66706	0.000102464	0.503651	Stable
Acacb	1.50421	1.02668	0.0397669	0.551024	Stable
Acad11	1.23244	0.947959	0.188662	0.378624	Stable
Acad12	0.905373	0.964052	0.762389	-0.0905982	Stable
Acad8	1.49373	2.01163	0.000203099	-0.429442	Stable
Acad9	1.32811	1.37391	0.626811	-0.0489186	Stable
Acadl	1.40101	2.35975	6.54636e-05	-0.752169	Stable
Acadm	1.33353	2.16239	0.0019887	-0.69738	Stable
Acadsb	1.85695	1.8585	0.970478	-0.0011979	Stable
Acadvl	0.952505	2.01055	0.000419812	-1.07779	Stable
Acap2	2.38365	1.97821	5.83249e-05	0.268976	Stable
Acap3	1.37722	1.14049	0.154255	0.272107	Stable
Acat1	1.80121	1.929	0.030939	-0.0988866	Stable
Acat2	0.947308	1.39665	0.171344	-0.560067	Stable
Acat3	1.44966	1.32978	0.209851	0.124524	Stable
Acbd3	1.52657	1.71931	0.0613381	-0.171534	Stable
Acbd4	1.17387	1.29242	0.1027	-0.138809	Stable
Acbd5	1.80448	1.86601	0.459754	-0.0483752	Stable
Acbd6	2.1192	1.79633	0.00490916	0.238472	Stable
Acd	1.253	1.23994	0.831395	0.0151244	Stable
Acer3	2.03048	1.73552	0.0367692	0.226452	Stable
Ache	1.41083	0.890578	0.13597	0.66373	Stable
Acin1	2.14204	2.19499	0.217172	-0.0352246	Stable
Ackr3	0.844226	1.36028	0.00153499	-0.688207	Stable
Acly	2.00318	1.62712	0.0232743	0.299967	Stable
Aco1	1.97731	1.52263	0.0113228	0.376969	Stable
Aco2	2.14356	2.49017	0.00251906	-0.216236	Stable
Acot1	0.467774	2.06617	8.07217e-05	-2.14308	Down
Acot11	1.90417	2.02922	0.0821836	-0.0917627	Stable
Acot13	1.1748	2.19715	0.00221093	-0.903216	Stable
Acot7	1.96517	1.03549	0.0135857	0.924341	Stable
Acot8	1.28945	1.5366	0.0157538	-0.252984	Stable
Acot9	1.16757	1.1232	0.602849	0.0558989	Stable
Acox1	1.86748	1.99365	0.0459975	-0.0943185	Stable
Acox3	1.21786	1.41766	0.227166	-0.21917	Stable
Acp1	1.14415	2.08598	0.00230894	-0.866451	Stable
Acp2	1.57052	1.59532	0.70874	-0.0226017	Stable
Acp6	1.40718	1.39118	0.73916	0.0165054	Stable
Acrbp	1.11739	1.066	0.77383	0.0679225	Stable
Acsbg1	2.12223	2.88491	0.000625275	-0.442945	Stable
Acsf2	1.35153	1.54854	0.0633982	-0.196313	Stable
Acsf3	0.822678	1.1793	0.00918257	-0.519527	Stable
Acsl1	1.65955	1.18577	0.0271511	0.484961	Stable
Acsl3	2.59268	2.67571	0.0288225	-0.0454771	Stable
Acsl5	1.34791	0.855963	0.00479971	0.655106	Stable
Acsl6	2.51231	2.32789	0.00568052	0.109992	Stable
Acss1	2.10741	1.79038	0.000738569	0.235206	Stable
Acss2	2.13218	1.60422	0.0105186	0.410452	Stable
Actb	2.19775	3.59495	6.16094e-05	-0.709944	Stable
Actg1	1.038	3.24123	0.00124352	-1.64273	Stable
Actl6a	1.11242	1.52222	0.0650621	-0.452471	Stable
Actl6b	1.33721	0.616172	0.00505424	1.11782	Stable
Actn1	1.87588	1.40737	0.0264695	0.414572	Stable
Actn4	2.0048	1.90983	0.235434	0.0700147	Stable
Actr10	1.38827	2.12713	0.000916378	-0.615619	Stable
Actr1a	1.68419	1.61005	0.453859	0.0649411	Stable
Actr1b	1.60105	1.73632	0.0996284	-0.11702	Stable
Actr2	2.01058	1.81892	0.0327032	0.144536	Stable
Actr3	1.81635	1.88836	0.22711	-0.0560859	Stable
Actr3b	2.23395	1.97986	0.000203128	0.174202	Stable
Actr5	1.0834	0.997657	0.506691	0.118951	Stable
Actr6	1.03032	1.65134	0.0134135	-0.680547	Stable
Actr8	1.2428	1.31772	0.39564	-0.0844485	Stable
Acvr1	2.22154	1.53497	0.000752512	0.533349	Stable
Acvr1b	1.84752	1.06216	4.6266e-05	0.798591	Stable
Acvr2a	2.0972	1.18157	0.0131553	0.827753	Stable
Acvr2b	1.24631	0.958811	0.0207394	0.378339	Stable
Acvrl1	0.713651	1.55044	0.000752319	-1.11939	Stable
Acy1	0.736604	1.13709	0.0216781	-0.626388	Stable
Acyp1	0.868716	1.6578	0.0022474	-0.932315	Stable
Acyp2	2.20752	2.1435	0.215673	0.0424618	Stable
Adam10	2.04318	1.9869	0.168865	0.0403	Stable
Adam11	1.94367	2.07019	0.0136093	-0.0909766	Stable
Adam15	1.27001	1.57871	0.0628255	-0.313905	Stable
Adam17	1.64364	1.75132	0.168128	-0.0915462	Stable
Adam22	2.74871	1.36174	0.000251185	1.01331	Stable
Adam23	2.46047	1.50935	2.87264e-05	0.705004	Stable
Adamts1	1.31711	2.22685	0.000674619	-0.75763	Stable
Adamts10	1.55636	1.50935	0.403272	0.0442454	Stable
Adamts3	1.88909	0.616172	0.0014947	1.61628	Stable
Adamts5	0.940946	0.616172	0.0721191	0.610778	Stable
Adamts6	1.80088	1.33076	0.0504929	0.436447	Stable
Adamts9	2.10955	1.12662	0.00987631	0.904929	Stable
Adamtsl2	1.43323	0.616172	0.00842521	1.21787	Stable
Adamtsl5	0.773499	1.36028	0.02669	-0.814438	Stable
Adar	2.0669	1.44228	0.000210983	0.51912	Stable
Adat2	0.535709	0.689936	0.0665182	-0.365015	Stable
Adck1	1.74462	1.15896	0.0715661	0.590078	Stable
Adck2	1.08952	1.38886	0.0912802	-0.350202	Stable
Adck5	1.14642	1.15565	0.925971	-0.0115617	Stable
Adcy2	2.75243	1.75028	1.82136e-05	0.653118	Stable
Adcy6	1.47611	0.995148	0.000176541	0.568818	Stable
Adcy8	2.48872	1.19618	0.0031687	1.05697	Stable
Adcy9	2.46124	1.11639	0.00125849	1.14054	Stable
Adcyap1r1	2.4559	1.96007	0.0038136	0.325346	Stable
Add1	2.16158	1.97075	0.0215464	0.133341	Stable
Add3	2.59558	2.39633	0.00173796	0.115234	Stable
Adgra1	1.93972	1.8491	0.248516	0.0690207	Stable
Adgra2	1.34791	0.697232	0.0255931	0.951016	Stable
Adgra3	1.71043	1.51852	0.0473846	0.171697	Stable
Adgrb1	2.47832	2.14189	0.000178499	0.210478	Stable
Adgrb2	2.1896	1.85617	0.000445937	0.238339	Stable
Adgrb3	3.40049	1.94948	0.000126056	0.80265	Stable
Adgre5	1.08339	1.36767	0.0770128	-0.336164	Stable
Adgrf4	0.782227	0.616172	0.184143	0.344254	Stable
Adgrf5	1.59931	1.79851	0.0877749	-0.169357	Stable
Adgrg1	1.90065	2.14902	0.00657024	-0.177186	Stable
Adgrg6	1.1921	1.00469	0.27355	0.246755	Stable
Adgrl1	2.58077	2.0887	0.000500654	0.305193	Stable
Adgrl2	2.162	1.692	0.0716737	0.353633	Stable
Adgrl3	3.18337	2.2782	0.000199436	0.482656	Stable
Adgrl4	1.28414	1.8489	0.00898448	-0.525864	Stable
Adgrv1	1.61211	1.0873	0.0118833	0.5682	Stable
Adh5	0.869146	2.25407	0.00234809	-1.37486	Stable
Adhfe1	1.54324	1.43971	0.228351	0.100184	Stable
Adi1	0.637512	1.54845	0.00263103	-1.2803	Stable
Adipor1	1.33458	1.88908	0.00102965	-0.501303	Stable
Adipor2	1.81681	1.51611	0.0348812	0.261035	Stable
Adk	2.65199	2.42525	0.00216601	0.128945	Stable
Adnp2	1.35965	1.16252	0.159797	0.225979	Stable
Ado	1.02852	1.58536	0.00399575	-0.624241	Stable
Adora1	1.90201	1.96661	0.230175	-0.048182	Stable
Adpgk	1.27489	1.04931	0.136436	0.280935	Stable
Adprh	1.28658	2.21335	3.20917e-05	-0.78269	Stable
Adprhl2	0.845631	1.61601	0.00586209	-0.934332	Stable
Adprm	1.32253	1.38818	0.399518	-0.0698983	Stable
Adra1a	2.0211	1.3714	0.00136194	0.55949	Stable
Adra1b	1.36308	1.44018	0.39683	-0.079374	Stable
Adra2a	1.12868	0.616172	0.0120615	0.873233	Stable
Adrb1	0.822678	1.796	0.000395912	-1.12639	Stable
Adrm1	0.578087	1.86095	7.56218e-05	-1.68668	Stable
Adsl	1.14642	1.531	0.00321684	-0.417332	Stable
Adss	1.55573	1.69575	0.042628	-0.12433	Stable
Aebp2	1.88984	1.65589	0.00899724	0.190655	Stable
Aen	1.05925	1.44708	0.00454032	-0.450105	Stable
Aes	1.77937	2.27547	0.00517477	-0.3548	Stable
Afap1	1.85213	1.51459	0.0208064	0.290257	Stable
Afap1l1	1.23981	0.96132	0.126199	0.367027	Stable
Afap1l2	1.89672	1.16197	0.00543438	0.70693	Stable
Afdn	2.27289	1.81072	0.026388	0.327966	Stable
Aff1	2.10567	1.39263	0.000653523	0.596472	Stable
Aff3	2.61682	0.958811	0.000656391	1.4485	Stable
Aff4	2.27071	1.96141	0.0186045	0.21125	Stable
Afg3l1	1.08929	1.65862	0.00290319	-0.606589	Stable
Afg3l2	1.76247	1.55329	0.160623	0.182271	Stable
Aftph	1.96105	1.6444	0.0146815	0.254065	Stable
Aga	1.07459	1.5309	0.000235734	-0.510584	Stable
Agap1	2.80895	1.73718	0.000408507	0.693281	Stable
Agap3	2.10271	1.48518	0.0161124	0.501611	Stable
Agbl3	1.16113	1.26478	0.176628	-0.123357	Stable
Agbl4	2.67559	0.697232	0.00270246	1.94015	Stable
Agbl5	1.3319	1.20987	0.196549	0.138637	Stable
Agfg1	1.99395	1.51412	0.0423507	0.39715	Stable
Agfg2	1.61682	1.3606	0.0500732	0.248913	Stable
Aggf1	1.45543	1.67339	0.00249235	-0.201328	Stable
Agk	1.70245	1.44452	0.0155167	0.23702	Stable
Agl	2.04525	1.89527	0.104334	0.109876	Stable
Agmo	1.90516	1.50822	0.00625545	0.337061	Stable
Ago1	2.01824	1.64752	0.0403377	0.292801	Stable
Ago2	2.20569	1.77432	0.00592494	0.31396	Stable
Ago3	2.18466	1.71313	0.00113325	0.350767	Stable
Ago4	1.56198	0.916597	0.0640761	0.769013	Stable
Agpat1	1.54331	1.40543	0.326638	0.135018	Stable
Agpat3	2.33527	2.32109	0.700646	0.008789	Stable
Agpat4	1.83131	1.89441	0.451558	-0.0488716	Stable
Agpat5	2.03229	2.64767	4.33907e-05	-0.381616	Stable
Agps	1.84343	1.21066	0.0152672	0.6066	Stable
Agrn	1.92968	1.79448	0.0985646	0.1048	Stable
Agt	1.73622	2.44715	0.00220559	-0.495149	Stable
Agtpbp1	2.37847	1.32991	0.00231949	0.838711	Stable
Agtrap	1.13719	1.41684	0.0479126	-0.317198	Stable
Ahctf1	1.86945	1.44919	0.0887297	0.367363	Stable
Ahcyl1	2.3628	2.58573	0.000715796	-0.130073	Stable
Ahcyl2	2.46621	1.87291	0.000624097	0.397018	Stable
Ahdc1	2.25702	1.51369	0.00914224	0.57635	Stable
Ahi1	2.41154	1.90227	8.98998e-05	0.342234	Stable
Ahnak	1.7672	1.76289	0.962142	0.00352284	Stable
Ahsa1	1.11274	1.90788	0.052368	-0.777859	Stable
Ahsa2	1.53197	1.29479	0.0156309	0.242662	Stable
Aida	1.4661	1.67378	0.0591519	-0.191122	Stable
Aif1l	1.15605	1.07172	0.708158	0.109275	Stable
Aifm1	1.39078	1.57948	0.0365789	-0.183557	Stable
Aifm2	0.809342	0.907616	0.309948	-0.165333	Stable
Aifm3	1.81954	2.08013	0.00518962	-0.193097	Stable
Aig1	2.46317	1.86144	0.00161896	0.404096	Stable
Aimp1	1.30595	1.90248	0.0446869	-0.54278	Stable
Aimp2	1.0494	1.4955	0.0199854	-0.511063	Stable
Aip	0.908425	1.66829	0.00711012	-0.876928	Stable
Ak1	1.22825	1.71515	0.0169496	-0.481731	Stable
Ak2	1.26455	1.72845	0.00324693	-0.45085	Stable
Ak3	1.96238	2.11886	0.0145633	-0.11068	Stable
Ak4	1.63904	1.0632	0.0145972	0.624431	Stable
Ak6	0.703863	1.60794	0.00213929	-1.19184	Stable
Akap1	1.64011	1.05084	0.0244383	0.64225	Stable
Akap10	1.91656	0.945607	0.0096976	1.01921	Stable
Akap11	2.2948	1.78858	0.00167136	0.359555	Stable
Akap12	1.64538	1.43136	0.0631096	0.201033	Stable
Akap13	2.01982	1.74072	0.00110915	0.214541	Stable
Akap17b	1.48392	0.697232	0.0113841	1.0897	Stable
Akap5	1.32373	0.689936	0.00119685	0.940079	Stable
Akap6	2.94078	1.60408	0.000248598	0.874454	Stable
Akap7	2.05122	0.803925	0.0100052	1.35135	Stable
Akap8	1.69841	1.86224	0.0274622	-0.132859	Stable
Akap8l	2.02101	1.89991	0.0729155	0.0891454	Stable
Akap9	2.38273	2.15867	0.00612408	0.14247	Stable
Akip1	0.467774	0.907158	0.00779835	-0.955543	Stable
Akirin1	1.00943	1.93394	0.00535629	-0.937997	Stable
Akirin2	1.56606	2.00288	0.00771381	-0.354933	Stable
Akna	0.994086	1.23285	0.228799	-0.310558	Stable
Akr1a1	1.47329	2.15642	0.000250988	-0.549598	Stable
Akr1b10	1.16737	1.6466	0.0252399	-0.49623	Stable
Akr1b3	0.735163	1.6814	0.000443306	-1.19352	Stable
Akr1e1	0.923746	1.6888	0.00982703	-0.870427	Stable
Akr7a5	0.955248	1.84384	0.000119858	-0.948766	Stable
Akt1	1.46575	1.58232	0.361203	-0.11041	Stable
Akt1s1	0.845201	1.85278	0.00024468	-1.13232	Stable
Akt2	1.83985	2.35522	0.000748345	-0.356273	Stable
Akt3	2.76862	1.62464	0.003326	0.769048	Stable
Aktip	1.67839	1.65468	0.588201	0.0205206	Stable
Alad	0.657901	1.41338	0.00455662	-1.10321	Stable
Alas1	1.28936	1.97781	0.00132997	-0.617252	Stable
Alcam	2.55004	2.26255	0.000429266	0.17257	Stable
Aldh18a1	1.3524	0.996802	0.0276129	0.440138	Stable
Aldh1a1	1.42352	2.20118	0.00235529	-0.628814	Stable
Aldh1l1	2.24981	2.3382	0.152986	-0.0555912	Stable
Aldh2	1.47649	2.64942	2.32926e-06	-0.843506	Stable
Aldh3a2	1.47184	1.40543	0.601398	0.0666072	Stable
Aldh3b1	0.788548	1.36101	0.0788463	-0.787408	Stable
Aldh4a1	0.407601	1.34619	0.000881186	-1.72365	Stable
Aldh5a1	1.73386	1.84579	0.190742	-0.0902492	Stable
Aldh6a1	1.68518	2.10369	0.000717019	-0.320017	Stable
Aldh7a1	1.88507	2.0676	0.0176971	-0.133344	Stable
Aldh9a1	1.46952	1.75089	0.00724867	-0.252747	Stable
Aldoa	1.78095	2.90634	2.68662e-05	-0.706557	Stable
Aldoc	2.13827	3.76937	0.000252075	-0.817878	Stable
Alg1	0.952948	1.36996	0.0277294	-0.523664	Stable
Alg10b	1.11694	1.40334	0.0490531	-0.329318	Stable
Alg11	1.10276	1.22545	0.463816	-0.152194	Stable
Alg12	0.903644	1.01949	0.460973	-0.174028	Stable
Alg13	1.28279	0.996802	0.0506558	0.363908	Stable
Alg14	1.57205	1.44475	0.195439	0.121825	Stable
Alg2	1.75427	1.51343	0.0308673	0.213047	Stable
Alg6	1.24988	1.34388	0.220242	-0.10461	Stable
Alg9	1.69811	1.41139	0.0139501	0.266818	Stable
Alkbh1	1.34063	1.27669	0.376386	0.0705066	Stable
Alkbh3	1.48361	1.50274	0.81865	-0.0184839	Stable
Alkbh5	1.62211	2.02539	0.0143024	-0.320327	Stable
Alkbh6	0.994957	1.61646	0.00230018	-0.700136	Stable
Alkbh8	1.75785	1.53913	0.0505709	0.191697	Stable
Alms1	2.0086	1.24951	0.0101753	0.684826	Stable
Alpk1	1.74825	1.16252	0.0221121	0.588658	Stable
Als2	1.8956	0.689936	0.000138363	1.45812	Stable
Als2cl	1.27128	1.37477	0.0535292	-0.11291	Stable
Alyref	0.864687	2.00047	0.000752995	-1.21009	Stable
Amacr	0.782657	1.36942	0.00404091	-0.807118	Stable
Ambra1	2.45877	1.54666	0.0013786	0.668785	Stable
Amd1	1.45647	1.66219	0.0468513	-0.190602	Stable
Amdhd2	0.844226	1.3158	0.0786638	-0.640237	Stable
Amer1	1.21234	1.37345	0.098002	-0.180009	Stable
Amfr	1.93248	1.98758	0.516807	-0.0405551	Stable
Amigo1	1.62346	1.18571	0.0142794	0.453317	Stable
Ammecr1	2.06445	0.958811	0.000948795	1.10644	Stable
Ammecr1l	1.73624	1.61423	0.202716	0.105122	Stable
Amn1	1.40276	1.52486	0.272206	-0.120408	Stable
Amot	1.72974	1.55059	0.00909026	0.157738	Stable
Amotl1	1.8768	1.3458	0.0077001	0.479806	Stable
Amotl2	1.31866	1.58233	0.00213415	-0.262978	Stable
Ampd2	1.26256	1.58485	0.0505785	-0.327991	Stable
Ampd3	1.51538	1.35414	0.454836	0.162306	Stable
Amph	2.46667	1.47132	0.000265339	0.745456	Stable
Amt	1.03663	1.89398	2.09431e-05	-0.869519	Stable
Amy1	1.64992	1.12513	0.00224832	0.552296	Stable
Amz1	1.54195	0.738566	0.00450158	1.06196	Stable
Amz2	1.53357	1.16887	0.0434717	0.391778	Stable
Anapc1	2.07358	1.65603	0.0142824	0.324395	Stable
Anapc10	1.77089	1.74629	0.429933	0.0201803	Stable
Anapc11	0.854436	1.89666	0.00408385	-1.15042	Stable
Anapc13	0.882526	2.18638	0.00118606	-1.30884	Stable
Anapc15	0.542892	1.18571	0.00713249	-1.12702	Stable
Anapc16	1.07176	2.25281	0.000412464	-1.07175	Stable
Anapc2	1.34554	1.60794	0.0446941	-0.257025	Stable
Anapc4	1.57167	1.70303	0.191025	-0.1158	Stable
Anapc5	1.82433	1.89074	0.097797	-0.051586	Stable
Anapc7	1.14293	1.60508	0.00509952	-0.489914	Stable
Angel2	1.59032	1.79877	0.00448046	-0.177694	Stable
Angptl6	0.980082	1.19125	0.270121	-0.281507	Stable
Ank	2.6389	1.80219	0.00145332	0.550181	Stable
Ank1	2.26915	0.836417	0.0140071	1.43986	Stable
Ank2	3.55132	3.13474	0.000221987	0.180008	Stable
Ank3	3.16945	1.17636	0.0144185	1.4299	Stable
Ankfy1	1.86349	1.69097	0.0919027	0.140154	Stable
Ankhd1	2.20118	1.41807	0.000471024	0.634344	Stable
Ankib1	2.14589	1.47807	0.000884916	0.537866	Stable
Ankle2	1.67374	1.55378	0.0614156	0.107288	Stable
Ankmy2	1.45315	1.28966	0.0797079	0.172192	Stable
Ankra2	1.14481	1.87204	0.0126375	-0.709505	Stable
Ankrd10	1.84017	1.6993	0.0634165	0.114901	Stable
Ankrd11	2.63007	1.97363	0.0028715	0.414252	Stable
Ankrd12	2.31927	2.25267	0.0352555	0.0420351	Stable
Ankrd13a	1.49905	1.54287	0.628838	-0.0415671	Stable
Ankrd13b	1.57218	0.958811	0.00157839	0.71345	Stable
Ankrd13c	1.80902	1.78861	0.676501	0.016373	Stable
Ankrd13d	1.57605	1.42882	0.19659	0.141486	Stable
Ankrd16	1.29127	1.58468	0.0356281	-0.295408	Stable
Ankrd17	2.60163	1.92711	0.000143201	0.432975	Stable
Ankrd24	1.27803	1.38818	0.25315	-0.119278	Stable
Ankrd26	1.58759	1.4	0.0484362	0.181412	Stable
Ankrd27	1.5287	1.06904	0.0142097	0.515997	Stable
Ankrd28	2.29837	1.8763	0.00103853	0.292719	Stable
Ankrd29	1.3529	1.15565	0.137293	0.227352	Stable
Ankrd35	0.975471	0.616172	0.0316735	0.662766	Stable
Ankrd39	0.886235	0.997657	0.396029	-0.170854	Stable
Ankrd40	1.56814	2.10654	0.000209694	-0.425822	Stable
Ankrd42	1.37614	0.907158	0.00723221	0.601198	Stable
Ankrd44	1.84745	1.20131	0.0138832	0.62093	Stable
Ankrd45	1.28861	0.697232	0.0282698	0.886108	Stable
Ankrd46	1.36823	1.40021	0.697642	-0.0333366	Stable
Ankrd50	1.60827	1.07833	0.00408989	0.576705	Stable
Ankrd52	1.94441	1.16119	1.92973e-05	0.743731	Stable
Ankrd54	1.15857	1.23697	0.646504	-0.0944626	Stable
Ankrd6	2.09609	0.907616	0.00273059	1.20754	Stable
Ankrd9	0.407601	1.50528	0.00128857	-1.8848	Stable
Anks1	2.19227	1.71468	0.0422293	0.354489	Stable
Anks1b	3.28152	0.936638	0.000819353	1.8088	Stable
Anks3	1.6837	1.40434	0.0025259	0.261746	Stable
Ankzf1	0.896424	1.31127	0.155652	-0.548716	Stable
Ano10	1.80051	1.42754	0.0104575	0.334872	Stable
Ano6	2.26698	1.46616	0.00450284	0.628734	Stable
Ano8	1.23654	1.06607	0.33952	0.214017	Stable
Anp32a	2.05228	2.23344	0.0428505	-0.122039	Stable
Anp32b	1.17379	2.14662	0.00112657	-0.870887	Stable
Anp32e	1.44637	1.98515	0.00368783	-0.456816	Stable
Antxr1	2.10089	0.948172	0.00877086	1.14778	Stable
Anxa11	1.08648	1.25598	0.192835	-0.209156	Stable
Anxa2	0.759704	1.56393	0.01394	-1.04166	Stable
Anxa3	0.784801	1.95187	0.00118272	-1.31446	Stable
Anxa4	0.611847	1.23517	0.00551458	-1.01346	Stable
Anxa5	1.30929	2.27266	8.84757e-05	-0.795592	Stable
Anxa6	1.7665	1.87064	0.00732098	-0.0826377	Stable
Anxa7	1.21933	1.62542	0.00367968	-0.414724	Stable
Aoc2	0.578087	0.770996	0.0273382	-0.415437	Stable
Aox1	1.7662	1.3482	0.00138691	0.389617	Stable
Ap1b1	1.95023	1.66219	0.00242717	0.23056	Stable
Ap1g1	2.10318	1.63924	4.61615e-05	0.359545	Stable
Ap1m1	1.36845	1.48952	0.182876	-0.122313	Stable
Ap1s1	1.27558	1.60408	0.00131598	-0.330593	Stable
Ap1s2	1.19889	1.55044	0.0285604	-0.370981	Stable
Ap2a1	1.93089	1.87091	0.197834	0.0455211	Stable
Ap2a2	2.02944	1.88375	0.0908112	0.10747	Stable
Ap2b1	2.26113	1.69487	1.28471e-05	0.415874	Stable
Ap2m1	1.17012	2.16465	0.0032823	-0.887476	Stable
Ap2s1	1.39304	2.08183	0.000218037	-0.579616	Stable
Ap3b1	2.16276	1.33853	0.000204339	0.692223	Stable
Ap3b2	1.79883	1.44018	0.00306869	0.320817	Stable
Ap3d1	1.90897	1.7009	0.00311772	0.166495	Stable
Ap3m1	1.81923	1.72038	0.0324417	0.0806056	Stable
Ap3m2	1.10674	1.6367	0.0304898	-0.564473	Stable
Ap3s1	1.91313	1.46218	0.0748738	0.387812	Stable
Ap3s2	1.58602	1.01738	0.0116895	0.640544	Stable
Ap4e1	1.69009	1.00469	0.0320607	0.750346	Stable
Ap4m1	0.867199	1.34178	0.115335	-0.629712	Stable
Ap4s1	1.87279	1.7161	0.104619	0.126058	Stable
Ap5m1	1.48715	1.39263	0.132763	0.0947378	Stable
Ap5s1	0.654226	1.27859	0.0285465	-0.966695	Stable
Apba1	2.59396	1.1574	0.00295943	1.16427	Stable
Apba2	2.75421	2.29365	0.000605899	0.263992	Stable
Apba3	0.81289	1.35626	0.0232986	-0.738502	Stable
Apbb1	1.66438	1.5952	0.263942	0.0612504	Stable
Apbb1ip	1.06104	1.23037	0.541601	-0.213615	Stable
Apbb2	2.48197	1.77181	2.7772e-05	0.486262	Stable
Apc	2.85871	2.24258	6.78866e-05	0.350206	Stable
Apc2	1.94381	1.97671	0.233924	-0.0242118	Stable
Apcdd1	1.1766	0.616172	0.00991251	0.933217	Stable
Apex1	0.903407	1.7446	0.000626925	-0.949446	Stable
Aph1a	0.853769	1.872	0.00102263	-1.13266	Stable
Aph1b	1.39406	1.36054	0.707053	0.0351133	Stable
Aph1c	1.0415	0.958811	0.307054	0.119351	Stable
Api5	1.57003	1.62908	0.444865	-0.0532663	Stable
Apip	1.08758	1.59446	0.00333154	-0.551954	Stable
Aplf	1.42876	0.948172	0.0527924	0.591545	Stable
Aplp1	2.21888	2.43735	0.194736	-0.135481	Stable
Aplp2	2.4914	2.56569	0.272098	-0.0423892	Stable
Apmap	1.19712	1.52155	0.0100765	-0.34598	Stable
Apobec1	0.882526	0.616172	0.0905525	0.518305	Stable
Apod	1.35817	2.25742	0.0917499	-0.733008	Stable
Apoe	2.4094	4.27682	6.26927e-06	-0.827868	Stable
Apold1	0.782657	2.12769	0.000772883	-1.44283	Stable
Apoo	1.70823	1.62706	0.237275	0.0702373	Stable
Apool	1.07308	1.36942	0.0789564	-0.351806	Stable
Apopt1	1.57081	1.82734	0.0082332	-0.218233	Stable
App	2.77552	2.40559	0.00049853	0.206369	Stable
Appbp2	1.96514	1.7992	0.0907983	0.127275	Stable
Appl1	1.9655	1.67459	0.0086183	0.231081	Stable
Appl2	2.5003	2.56787	0.15675	-0.0384718	Stable
Aptx	1.42733	1.18577	0.0883893	0.267491	Stable
Aqp11	1.02987	1.18157	0.321037	-0.198245	Stable
Aqp4	2.49979	2.88199	0.00106352	-0.205262	Stable
Aqp9	1.26028	1.08633	0.00773071	0.214289	Stable
Aqr	1.76225	1.57565	0.0880334	0.161467	Stable
Araf	1.90355	2.00596	0.165719	-0.0756065	Stable
Arap1	1.76964	1.45863	0.0435718	0.27884	Stable
Arap2	2.45927	2.25591	0.0289508	0.124522	Stable
Arap3	0.749916	0.858528	0.434963	-0.195135	Stable
Arc	1.09514	0.848791	0.280138	0.367632	Stable
Arcn1	1.56854	1.84237	0.00237913	-0.232141	Stable
Arel1	1.93125	1.45005	0.0093452	0.413434	Stable
Arf1	1.68746	2.34234	0.000424493	-0.473094	Stable
Arf2	1.26986	1.63712	0.00171111	-0.366493	Stable
Arf3	2.1903	1.44328	0.0184894	0.601782	Stable
Arf4	1.60716	2.30604	8.53172e-05	-0.520902	Stable
Arf5	1.11478	2.43727	0.000638415	-1.12851	Stable
Arf6	1.08255	1.28604	0.384259	-0.248504	Stable
Arfgap1	1.49526	1.41664	0.295089	0.0779189	Stable
Arfgap2	1.26368	1.71448	0.000842048	-0.440145	Stable
Arfgef1	2.23607	1.72681	0.000595667	0.372855	Stable
Arfgef2	2.10367	1.27926	0.00183109	0.7176	Stable
Arfip2	1.22066	1.55503	0.014873	-0.349278	Stable
Arfrp1	1.11481	1.76345	0.001136	-0.66161	Stable
Arglu1	1.90965	2.53593	0.00119922	-0.409204	Stable
Arhgap1	1.44374	1.34388	0.0498171	0.103405	Stable
Arhgap10	2.07123	0.910181	0.00780723	1.18626	Stable
Arhgap12	2.13714	1.85157	0.000179914	0.206935	Stable
Arhgap17	2.10667	1.7161	0.0089404	0.295832	Stable
Arhgap18	1.64773	1.19125	0.000149682	0.468003	Stable
Arhgap20	2.10414	0.689936	0.000294227	1.60869	Stable
Arhgap21	2.79402	1.92041	0.00034986	0.540927	Stable
Arhgap23	2.19191	1.51344	0.00181115	0.53435	Stable
Arhgap24	1.76668	0.770996	0.00063069	1.19624	Stable
Arhgap26	3.00606	1.50935	0.000107525	0.993944	Stable
Arhgap27	0.854436	0.770996	0.428649	0.14825	Stable
Arhgap29	1.40659	1.44259	0.762009	-0.0364648	Stable
Arhgap31	1.94961	1.9891	0.578738	-0.0289256	Stable
Arhgap32	2.49983	1.43788	0.000128918	0.797881	Stable
Arhgap33	1.72742	1.43941	0.146019	0.263135	Stable
Arhgap35	2.4512	1.64035	8.11213e-05	0.579484	Stable
Arhgap39	2.21993	1.60877	5.99236e-06	0.464557	Stable
Arhgap42	2.12221	1.49918	0.00421193	0.501397	Stable
Arhgap44	2.30742	0.995148	2.58482e-06	1.2133	Stable
Arhgap5	2.53928	2.84801	0.00147763	-0.165533	Stable
Arhgdia	1.36027	2.20528	0.00656834	-0.697066	Stable
Arhgef1	1.78018	1.73774	0.672814	0.0348046	Stable
Arhgef10	1.94433	1.72579	0.0170603	0.172011	Stable
Arhgef10l	2.24609	1.44869	0.00318185	0.632664	Stable
Arhgef11	2.17939	1.3506	1.33908e-05	0.690323	Stable
Arhgef12	2.67479	2.24839	0.0106058	0.250532	Stable
Arhgef15	0.992976	0.770996	0.0546952	0.365035	Stable
Arhgef17	2.07136	1.16286	0.0420359	0.832899	Stable
Arhgef18	1.88082	1.34051	0.00350652	0.48858	Stable
Arhgef19	1.55728	1.83129	0.00339332	-0.233834	Stable
Arhgef2	1.82941	1.19539	0.0017372	0.613898	Stable
Arhgef25	1.48846	1.51218	0.597744	-0.0228133	Stable
Arhgef26	2.45068	2.12544	0.00169461	0.205421	Stable
Arhgef33	0.908425	0.907158	0.991587	0.00201385	Stable
Arhgef37	1.12081	0.616172	0.0166072	0.863132	Stable
Arhgef4	2.48585	1.41262	0.000803414	0.815366	Stable
Arhgef40	1.62322	1.78375	0.00072715	-0.136053	Stable
Arhgef5	0.510152	1.11632	0.00244078	-1.12976	Stable
Arhgef6	1.32614	1.10703	0.0184567	0.260547	Stable
Arhgef7	2.24623	1.67997	1.46304e-05	0.419072	Stable
Arhgef9	2.32585	1.74629	1.68476e-05	0.413465	Stable
Arid1a	2.45223	2.02814	0.000518929	0.273937	Stable
Arid1b	2.77805	1.58701	3.5972e-07	0.807762	Stable
Arid2	2.10677	1.67082	0.0240489	0.334475	Stable
Arid3a	1.13403	1.20936	0.344073	-0.0927913	Stable
Arid3b	1.60983	0.774903	0.00702951	1.05482	Stable
Arid4a	2.08499	1.94566	0.0947592	0.0997837	Stable
Arid4b	2.22751	1.97058	0.00314374	0.176813	Stable
Arid5a	1.29104	1.7749	0.00142867	-0.459202	Stable
Arid5b	2.23853	1.69548	0.0116567	0.400858	Stable
Arih1	2.32149	1.52094	0.000823927	0.610086	Stable
Arih2	1.77381	1.51198	0.102465	0.230417	Stable
Arl1	1.39676	2.22837	8.10776e-05	-0.673904	Stable
Arl10	0.742746	1.07833	0.114889	-0.537861	Stable
Arl13b	1.66452	1.69668	0.602809	-0.027609	Stable
Arl14ep	1.03769	1.34886	0.162624	-0.378362	Stable
Arl15	2.69596	1.11711	0.00129084	1.27103	Stable
Arl16	0.407601	1.2421	0.0103186	-1.60755	Stable
Arl2	1.11478	1.94321	0.00249993	-0.801687	Stable
Arl2bp	1.35905	2.0917	3.33035e-05	-0.622077	Stable
Arl3	1.61423	2.33195	8.57137e-06	-0.53069	Stable
Arl4a	1.2183	2.27704	0.00648846	-0.902295	Stable
Arl4c	1.26062	1.69391	0.0245979	-0.426229	Stable
Arl5a	1.7476	1.70915	0.562224	0.0320966	Stable
Arl5b	1.54641	1.23188	0.0811925	0.328061	Stable
Arl6	1.3	1.8404	0.00164676	-0.501507	Stable
Arl6ip1	1.60037	2.76575	6.17286e-05	-0.789267	Stable
Arl6ip4	0.543912	1.74992	0.00396809	-1.68584	Stable
Arl6ip5	1.50094	1.96443	0.00180955	-0.388243	Stable
Arl6ip6	1.34585	1.66517	0.0221807	-0.30716	Stable
Arl8a	1.64527	2.43684	0.000159771	-0.56668	Stable
Arl8b	2.00277	1.72367	0.00395928	0.216516	Stable
Armc1	1.61609	1.94683	0.031754	-0.268624	Stable
Armc10	1.15299	0.995148	0.0163549	0.212394	Stable
Armc3	0.881121	0.697232	0.24677	0.337702	Stable
Armc4	1.49321	0.907158	0.00304855	0.718993	Stable
Armc5	0.955011	1.25546	0.00614906	-0.394627	Stable
Armc8	2.09936	1.36029	0.000226221	0.626036	Stable
Armc9	1.98962	1.26147	0.00304618	0.657386	Stable
Armcx2	1.26303	1.25039	0.921495	0.0145123	Stable
Armcx3	0.763289	1.6445	0.0015754	-1.10735	Stable
Armcx5	0.467774	1.24869	9.35889e-05	-1.41653	Stable
Armt1	0.656881	1.25034	0.00811879	-0.928614	Stable
Arnt	2.16149	1.38149	0.000556294	0.645799	Stable
Arnt2	2.52833	1.81457	0.000311562	0.478556	Stable
Arntl	2.1517	1.14131	0.00193313	0.91479	Stable
Arpc1a	1.45127	2.20365	0.000819323	-0.602574	Stable
Arpc1b	0.889369	1.80588	0.00290224	-1.02185	Stable
Arpc2	1.73896	2.30668	0.00453891	-0.407587	Stable
Arpc3	1.19889	2.34136	1.62887e-06	-0.965645	Stable
Arpc4	1.30929	2.49584	5.34009e-05	-0.930743	Stable
Arpc5	1.00585	1.75013	0.00482287	-0.79904	Stable
Arpc5l	1.08482	2.13979	0.0072822	-0.980017	Stable
Arpin	0.782657	0.907616	0.232668	-0.213701	Stable
Arpp19	1.60463	2.22063	0.000285938	-0.468724	Stable
Arpp21	2.98819	1.91352	0.000486714	0.64304	Stable
Arrb1	2.49943	2.02419	0.00619803	0.304251	Stable
Arrb2	0.997616	1.29325	0.0643457	-0.374446	Stable
Arrdc1	0.475536	0.819626	0.0462364	-0.785409	Stable
Arrdc3	1.59587	1.73038	0.307401	-0.116739	Stable
Arsa	1.20292	1.3714	0.152719	-0.189111	Stable
Arsb	2.16429	1.60006	0.0598303	0.435765	Stable
Arsg	1.65685	0.738566	0.000911995	1.16565	Stable
Arsk	1.39472	1.61831	0.0287017	-0.214511	Stable
Art3	0.637512	0.703704	0.750239	-0.142517	Stable
Arv1	1.16223	1.02417	0.046001	0.182435	Stable
Arvcf	1.5085	1.11378	0.150339	0.437651	Stable
Arx	0.645716	1.2911	0.0183829	-0.999624	Stable
As3mt	1.43228	1.67958	0.0324779	-0.229788	Stable
Asah1	1.88996	2.14774	0.00793203	-0.184466	Stable
Asap1	2.70897	1.82044	0.00042313	0.573458	Stable
Asap2	2.03828	1.74247	0.0469892	0.226216	Stable
Asb13	1.06624	1.30758	0.068192	-0.294364	Stable
Asb3	2.26282	1.27357	6.76069e-05	0.829247	Stable
Asb6	0.774257	1.42544	0.0724078	-0.880527	Stable
Asb7	1.53954	1.04833	0.0357746	0.554401	Stable
Asb8	1.26813	1.81727	0.0042502	-0.519069	Stable
Ascc1	1.58334	1.46227	0.0376746	0.114756	Stable
Ascc2	1.41474	1.13709	0.0608261	0.315192	Stable
Ascc3	2.20343	1.45565	0.000325234	0.598085	Stable
Asf1a	1.38772	1.83652	0.0126266	-0.404253	Stable
Ash1l	2.53856	2.27236	0.0256169	0.159815	Stable
Ash2l	1.47049	1.61689	0.156017	-0.13692	Stable
Asic2	3.26118	0.855963	0.000158594	1.92977	Stable
Asl	1.0285	1.31731	0.041409	-0.357047	Stable
Asna1	1.02113	1.73115	0.000375981	-0.761565	Stable
Aspa	1.3246	1.25241	0.84504	0.0808448	Stable
Asph	2.45594	2.08059	0.00509017	0.239285	Stable
Asphd2	1.23846	1.36174	0.247262	-0.136905	Stable
Aspscr1	1.28266	1.74531	0.0133685	-0.444337	Stable
Asrgl1	2.23385	2.82764	0.000218972	-0.340071	Stable
Ass1	1.03379	1.40768	0.0525339	-0.445369	Stable
Astn1	2.76374	1.42377	0.00288416	0.956903	Stable
Astn2	3.07727	1.45658	1.05884e-05	1.07906	Stable
Asxl1	2.04642	1.42754	9.82325e-05	0.519569	Stable
Asxl2	2.04529	1.59088	0.0044787	0.362477	Stable
Atad1	1.93387	1.85449	0.2433	0.060466	Stable
Atad2	1.26028	1.45149	0.526635	-0.203792	Stable
Atad2b	2.1816	1.68533	0.000975802	0.372352	Stable
Atad3a	1.6113	1.6396	0.767712	-0.0251187	Stable
Atad5	1.29974	1.12662	0.238707	0.206219	Stable
Atat1	1.34488	1.33275	0.89389	0.0130675	Stable
Ate1	1.37437	2.02314	0.000598456	-0.557828	Stable
Atf1	1.63289	1.25711	0.0686127	0.37731	Stable
Atf2	2.35364	1.66913	0.0098431	0.4958	Stable
Atf4	1.07073	2.19444	0.00257337	-1.03526	Stable
Atf5	0.749916	1.57948	0.00235698	-1.07465	Stable
Atf6	2.16233	1.45383	0.0104393	0.572729	Stable
Atf6b	1.02699	1.6879	0.00148428	-0.716806	Stable
Atf7	1.47774	1.6314	0.0567658	-0.142722	Stable
Atf7ip	2.39029	1.92273	0.000172267	0.31403	Stable
Atg10	1.99403	1.44894	0.00670721	0.460684	Stable
Atg12	1.31003	1.49704	0.0825682	-0.192513	Stable
Atg13	1.76315	0.909149	0.0114359	0.955563	Stable
Atg14	1.40634	1.28604	0.208025	0.128999	Stable
Atg16l1	1.64917	1.20987	0.00785618	0.446891	Stable
Atg16l2	1.96749	1.19539	0.00032837	0.718875	Stable
Atg2a	1.44575	1.43715	0.934578	0.00860767	Stable
Atg2b	1.85521	1.05158	0.0210812	0.819015	Stable
Atg3	1.69281	2.01531	0.000492325	-0.251585	Stable
Atg4a	1.70169	0.943495	0.000625134	0.850881	Stable
Atg4b	1.66588	1.59608	0.572129	0.0617505	Stable
Atg4c	1.86269	1.31127	0.0102793	0.50642	Stable
Atg4d	1.10113	1.49144	0.00141226	-0.437717	Stable
Atg5	1.6684	1.64613	0.61002	0.0193887	Stable
Atg7	1.95077	1.32096	0.0105407	0.562458	Stable
Atg9a	1.21919	1.66822	0.00213511	-0.45238	Stable
Atic	1.09922	1.47565	0.00525595	-0.424867	Stable
Atl2	2.18053	1.65845	0.00158659	0.394837	Stable
Atl3	1.81779	1.30553	0.0384124	0.477546	Stable
Atm	1.72316	0.910181	0.015145	0.92083	Stable
Atmin	1.37202	0.748885	0.0509998	0.873483	Stable
Atn1	1.0222	1.77406	0.00223183	-0.795377	Stable
Atox1	1.11288	2.38124	1.44451e-05	-1.09742	Stable
Atp10a	1.68911	1.48866	0.208653	0.18225	Stable
Atp11a	2.15008	1.53367	0.00284848	0.487403	Stable
Atp11b	2.07995	1.67909	0.0132256	0.308863	Stable
Atp11c	2.01447	1.30758	0.00423768	0.6235	Stable
Atp13a1	1.37983	1.5366	0.0459621	-0.155251	Stable
Atp13a2	1.53095	1.71663	0.143115	-0.165149	Stable
Atp13a3	2.11218	1.45657	0.00142412	0.536155	Stable
Atp13a4	2.27942	1.78516	0.0136218	0.352612	Stable
Atp13a5	1.57853	0.945607	0.00862544	0.739267	Stable
Atp1a1	2.23978	2.55599	0.0135616	-0.190523	Stable
Atp1a2	3.07505	3.52567	3.97593e-05	-0.197291	Stable
Atp1b1	2.55401	2.03382	0.00771256	0.328568	Stable
Atp1b2	2.82993	3.08649	0.0027408	-0.125202	Stable
Atp1b3	1.99538	1.94751	0.676734	0.0350329	Stable
Atp2a2	2.51476	2.3943	0.0180346	0.0708183	Stable
Atp2b1	2.74685	2.1994	7.40158e-06	0.320666	Stable
Atp2b2	3.02039	1.90607	0.00443877	0.664139	Stable
Atp2b4	2.24118	0.777468	0.0075263	1.5274	Stable
Atp2c1	2.4229	1.9293	0.00523092	0.328661	Stable
Atp5a1	1.79971	2.72962	3.73061e-05	-0.60094	Stable
Atp5b	1.93586	2.82906	0.000561281	-0.54735	Stable
Atp5c1	1.79384	2.60274	2.93962e-05	-0.536979	Stable
Atp5d	1.35687	2.68608	0.000373262	-0.985222	Stable
Atp5f1	1.60349	2.7665	2.24755e-06	-0.786846	Stable
Atp5g1	0.851351	2.41303	0.000690589	-1.50302	Stable
Atp5g2	0.831865	2.66601	0.000387895	-1.68026	Stable
Atp5g3	1.24201	2.59461	0.000212701	-1.06284	Stable
Atp5h	1.18047	2.81024	0.000589828	-1.25133	Stable
Atp5j	1.26571	2.77285	2.59712e-05	-1.13142	Stable
Atp5j2	1.12423	2.67491	0.000451886	-1.25056	Stable
Atp5k	0.656881	2.50361	0.000690942	-1.93031	Stable
Atp5l	1.30929	2.70472	3.01425e-05	-1.04669	Stable
Atp5s	1.39764	1.08376	0.180683	0.366948	Stable
Atp6ap1	1.62677	2.00413	0.00381376	-0.300965	Stable
Atp6ap2	1.59568	2.32631	0.00105694	-0.543877	Stable
Atp6v0a1	2.41816	1.749	0.00140284	0.467385	Stable
Atp6v0a2	1.54612	1.80067	0.00590771	-0.219884	Stable
Atp6v0b	1.35633	2.63704	0.00239619	-0.959215	Stable
Atp6v0d1	1.83624	2.24762	0.000359584	-0.29164	Stable
Atp6v0e	1.6487	2.45121	0.00178535	-0.572166	Stable
Atp6v0e2	1.63286	1.95738	0.00110499	-0.261516	Stable
Atp6v1a	2.12205	2.03294	0.0454021	0.061887	Stable
Atp6v1b2	1.86951	1.84237	0.64079	0.0211023	Stable
Atp6v1c1	1.68245	1.70583	0.401345	-0.0199091	Stable
Atp6v1d	1.6446	2.11391	0.00138662	-0.362177	Stable
Atp6v1e1	1.5878	2.41805	4.90431e-06	-0.606816	Stable
Atp6v1f	0.700279	2.48162	0.000237149	-1.82528	Stable
Atp6v1g1	0.955011	2.55837	4.18883e-06	-1.42164	Stable
Atp6v1h	2.03386	1.903	0.117614	0.0959468	Stable
Atp7a	1.85609	1.16119	4.65835e-05	0.676667	Stable
Atp7b	1.33559	0.958811	0.010011	0.478159	Stable
Atp8a1	2.60659	2.02409	7.16263e-06	0.364891	Stable
Atp8b2	1.61423	1.06216	0.000167396	0.603846	Stable
Atp9a	2.17979	1.21862	0.00113335	0.838937	Stable
Atp9b	2.41814	1.53508	0.00205406	0.655583	Stable
Atpaf1	1.67227	1.43658	0.0147665	0.21917	Stable
Atpaf2	1.37826	1.07833	0.0198665	0.354047	Stable
Atpif1	0.916054	2.26352	0.00189665	-1.30506	Stable
Atr	1.75266	1.3424	0.0301991	0.384724	Stable
Atraid	1.3533	2.56087	0.000722892	-0.920158	Stable
Atrn	2.31346	1.63581	0.00464882	0.500045	Stable
Atrx	2.4092	2.28151	0.0120705	0.0785689	Stable
Atxn1	2.97723	1.588	0.00023321	0.906759	Stable
Atxn10	2.28619	2.41514	0.016458	-0.0791606	Stable
Atxn1l	1.44738	1.11766	0.0751204	0.372969	Stable
Atxn2	2.42946	1.99233	0.000594696	0.286176	Stable
Atxn2l	1.76812	1.90515	0.0734327	-0.107688	Stable
Atxn3	1.56297	0.803925	0.0257686	0.959157	Stable
Atxn7	2.07337	1.61091	0.000729838	0.3641	Stable
Atxn7l1	2.40274	1.3294	0.000104752	0.853909	Stable
Atxn7l2	1.38501	1.25232	0.385898	0.145299	Stable
Atxn7l3	1.54474	1.41641	0.0537649	0.125132	Stable
Atxn7l3b	1.55612	2.58504	3.66839e-06	-0.732236	Stable
Auh	1.94459	1.63587	0.00965145	0.249413	Stable
Aup1	1.19467	1.91977	9.73721e-06	-0.684318	Stable
Auts2	3.48101	1.96976	1.63577e-05	0.821482	Stable
Aven	1.64538	1.02668	0.0256511	0.680433	Stable
Avl9	1.74515	1.63275	0.110026	0.096043	Stable
Axin2	1.72904	1.61952	0.194732	0.0944064	Stable
Axl	1.73636	1.76305	0.518238	-0.0220094	Stable
Azi2	1.64153	1.47565	0.0267489	0.153696	Stable
Azin1	1.85804	1.91126	0.300738	-0.0407456	Stable
Azin2	1.31199	1.20936	0.0817694	0.11751	Stable
B230118H07Rik	1.43083	2.05616	0.00128581	-0.523101	Stable
B230209E15Rik	1.82144	1.0523	0.0290737	0.791537	Stable
B230219D22Rik	1.39057	1.9659	0.000322789	-0.499512	Stable
B230307C23Rik	0.610827	1.18063	0.010257	-0.95072	Stable
B230334C09Rik	1.83585	0.996802	0.0059084	0.881071	Stable
B230354K17Rik	0.97036	1.45188	0.0183551	-0.581335	Stable
B2m	1.27076	2.41561	3.7357e-05	-0.926693	Stable
B3galnt1	1.46324	0.616172	0.00302344	1.24776	Stable
B3galnt2	1.69843	1.25546	0.00182666	0.435986	Stable
B3galt1	3.07772	1.36942	1.9697e-06	1.16829	Stable
B3galt2	1.68518	1.01584	0.101667	0.730239	Stable
B3galt5	1.72751	0.998793	0.0232142	0.790437	Stable
B3gat1	1.86598	1.27357	7.78143e-05	0.55106	Stable
B3gat2	1.79176	1.36722	0.0128275	0.390131	Stable
B3gat3	1.43339	1.75458	0.0721387	-0.291701	Stable
B3glct	1.82818	1.6035	0.0378579	0.189185	Stable
B3gntl1	1.6293	0.697232	0.0125631	1.22454	Stable
B4galnt1	1.31196	0.770996	0.000781968	0.76693	Stable
B4galt1	1.35351	1.49694	0.0981177	-0.14531	Stable
B4galt2	1.26854	1.12513	0.155289	0.173067	Stable
B4galt3	1.16376	1.38551	0.0286495	-0.251624	Stable
B4galt4	1.45041	1.38231	0.625462	0.0693823	Stable
B4galt5	1.90061	1.32991	0.00896711	0.51514	Stable
B4galt6	1.96779	1.35085	0.167771	0.542705	Stable
B4galt7	1.11278	1.19543	0.228855	-0.103371	Stable
B4gat1	1.23745	2.17486	0.00605753	-0.813547	Stable
B930036N10Rik	1.13358	1.17271	0.781884	-0.0489608	Stable
B9d1	1.31358	1.69733	0.00144517	-0.369764	Stable
B9d2	0.535709	1.21614	0.000124251	-1.18278	Stable
BC002059	1.30091	1.06216	0.00265293	0.292518	Stable
BC003331	1.42444	1.6474	0.0532423	-0.209801	Stable
BC003965	0.817112	1.75571	0.000101878	-1.10345	Stable
BC004004	1.21094	1.57198	0.012961	-0.376451	Stable
BC005537	1.82232	2.08844	0.0292011	-0.196648	Stable
BC005561	1.22833	1.86456	0.0169407	-0.602138	Stable
BC005624	1.10755	1.94006	0.0207314	-0.808736	Stable
BC017643	1.11345	1.08714	0.790198	0.0344932	Stable
BC022687	0.713651	1.40297	0.00166207	-0.975193	Stable
BC024978	1.27241	0.990485	0.282255	0.361359	Stable
BC028528	0.844226	1.47953	0.0037802	-0.809437	Stable
BC029722	0.869146	1.50037	0.00754185	-0.787644	Stable
BC030499	1.2183	0.697232	0.0436863	0.805157	Stable
BC034090	1.3153	1.4165	0.293042	-0.106942	Stable
BC037034	0.827283	1.27156	0.113369	-0.620151	Stable
BC051142	1.08148	0.689936	0.0271631	0.648473	Stable
Baalc	1.52815	2.14495	0.00233698	-0.489156	Stable
Babam1	1.14363	1.69011	0.00850713	-0.56349	Stable
Bace1	2.06267	1.42167	0.000738273	0.536932	Stable
Bace2	1.11483	1.19125	0.532095	-0.0956556	Stable
Bach1	1.45543	1.58233	0.0237235	-0.120604	Stable
Bach2	2.61581	1.47298	7.64898e-06	0.828518	Stable
Bad	0.903644	1.85471	0.000273412	-1.03736	Stable
Bag1	1.21839	1.8306	0.0048443	-0.587341	Stable
Bag2	0.62414	0.981503	0.0711682	-0.653124	Stable
Bag3	0.931733	1.74545	0.00019871	-0.905613	Stable
Bag4	1.36343	1.27449	0.532743	0.0973229	Stable
Bag5	0.886235	1.68626	0.000208985	-0.928069	Stable
Bag6	1.46907	1.94828	0.00350146	-0.407299	Stable
Bahcc1	1.59805	1.2492	0.0238312	0.355313	Stable
Bahd1	1.23146	0.819626	0.0115556	0.58733	Stable
Baiap2	2.04671	1.52721	0.0140289	0.42241	Stable
Bak1	1.01156	1.31731	0.0597783	-0.381003	Stable
Banp	1.0591	1.36174	0.00301954	-0.362614	Stable
Basp1	2.0855	1.92854	0.205399	0.112885	Stable
Bax	0.733019	2.30032	7.67174e-05	-1.64991	Stable
Baz1a	1.2021	1.28966	0.646416	-0.101433	Stable
Baz1b	2.08546	1.8077	0.00215908	0.206215	Stable
Baz2a	1.96261	1.56319	0.0244157	0.328282	Stable
Baz2b	2.58984	1.87848	0.00116797	0.463293	Stable
Bbc3	0.866749	0.697232	0.27315	0.313976	Stable
Bbip1	1.66702	2.15124	0.000720543	-0.367897	Stable
Bbof1	1.63234	0.964343	0.0380704	0.759323	Stable
Bbox1	1.37035	0.960802	0.0342393	0.512235	Stable
Bbs1	1.12001	0.819626	0.0266961	0.450472	Stable
Bbs2	1.47912	1.61495	0.0379492	-0.126745	Stable
Bbs4	1.45923	1.44711	0.914332	0.0120284	Stable
Bbs5	1.23111	0.996681	0.0779941	0.30475	Stable
Bbs7	1.18209	1.23058	0.718254	-0.0579988	Stable
Bbs9	2.16743	0.995148	3.88653e-05	1.123	Stable
Bbx	2.18927	1.63628	0.00192627	0.420028	Stable
Bcam	0.725574	1.03314	0.110128	-0.50984	Stable
Bcan	2.39346	2.76607	0.000184199	-0.208736	Stable
Bcap29	1.48441	1.75712	0.00195726	-0.243325	Stable
Bcap31	1.67663	2.18766	0.00120274	-0.383825	Stable
Bcar1	1.67873	1.47462	0.0455296	0.187022	Stable
Bcar3	2.14239	1.91478	0.000950198	0.162046	Stable
Bcas2	1.18317	2.22476	5.26402e-06	-0.910992	Stable
Bcas3	2.67233	1.42216	0.00505603	0.910017	Stable
Bcat1	1.63787	1.43113	0.00529595	0.194671	Stable
Bcat2	1.24008	1.71065	0.00565369	-0.46412	Stable
Bccip	1.12423	1.55785	0.00758335	-0.470621	Stable
Bckdha	1.21186	1.87417	2.48837e-05	-0.62903	Stable
Bckdhb	2.25372	1.6456	0.00370229	0.453701	Stable
Bckdk	0.851351	1.5889	0.0015191	-0.900202	Stable
Bcl2	2.39585	1.92207	0.0133471	0.317873	Stable
Bcl2l1	2.0859	1.7569	0.00692625	0.24764	Stable
Bcl2l11	0.955011	1.3294	0.00172201	-0.477182	Stable
Bcl2l12	0.984623	1.40434	0.0125153	-0.512249	Stable
Bcl2l13	1.62763	1.38957	0.167277	0.228131	Stable
Bcl2l2	1.50129	1.33412	0.145671	0.170305	Stable
Bcl6	1.54865	1.59068	0.346714	-0.0386338	Stable
Bcl7a	1.66138	1.4811	0.0549297	0.165713	Stable
Bcl7b	1.34251	1.74545	0.00472319	-0.378669	Stable
Bcl7c	1.62784	1.92747	0.0141028	-0.243746	Stable
Bcl9	2.061	1.56382	0.000121704	0.398275	Stable
Bcl9l	1.71761	1.40962	0.0985269	0.285095	Stable
Bclaf1	2.09043	2.08236	0.823393	0.00557926	Stable
Bcor	1.8087	1.27357	0.00103872	0.50608	Stable
Bcorl1	1.81805	0.964343	0.0254537	0.914777	Stable
Bcr	2.24065	1.39528	0.0062727	0.683364	Stable
Bdh1	1.70457	1.93484	0.00128801	-0.182809	Stable
Bdp1	2.00092	1.55297	0.0518444	0.365638	Stable
Becn1	1.41815	1.62583	0.135646	-0.197163	Stable
Bend7	1.46574	1.01949	0.0661767	0.523771	Stable
Bet1	0.975234	1.99773	0.000315262	-1.03454	Stable
Bet1l	0.846236	1.4811	0.0079892	-0.807535	Stable
Bex1	0.535709	1.32569	0.000607428	-1.30722	Stable
Bex3	0.923746	2.17519	0.00427265	-1.23557	Stable
Bfar	1.47511	1.88905	0.00238735	-0.356845	Stable
Bfsp2	0.836598	0.689936	0.114334	0.278071	Stable
Bhlhb9	1.66428	1.50545	0.0787639	0.144705	Stable
Bhlhe40	1.43159	2.03191	0.00401341	-0.505216	Stable
Bhlhe41	1.61404	2.07418	0.00165114	-0.361863	Stable
Bicd1	2.25052	1.80219	0.00180486	0.32051	Stable
Bicd2	1.72475	1.57477	0.0544168	0.131245	Stable
Bicdl1	2.0376	1.1832	0.00802528	0.784175	Stable
Bin1	1.99319	1.90102	0.714103	0.068306	Stable
Bin3	1.509	1.09824	0.129968	0.458392	Stable
Birc2	1.43183	1.78499	0.00106694	-0.318058	Stable
Birc3	0.654226	0.996802	0.0326549	-0.607518	Stable
Birc6	2.54497	1.8893	0.00241588	0.429797	Stable
Bivm	1.31199	1.03314	0.0113017	0.344722	Stable
Blcap	2.22668	1.74389	0.00531361	0.352589	Stable
Blmh	1.58193	1.75212	0.0560822	-0.147414	Stable
Bloc1s2	0.788548	1.73927	0.0205594	-1.14121	Stable
Bloc1s5	0.923746	1.3357	0.0405694	-0.532025	Stable
Bloc1s6	0.975471	1.39058	0.00525231	-0.511521	Stable
Blvra	1.02748	1.29479	0.00713495	-0.333616	Stable
Blvrb	0.656881	1.93309	0.000216388	-1.5572	Stable
Blzf1	1.105	1.3482	0.0481672	-0.286993	Stable
Bmf	0.736604	0.964343	0.263179	-0.388657	Stable
Bmi1	1.11739	1.34419	0.12645	-0.266608	Stable
Bmp1	1.7392	1.523	0.0731479	0.191506	Stable
Bmp2k	2.11512	1.8814	0.0786165	0.168928	Stable
Bmp6	1.65442	0.915621	0.0420662	0.853499	Stable
Bmp7	1.08311	1.29479	0.152297	-0.257539	Stable
Bmper	1.88172	0.697232	0.00862166	1.43234	Stable
Bmpr1a	2.23165	2.0722	0.0298992	0.106944	Stable
Bmpr1b	2.49169	1.86957	0.00103229	0.414415	Stable
Bmpr2	2.39701	2.04179	0.0144886	0.231396	Stable
Bms1	1.71389	1.43715	0.0788957	0.254064	Stable
Bmt2	1.85057	1.36028	0.00709809	0.444061	Stable
Bnip1	1.09922	1.31015	0.0538035	-0.253255	Stable
Bnip2	1.18182	1.76248	0.00119484	-0.576603	Stable
Bnip3	1.26854	1.53189	0.0274129	-0.272149	Stable
Bnip3l	1.41315	2.22234	0.000962604	-0.653169	Stable
Boc	2.13459	1.43501	0.00204537	0.572897	Stable
Bod1	0.686966	1.66868	0.000134672	-1.2804	Stable
Bod1l	2.05442	1.78025	0.0200776	0.206648	Stable
Bok	0.597729	2.2772	0.00604579	-1.9297	Stable
Bola2	0.578087	2.03095	1.85972e-05	-1.8128	Stable
Bola3	1.07228	1.97747	0.00166526	-0.882971	Stable
Bop1	1.39181	1.19543	0.0828887	0.219427	Stable
Bora	1.16737	0.738566	0.0134356	0.660461	Stable
Borcs5	1.59641	1.19125	0.00959205	0.422347	Stable
Borcs7	1.27943	1.77979	0.0037795	-0.476207	Stable
Borcs8	1.1465	1.27357	0.25481	-0.151642	Stable
Bpgm	1.22361	1.90386	0.00589283	-0.637787	Stable
Bphl	1.64062	1.91157	0.0211978	-0.220511	Stable
Bpnt1	1.24725	1.70757	0.00156653	-0.453189	Stable
Bptf	2.30044	2.11224	0.137605	0.123141	Stable
Braf	2.36348	1.52818	0.000908871	0.629097	Stable
Brap	1.58178	1.36722	0.0706337	0.210296	Stable
Brat1	1.06104	0.981503	0.578727	0.112412	Stable
Brca2	1.36932	0.90927	0.0299235	0.59068	Stable
Brcc3	1.45508	1.4	0.489739	0.055672	Stable
Brd1	1.86142	1.93303	0.188666	-0.0544554	Stable
Brd2	1.77284	2.2499	0.00140643	-0.343801	Stable
Brd3	1.63087	1.97756	0.00305594	-0.278087	Stable
Brd4	2.32957	1.85411	0.000445197	0.329334	Stable
Brd7	1.58615	1.80111	0.0305426	-0.183358	Stable
Brd8	1.58186	2.00031	0.00517578	-0.338606	Stable
Brd9	1.52028	1.98055	5.17286e-05	-0.381562	Stable
Brdt	1.3661	1.1574	0.120439	0.23918	Stable
Brf1	1.79788	1.64208	0.173822	0.13077	Stable
Brf2	0.535709	1.05374	0.0680775	-0.975999	Stable
Bri3	1.57734	2.38542	0.000455091	-0.596748	Stable
Bri3bp	1.7535	1.32241	0.0145714	0.407064	Stable
Bricd5	0.543912	0.939335	0.084007	-0.788265	Stable
Brinp3	2.59395	1.44228	3.60831e-05	0.846801	Stable
Brip1os	2.2489	1.25547	0.000195652	0.840991	Stable
Brix1	0.872315	1.54795	0.0015172	-0.827435	Stable
Brk1	1.50061	2.40206	0.000153942	-0.678726	Stable
Brms1	1.07073	1.32332	0.0505079	-0.305563	Stable
Brms1l	1.61389	1.55684	0.508897	0.0519231	Stable
Brox	1.42035	1.48679	0.710094	-0.0659467	Stable
Brpf1	1.41315	1.44259	0.792028	-0.0297506	Stable
Brsk1	1.97194	0.770996	0.000597309	1.35482	Stable
Brsk2	2.01743	1.04833	9.03204e-05	0.94442	Stable
Brwd1	2.34354	1.79327	0.000578922	0.386092	Stable
Brwd3	1.75731	1.48952	0.0423833	0.238521	Stable
Bscl2	1.61689	1.76269	0.0726412	-0.12456	Stable
Bsdc1	1.46639	1.5607	0.194524	-0.0899243	Stable
Bsg	1.78002	3.10782	0.000891226	-0.804013	Stable
Btaf1	1.98172	1.58232	0.000484322	0.324712	Stable
Btbd1	1.77537	1.69462	0.245385	0.0671608	Stable
Btbd10	1.81429	1.48772	0.0075846	0.286304	Stable
Btbd2	1.37755	1.60553	0.0124015	-0.220948	Stable
Btbd3	2.17295	1.70012	0.0637446	0.354022	Stable
Btbd6	0.660035	1.4916	0.0072878	-1.17624	Stable
Btbd7	2.10763	1.91732	0.00690899	0.136536	Stable
Btbd9	2.56408	1.43114	1.4592e-05	0.841273	Stable
Btd	0.898135	1.86505	0.00501959	-1.05421	Stable
Btf3	1.17631	2.69295	0.000646162	-1.19492	Stable
Btf3l4	1.47499	1.51852	0.583538	-0.0419565	Stable
Btg1	1.25623	2.41282	0.000622077	-0.941621	Stable
Btg2	0.846236	2.4046	0.000159594	-1.50666	Stable
Btg3	0.845201	0.996681	0.197434	-0.237838	Stable
Btrc	2.32949	1.56727	0.00284013	0.571761	Stable
Bub3	1.06591	1.81939	0.0017472	-0.771362	Stable
Bud13	0.822678	0.871278	0.610083	-0.0828061	Stable
Bud31	1.08851	1.90588	0.0221233	-0.808112	Stable
Bysl	1.22256	1.14123	0.455014	0.0993187	Stable
Bzw1	1.5131	2.18681	0.000121285	-0.531326	Stable
Bzw2	1.66434	1.6035	0.464422	0.0537214	Stable
C030014I23Rik	0.692785	1.04956	0.115002	-0.599304	Stable
C030037D09Rik	1.16737	1.3187	0.294329	-0.175852	Stable
C130026L21Rik	1.0591	0.819626	0.00531624	0.369796	Stable
C130071C03Rik	2.49548	2.07674	0.00404136	0.264999	Stable
C130074G19Rik	0.578087	0.858528	0.090314	-0.570579	Stable
C1d	0.795993	1.9303	0.000898122	-1.278	Stable
C1galt1	1.45491	1.14049	0.00429779	0.351284	Stable
C1galt1c1	0.993213	1.63067	0.00513049	-0.715286	Stable
C1qbp	0.817112	2.0171	0.000366645	-1.30368	Stable
C1ql3	1.08365	0.96132	0.41849	0.172817	Stable
C230004F18Rik	2.64451	1.23058	0.000604508	1.10367	Stable
C230037L18Rik	0.773499	1.26482	0.0434638	-0.70946	Stable
C2cd2l	1.54184	1.11737	0.0183403	0.464548	Stable
C2cd3	1.82404	1.37364	0.00839325	0.409127	Stable
C2cd5	2.24976	1.47807	7.47137e-07	0.60606	Stable
C330007P06Rik	1.58407	1.56902	0.880013	0.0137742	Stable
C330018D20Rik	1.04567	1.34388	0.0199144	-0.36197	Stable
C4b	1.29542	1.26147	0.737953	0.038315	Stable
C530008M17Rik	2.28734	1.29485	0.01349	0.820891	Stable
C87436	0.955011	1.5607	0.000551588	-0.708601	Stable
Caap1	1.65746	1.39768	0.131024	0.24594	Stable
Cab39	1.96171	1.79594	0.0643211	0.127373	Stable
Cab39l	1.4211	1.0537	0.11586	0.431549	Stable
Cabin1	2.24336	1.40962	0.0121134	0.670357	Stable
Cables1	2.54107	1.99858	0.0147728	0.346457	Stable
Cables2	1.18438	0.770996	0.025636	0.619336	Stable
Cacfd1	1.19633	1.48497	0.107534	-0.311817	Stable
Cachd1	2.27202	1.65579	0.00525389	0.456459	Stable
Cacna1a	2.89443	1.69675	0.000567039	0.770503	Stable
Cacna1d	2.79334	1.53379	0.00134212	0.864888	Stable
Cacna1e	2.89052	0.770996	0.000132413	1.90653	Stable
Cacna2d2	1.95352	0.909149	0.00573276	1.10349	Stable
Cacna2d4	1.71529	0.616172	0.000756055	1.47704	Stable
Cacnb1	1.73974	1.52692	0.049136	0.188253	Stable
Cacnb2	2.6091	0.871278	0.00129063	1.58235	Stable
Cacnb3	1.59313	0.819626	7.96637e-05	0.958824	Stable
Cacng4	1.98601	1.83926	0.256689	0.110747	Stable
Cacng5	1.76058	2.20387	0.000256416	-0.323984	Stable
Cacng7	1.97209	1.36767	0.0153331	0.528007	Stable
Cacng8	2.0318	1.22304	0.0578365	0.732283	Stable
Cacul1	1.94946	1.29491	0.0446742	0.590221	Stable
Cacybp	1.20623	2.2593	0.000358159	-0.905374	Stable
Cad	1.12002	1.346	0.0716293	-0.265146	Stable
Cadm1	3.14462	2.0165	0.000582861	0.641028	Stable
Cadm2	3.56055	2.03634	1.1465e-05	0.806126	Stable
Cadm4	1.95487	2.34571	0.00264437	-0.262952	Stable
Cadps	2.93554	0.997657	0.00277612	1.55701	Stable
Cadps2	2.62171	0.616172	0.00112451	2.0891	Up
Calb1	1.33916	0.871278	0.00664686	0.620122	Stable
Calcoco1	1.43851	1.6849	0.0478625	-0.228086	Stable
Calcrl	1.46011	1.53008	0.430662	-0.0675305	Stable
Cald1	1.66677	1.43018	0.0507252	0.220855	Stable
Calm1	2.58461	3.13083	0.00363245	-0.276599	Stable
Calm2	1.90725	2.43383	0.000670246	-0.351734	Stable
Calm3	2.13044	2.53594	3.13246e-05	-0.251368	Stable
Calml4	0.52159	1.18571	0.0147658	-1.18477	Stable
Calr	1.84494	2.39299	3.03248e-05	-0.375235	Stable
Calr3	0.931496	1.18654	0.145352	-0.349138	Stable
Calu	1.73707	1.85786	0.0283926	-0.096982	Stable
Caly	1.24209	0.777468	0.0589947	0.675918	Stable
Camk1	1.42261	2.40696	0.00118296	-0.758674	Stable
Camk1d	3.35704	1.02886	0.00241327	1.70614	Stable
Camk2d	2.51476	1.88502	0.00343731	0.415846	Stable
Camk2g	2.45953	2.37517	0.109359	0.0503475	Stable
Camk2n1	2.21212	2.42132	0.0468413	-0.130363	Stable
Camk2n2	0.831865	1.62594	0.00049932	-0.96685	Stable
Camkk2	2.01445	1.36029	0.000999444	0.566473	Stable
Camkmt	2.33768	0.770996	0.00019757	1.60029	Stable
Caml	1.33334	1.9062	0.000105402	-0.515649	Stable
Camsap1	1.99253	1.04956	0.0201085	0.924817	Stable
Camsap2	2.15142	1.52155	0.00112925	0.499744	Stable
Camta1	2.95041	1.70832	0.00372835	0.788337	Stable
Camta2	1.91161	1.38551	0.000580992	0.46437	Stable
Cand1	1.99213	1.54854	0.00579797	0.363401	Stable
Cand2	1.21714	1.07833	0.131718	0.174689	Stable
Cant1	1.33355	1.42148	0.10618	-0.0921235	Stable
Canx	2.25808	2.45738	0.00254822	-0.122028	Stable
Cap1	1.67838	1.96556	0.000460122	-0.227864	Stable
Cap2	2.34617	2.18434	0.0111691	0.103106	Stable
Capg	0.659024	0.943495	0.0805596	-0.517683	Stable
Capn1	1.9381	0.784764	0.0182236	1.30431	Stable
Capn10	0.90921	1.14049	0.039866	-0.326964	Stable
Capn15	1.74728	1.41338	0.00320771	0.305965	Stable
Capn2	2.00284	2.06275	0.20449	-0.0425188	Stable
Capn7	1.64879	1.29277	0.137817	0.350939	Stable
Capn9	0.71845	0.915621	0.364358	-0.349864	Stable
Capns1	1.33559	2.25316	6.13619e-06	-0.754467	Stable
Caprin1	2.09827	1.92958	0.0271466	0.120913	Stable
Capza2	1.80424	2.50008	0.000346105	-0.470589	Stable
Capzb	2.168	2.25133	0.0507935	-0.0544129	Stable
Car10	3.02423	1.78036	0.00186086	0.7644	Stable
Car11	1.38072	1.40021	0.758676	-0.0202284	Stable
Car14	1.038	1.20825	0.319935	-0.219103	Stable
Car2	1.68319	2.33129	0.0175491	-0.469926	Stable
Car4	1.33939	1.94111	0.0159666	-0.535304	Stable
Car5b	0.958947	0.871278	0.561097	0.138318	Stable
Car8	1.31083	1.0523	0.223388	0.316945	Stable
Card10	0.821696	1.15669	0.0946558	-0.493327	Stable
Card19	0.89636	1.45658	0.0814777	-0.700438	Stable
Card9	0.782227	0.616172	0.184143	0.344254	Stable
Carf	1.61292	0.907616	0.00700872	0.829525	Stable
Carhsp1	1.08559	1.18094	0.488427	-0.121459	Stable
Carm1	1.88267	1.28688	0.017183	0.548905	Stable
Carmil1	2.6362	1.49334	0.000311432	0.819918	Stable
Carmil3	1.53603	0.998793	0.034909	0.620948	Stable
Carnmt1	1.45112	1.55672	0.151713	-0.101344	Stable
Cars	1.49927	1.3179	0.332484	0.186021	Stable
Cars2	1.39811	1.0632	0.0295805	0.395061	Stable
Casc3	1.48927	1.31127	0.104759	0.183636	Stable
Casc4	2.0811	2.01354	0.217516	0.0476133	Stable
Casd1	1.81634	1.73758	0.27332	0.0639553	Stable
Cask	2.44314	1.75369	2.4334e-05	0.478343	Stable
Caskin1	2.04837	2.34389	0.00717432	-0.194425	Stable
Caskin2	1.20028	1.42476	0.0492863	-0.247347	Stable
Casp12	0.586291	1.30648	0.00581363	-1.156	Stable
Casp2	1.02926	1.04956	0.908485	-0.0281832	Stable
Casp3	0.769062	1.32122	0.0301926	-0.780694	Stable
Casp6	0.510152	0.972517	0.00701407	-0.930797	Stable
Casp7	0.691765	1.05096	0.068486	-0.603359	Stable
Casp8	1.20288	1.13709	0.370191	0.0811443	Stable
Casp8ap2	1.42634	1.37345	0.31148	0.0545191	Stable
Casp9	0.988736	1.16119	0.327844	-0.231945	Stable
Cast	1.37438	1.39143	0.842584	-0.0177919	Stable
Cat	1.38598	1.90049	0.00202511	-0.455461	Stable
Catip	1.44167	0.891457	0.0615883	0.693501	Stable
Catsper2	1.15579	0.907158	0.0379991	0.349459	Stable
Cav1	0.845631	1.3767	0.00336813	-0.703109	Stable
Cav2	1.06317	1.67303	0.00848345	-0.654092	Stable
Cbarp	1.78471	1.46887	0.0365615	0.280986	Stable
Cbfa2t2	2.12	1.42216	0.0161564	0.575983	Stable
Cbfa2t3	1.62802	1.03314	0.00285821	0.656087	Stable
Cbfb	1.58803	1.64799	0.426691	-0.0534623	Stable
Cbl	2.01577	1.50608	0.0370703	0.420531	Stable
Cblb	2.24181	1.09223	0.00156029	1.03739	Stable
Cbll1	1.22032	1.36093	0.337901	-0.157334	Stable
Cbr1	0.801713	2.04122	0.00184794	-1.34828	Stable
Cbr3	0.713651	1.80555	0.000181737	-1.33915	Stable
Cbr4	1.02748	1.50965	0.0141116	-0.555102	Stable
Cbs	1.56615	2.25885	0.000265431	-0.52837	Stable
Cbwd1	1.10998	0.975672	0.40702	0.186064	Stable
Cbx1	1.26297	1.93976	0.000164149	-0.619055	Stable
Cbx3	1.48829	2.44068	0.00178851	-0.713631	Stable
Cbx4	1.00446	1.60373	0.0104557	-0.67501	Stable
Cbx5	2.23173	2.19133	0.399142	0.0263586	Stable
Cbx6	1.73912	1.72574	0.817988	0.0111441	Stable
Cbx7	1.70748	1.33343	0.0674734	0.356722	Stable
Cbx8	0.864687	1.16252	0.0608848	-0.427008	Stable
Cby1	0.90921	1.81356	0.00394881	-0.996136	Stable
Cc2d1a	1.11358	1.18577	0.534924	-0.0906189	Stable
Cc2d1b	1.44165	1.19543	0.074699	0.270185	Stable
Cc2d2a	2.08687	1.7489	0.00550854	0.25489	Stable
Ccar1	1.87646	1.69992	0.0366359	0.142546	Stable
Ccar2	1.62592	1.34051	0.00863879	0.278475	Stable
Ccdc106	1.02113	1.02417	0.911333	-0.0042872	Stable
Ccdc107	1.65627	1.76598	0.169986	-0.0925332	Stable
Ccdc112	1.18944	0.689936	0.00163114	0.785748	Stable
Ccdc114	1.06102	1.0632	0.981981	-0.00296436	Stable
Ccdc117	0.822678	0.998793	0.261403	-0.279858	Stable
Ccdc12	1.50039	2.06293	0.00353821	-0.459358	Stable
Ccdc120	1.10998	0.819626	0.0209731	0.437495	Stable
Ccdc122	1.39078	1.22437	0.276038	0.183859	Stable
Ccdc124	0.703863	1.9256	0.00304285	-1.45194	Stable
Ccdc126	1.19098	0.819626	0.000450264	0.53911	Stable
Ccdc127	1.54598	1.87908	0.010711	-0.281512	Stable
Ccdc13	1.19853	1.38921	0.287003	-0.213002	Stable
Ccdc134	0.92313	1.18758	0.174133	-0.363422	Stable
Ccdc136	1.82429	1.56078	0.0240719	0.225063	Stable
Ccdc137	0.656881	1.16119	0.0133154	-0.821899	Stable
Ccdc138	1.28935	0.891457	0.102896	0.532407	Stable
Ccdc141	2.19539	1.64242	9.39406e-05	0.418652	Stable
Ccdc142os	0.911084	1.02417	0.353428	-0.168799	Stable
Ccdc148	2.08592	1.14131	0.00265392	0.869996	Stable
Ccdc15	1.38235	0.738566	0.00251543	0.904322	Stable
Ccdc152	1.1566	1.37364	0.0972178	-0.248115	Stable
Ccdc157	1.38742	1.3767	0.879659	0.0111963	Stable
Ccdc159	0.988366	0.770996	0.223423	0.358322	Stable
Ccdc167	1.67402	1.3936	0.0978091	0.264503	Stable
Ccdc17	0.706088	0.770996	0.61011	-0.126875	Stable
Ccdc171	1.77597	0.975672	0.0126454	0.864137	Stable
Ccdc173	1.12858	1.15669	0.820377	-0.0354952	Stable
Ccdc174	1.15018	1.60795	0.0117121	-0.48336	Stable
Ccdc181	0.692785	0.822649	0.401301	-0.247868	Stable
Ccdc186	1.57859	1.53525	0.592186	0.0401632	Stable
Ccdc189	0.931496	0.884985	0.624523	0.0738969	Stable
Ccdc191	1.27001	1.15571	0.41603	0.136063	Stable
Ccdc25	1.38243	1.60287	0.0154968	-0.213448	Stable
Ccdc28a	1.23329	1.12898	0.548887	0.127491	Stable
Ccdc28b	1.27511	1.78462	0.00678093	-0.484994	Stable
Ccdc32	0.809342	1.64269	0.000151965	-1.02124	Stable
Ccdc34	1.58013	2.12004	0.000998075	-0.424045	Stable
Ccdc39	1.64377	1.48518	0.198276	0.146366	Stable
Ccdc43	1.05402	1.49703	0.00720863	-0.506202	Stable
Ccdc47	1.57958	1.96678	0.00201465	-0.316294	Stable
Ccdc50	2.0152	1.84601	0.0670758	0.126515	Stable
Ccdc51	0.801713	0.943495	0.162942	-0.234929	Stable
Ccdc58	1.45172	1.59873	0.0989526	-0.139169	Stable
Ccdc59	1.03663	2.01263	1.62442e-05	-0.957183	Stable
Ccdc6	2.06203	1.19125	4.93337e-05	0.791586	Stable
Ccdc61	1.33051	1.22054	0.680929	0.124463	Stable
Ccdc66	1.69406	1.36763	0.0474864	0.308802	Stable
Ccdc71	0.687114	1.2492	0.0272165	-0.862379	Stable
Ccdc73	1.7424	0.997657	0.0158304	0.804464	Stable
Ccdc74a	0.759704	1.03314	0.0169296	-0.443525	Stable
Ccdc77	1.23691	0.997657	0.133286	0.310128	Stable
Ccdc80	1.46439	0.907616	0.010425	0.690148	Stable
Ccdc82	1.53591	1.45657	0.0919441	0.0765162	Stable
Ccdc84	0.968391	1.37345	0.00261679	-0.504142	Stable
Ccdc85a	2.42383	1.26147	0.00284728	0.942185	Stable
Ccdc85c	1.57497	0.945619	0.0598242	0.735992	Stable
Ccdc88a	2.58883	2.64525	0.126864	-0.0311032	Stable
Ccdc88b	0.475536	0.689936	0.109753	-0.536907	Stable
Ccdc88c	2.03386	1.3345	0.0709956	0.607916	Stable
Ccdc9	1.38968	1.19894	0.168403	0.212993	Stable
Ccdc90b	1.57431	1.96684	0.00129197	-0.32116	Stable
Ccdc91	1.79338	1.31089	6.85489e-05	0.452141	Stable
Ccdc92	1.58802	0.981503	0.0296921	0.694165	Stable
Ccdc93	1.76528	1.30317	0.0698059	0.437874	Stable
Ccdc97	1.14282	1.23248	0.547257	-0.108963	Stable
Cck	1.43751	0.871278	0.0115283	0.722367	Stable
Ccl25	1.6257	1.09029	0.0595502	0.576349	Stable
Ccl27a	1.30258	1.37277	0.534173	-0.0757153	Stable
Ccm2	1.56764	1.42173	0.0985184	0.14095	Stable
Ccnc	1.6954	1.47852	0.0881161	0.197472	Stable
Ccnd1	1.18317	1.68328	0.00475024	-0.508615	Stable
Ccnd2	1.66676	1.87041	0.145725	-0.166311	Stable
Ccnd3	1.87883	1.89126	0.741981	-0.00951736	Stable
Ccndbp1	1.23412	1.6889	0.0147041	-0.452594	Stable
Ccne1	0.822678	1.02687	0.183125	-0.31985	Stable
Ccne2	1.17587	0.836417	0.194973	0.491439	Stable
Ccng1	1.34508	1.31772	0.75648	0.0296554	Stable
Ccng2	1.06566	1.30317	0.214478	-0.290275	Stable
Ccnh	1.79483	1.74614	0.432012	0.039679	Stable
Ccni	1.85664	1.67239	0.0984956	0.150787	Stable
Ccnj	1.10998	0.819626	0.0209731	0.437495	Stable
Ccnk	1.39472	1.26561	0.271654	0.140146	Stable
Ccnl1	1.55842	2.25267	0.00483276	-0.531549	Stable
Ccnl2	1.62124	2.11905	0.000235589	-0.386321	Stable
Ccnt1	1.60925	1.63162	0.793316	-0.0199139	Stable
Ccnt2	2.00023	1.79683	0.0257683	0.154714	Stable
Ccny	2.35588	1.4823	0.00470292	0.668426	Stable
Ccnyl1	1.40718	1.18008	0.0836474	0.253924	Stable
Ccp110	1.68994	1.47132	0.00889392	0.199858	Stable
Ccpg1	1.14025	1.49694	0.00524743	-0.392665	Stable
Ccs	1.11852	1.83823	0.000899524	-0.716727	Stable
Ccser2	2.10337	1.97398	0.136364	0.0915934	Stable
Cct2	1.3878	2.19649	3.74768e-05	-0.6624	Stable
Cct3	1.47851	2.29628	6.9254e-05	-0.635153	Stable
Cct4	1.29974	2.12397	9.25865e-06	-0.708538	Stable
Cct5	1.38827	2.22476	0.000472789	-0.680361	Stable
Cct7	1.43655	2.23709	0.00264993	-0.639014	Stable
Cct8	1.44438	2.19366	0.00263952	-0.602894	Stable
Ccz1	1.4401	1.66112	0.0517284	-0.205988	Stable
Cd164	1.57923	1.92557	0.0227915	-0.286064	Stable
Cd200	1.46885	1.70438	0.00713338	-0.214559	Stable
Cd24a	0.52159	0.907158	0.0681727	-0.798438	Stable
Cd27	0.740973	0.943495	0.214056	-0.348595	Stable
Cd274	0.795993	0.910181	0.426773	-0.193397	Stable
Cd276	1.17387	0.958811	0.0518389	0.291953	Stable
Cd2ap	2.15536	1.88747	0.0103361	0.191475	Stable
Cd2bp2	1.1995	1.45005	0.0457174	-0.27367	Stable
Cd302	1.10504	2.2492	0.00400295	-1.02531	Stable
Cd320	0.934792	1.76138	0.00532547	-0.913991	Stable
Cd34	0.897207	1.55265	0.00586218	-0.791223	Stable
Cd38	1.47391	0.960802	0.0193749	0.617339	Stable
Cd3eap	0.763253	1.36351	0.0489254	-0.837093	Stable
Cd46	1.96948	1.08714	0.00337138	0.857275	Stable
Cd47	2.29649	2.45317	0.00682959	-0.0952166	Stable
Cd59a	0.827283	1.60111	0.0311497	-0.952618	Stable
Cd63	0.982189	2.97495	0.00139573	-1.5988	Stable
Cd81	2.10559	3.52312	2.2098e-07	-0.742628	Stable
Cd82	0.543912	1.3458	0.00608072	-1.30702	Stable
Cd83	0.846236	1.83766	0.0830561	-1.11874	Stable
Cd84	1.02128	1.34162	0.17056	-0.393593	Stable
Cd9	1.50353	2.9988	5.13936e-05	-0.996032	Stable
Cd99l2	1.88259	1.50393	0.0131235	0.323982	Stable
Cdadc1	1.75925	1.42569	0.0188088	0.303298	Stable
Cdan1	1.46591	1.48689	0.848562	-0.0204993	Stable
Cdc123	1.76625	1.88934	0.0453044	-0.0971972	Stable
Cdc14a	1.93816	1.5539	0.0116191	0.318792	Stable
Cdc14b	1.85905	1.03314	0.000366791	0.847534	Stable
Cdc16	1.39471	1.57856	0.0565064	-0.178636	Stable
Cdc23	1.42158	1.52692	0.0492756	-0.103123	Stable
Cdc26	1.62358	2.01876	0.00293669	-0.314295	Stable
Cdc27	1.83892	1.34092	0.0167445	0.455634	Stable
Cdc34	0.925597	1.50818	0.0119363	-0.70435	Stable
Cdc37	1.28642	1.82466	0.0191836	-0.504262	Stable
Cdc37l1	1.89453	2.1141	0.00353745	-0.158197	Stable
Cdc40	1.64086	1.76971	0.204525	-0.10906	Stable
Cdc42	2.02547	2.67591	6.69818e-05	-0.401769	Stable
Cdc42bpa	2.69858	1.78775	0.00139921	0.594055	Stable
Cdc42bpb	2.14664	1.76354	0.0153265	0.283601	Stable
Cdc42ep1	0.8128	2.13538	0.0137461	-1.39352	Stable
Cdc42ep2	1.38243	1.05084	0.0852794	0.395662	Stable
Cdc42ep3	0.868716	1.9618	0.000436679	-1.17522	Stable
Cdc42ep4	2.01205	2.54954	0.000103705	-0.34157	Stable
Cdc42se1	1.08756	1.85887	0.00105972	-0.773328	Stable
Cdc42se2	2.00498	1.56491	0.137092	0.357508	Stable
Cdc45	1.93547	0.967894	0.0619614	0.99976	Stable
Cdc5l	1.27754	1.6505	0.0676579	-0.369531	Stable
Cdc7	1.00103	1.05373	0.88051	-0.0740273	Stable
Cdc73	2.25041	1.80826	0.000547694	0.315582	Stable
Cdca4	0.581762	0.86064	0.153714	-0.564981	Stable
Cdh10	2.67877	1.72578	3.74019e-05	0.634324	Stable
Cdh11	2.3377	1.7576	0.00958471	0.411487	Stable
Cdh19	1.9008	1.03019	0.0303707	0.883705	Stable
Cdh2	2.78852	2.07274	0.000219977	0.427959	Stable
Cdh20	2.75061	1.8315	0.00230601	0.58673	Stable
Cdh22	2.17042	2.02632	0.0599278	0.0991101	Stable
Cdh4	2.67343	1.81791	0.00360276	0.55641	Stable
Cdh5	0.782657	1.58254	0.000696133	-1.01579	Stable
Cdip1	2.02644	1.86186	0.0965282	0.122204	Stable
Cdipt	0.98374	1.98668	0.000145669	-1.01401	Stable
Cdk10	1.14755	1.46349	0.0452043	-0.350848	Stable
Cdk11b	1.43288	1.96465	0.00689122	-0.455355	Stable
Cdk12	1.98797	1.90666	0.154118	0.0602436	Stable
Cdk13	2.2985	1.68806	0.00150015	0.445332	Stable
Cdk14	2.62266	1.42979	3.86371e-05	0.875231	Stable
Cdk16	1.75265	1.78392	0.67484	-0.0255158	Stable
Cdk17	2.40754	1.55819	0.000828705	0.627687	Stable
Cdk19	2.42697	1.43788	9.61727e-06	0.755208	Stable
Cdk20	0.761624	1.01949	0.347322	-0.420703	Stable
Cdk2ap1	1.06962	2.21085	0.00175966	-1.0475	Stable
Cdk4	1.28924	1.96627	0.000790369	-0.608935	Stable
Cdk5	0.852082	1.6901	0.0231445	-0.988049	Stable
Cdk5r1	1.60028	0.929851	0.0150821	0.783249	Stable
Cdk5rap1	1.18944	0.819626	0.00419045	0.537246	Stable
Cdk5rap2	2.41589	2.0154	0.000865848	0.261486	Stable
Cdk5rap3	0.744433	2.01918	0.010454	-1.43956	Stable
Cdk6	1.48789	1.00055	0.07553	0.572466	Stable
Cdk7	1.48789	1.37345	0.0943244	0.115463	Stable
Cdk8	3.42184	1.7569	3.08403e-05	0.961741	Stable
Cdk9	1.23366	1.85593	0.00358627	-0.589197	Stable
Cdkal1	2.5027	1.63566	2.99485e-06	0.613615	Stable
Cdkl3	1.51743	1.23736	0.0329779	0.294361	Stable
Cdkl5	2.23551	0.697232	0.00532054	1.6809	Stable
Cdkn1a	0.767904	2.29769	0.000331183	-1.58118	Stable
Cdkn1b	1.32102	1.99728	3.88847e-05	-0.59638	Stable
Cdkn2aip	0.842192	1.78391	0.00482868	-1.08282	Stable
Cdo1	0.586291	0.947959	0.112394	-0.693208	Stable
Cdon	1.76983	0.910181	0.0118093	0.959383	Stable
Cdpf1	0.543912	1.59329	0.0020829	-1.55056	Stable
Cdr2l	0.906545	1.03698	0.651025	-0.19394	Stable
Cds2	2.43613	1.78464	0.00929758	0.448957	Stable
Cdv3	1.23384	1.97736	0.00265581	-0.680418	Stable
Cdyl	2.12224	1.07833	0.0028568	0.976789	Stable
Cdyl2	2.03583	1.03314	0.000175897	0.978582	Stable
Cebpd	0.407601	2.30365	0.000826303	-2.49869	Down
Cebpg	1.39982	1.73343	0.000208147	-0.308384	Stable
Cebpz	1.46035	1.73125	0.0152616	-0.245503	Stable
Cebpzos	0.700279	1.98328	0.000245605	-1.50189	Stable
Cecr2	2.03952	1.5889	0.00164324	0.360197	Stable
Celf1	2.43512	1.96507	0.000157961	0.309417	Stable
Celf2	3.55321	2.172	6.30727e-05	0.710102	Stable
Celf4	2.91644	0.738566	0.000759229	1.98141	Stable
Celf5	1.98044	0.689936	0.00126134	1.52129	Stable
Celrr	1.85795	1.04956	0.0261216	0.82393	Stable
Celsr1	1.61615	1.26565	0.0461152	0.352687	Stable
Celsr2	2.02633	1.94006	0.0783766	0.0627698	Stable
Cend1	1.4411	1.23037	0.45742	0.22808	Stable
Cenpb	1.44416	1.80451	0.0163823	-0.321373	Stable
Cenpc1	1.66703	1.32609	0.0387972	0.330105	Stable
Cenpj	0.940301	1.11632	0.0585811	-0.247559	Stable
Cenpt	1.00878	0.974629	0.808211	0.0496844	Stable
Cenpv	1.23127	1.5607	0.0161607	-0.342046	Stable
Cep104	1.64915	1.26236	0.0175244	0.385602	Stable
Cep112	2.23279	1.17981	0.00341708	0.920292	Stable
Cep126	1.5659	0.770996	0.000263448	1.0222	Stable
Cep128	1.82635	0.703704	0.0208802	1.37592	Stable
Cep131	1.1147	0.907158	0.160449	0.297226	Stable
Cep135	1.44738	1.04833	0.00149819	0.465347	Stable
Cep152	1.20888	0.616172	0.00654026	0.972262	Stable
Cep162	1.72757	1.41758	0.111081	0.285308	Stable
Cep164	1.66648	1.31127	0.0106878	0.345837	Stable
Cep170	2.26546	1.71821	0.000276655	0.398903	Stable
Cep170b	1.82619	0.943495	0.000313863	0.952749	Stable
Cep19	1.0591	1.19243	0.59552	-0.171072	Stable
Cep192	1.57387	1.21666	0.0197928	0.37139	Stable
Cep250	1.63097	1.01738	0.019284	0.680867	Stable
Cep290	1.75006	1.36911	0.00159899	0.354166	Stable
Cep295	1.71145	1.38551	0.00376507	0.304794	Stable
Cep350	2.62561	1.91872	0.00102472	0.452511	Stable
Cep41	0.760459	0.784764	0.912775	-0.0453891	Stable
Cep44	1.10581	1.38605	0.0570462	-0.325873	Stable
Cep57	1.02876	1.44018	0.0160301	-0.485333	Stable
Cep57l1	1.43478	1.28604	0.10329	0.157888	Stable
Cep63	1.50039	1.48469	0.798156	0.0151706	Stable
Cep68	1.55753	0.855963	0.00245561	0.863637	Stable
Cep70	1.47724	1.09223	0.0402041	0.435633	Stable
Cep78	1.37479	1.06216	0.00446249	0.372211	Stable
Cep83	1.90794	1.50162	0.0373549	0.345489	Stable
Cep85	1.35591	0.770996	0.000729964	0.814469	Stable
Cep85l	2.4526	1.81781	4.94076e-05	0.432107	Stable
Cep89	1.4905	0.884985	0.00615738	0.75207	Stable
Cep97	1.53118	1.14131	0.0149079	0.423957	Stable
Cept1	1.8704	1.89476	0.500184	-0.0186694	Stable
Cercam	0.866749	0.943495	0.29072	-0.1224	Stable
Cerk	1.86568	1.31385	0.0683737	0.505905	Stable
Cers2	1.13342	2.00806	0.0125661	-0.825117	Stable
Cers4	1.65743	1.92048	0.0184905	-0.212515	Stable
Cers5	1.69472	1.6367	0.241102	0.0502624	Stable
Cetn2	0.551675	1.82299	0.00202393	-1.72441	Stable
Cetn3	1.31715	2.26026	0.00072841	-0.77907	Stable
Cfap100	1.12355	1.18884	0.778794	-0.0814875	Stable
Cfap20	1.61682	2.18674	0.00453872	-0.435621	Stable
Cfap36	1.79659	2.06344	0.00114917	-0.199791	Stable
Cfap43	1.14796	0.770996	0.00606043	0.574278	Stable
Cfap74	1.62598	0.803925	0.0147984	1.01618	Stable
Cfap97	1.42428	1.28556	0.264431	0.147832	Stable
Cfdp1	1.95068	1.83661	0.123964	0.086936	Stable
Cfh	0.916054	1.94008	0.00129865	-1.08261	Stable
Cfl1	1.64669	2.97285	1.46876e-06	-0.852278	Stable
Cfl2	1.28028	1.98772	0.000345303	-0.634656	Stable
Cflar	1.59658	1.81537	0.0278605	-0.185275	Stable
Cfp	1.09503	0.784764	0.197647	0.480646	Stable
Cggbp1	0.839731	1.9687	0.00840348	-1.22924	Stable
Cgn	0.846193	0.616172	0.119089	0.457652	Stable
Cgnl1	1.67703	1.14639	0.00374566	0.548814	Stable
Cgref1	0.974734	0.871278	0.264474	0.161874	Stable
Cgrrf1	1.46436	1.92555	0.0029301	-0.395005	Stable
Chac2	0.834234	1.5225	0.0055367	-0.867921	Stable
Chadl	1.2657	1.8191	0.00158448	-0.523289	Stable
Champ1	1.0222	1.30758	0.0431954	-0.355218	Stable
Chchd1	0.817542	2.12803	0.000161686	-1.38015	Stable
Chchd10	0.958687	2.56302	0.0034447	-1.41872	Stable
Chchd2	0.952948	3.19968	0.000636567	-1.74746	Stable
Chchd3	2.39625	2.03451	0.000107373	0.236096	Stable
Chchd4	0.882995	1.47807	0.0240435	-0.743234	Stable
Chchd5	0.535709	1.73424	0.00081329	-1.69478	Stable
Chchd6	2.10518	1.77067	0.00468429	0.249649	Stable
Chchd7	1.42697	1.66292	0.0497617	-0.220763	Stable
Chd1	1.91918	1.42544	0.00303956	0.429079	Stable
Chd2	2.3551	1.77186	0.00137739	0.410526	Stable
Chd3	2.30834	1.53517	0.00200251	0.588462	Stable
Chd4	2.15162	2.37782	0.00895002	-0.144219	Stable
Chd5	2.0362	0.96132	0.00989022	1.08279	Stable
Chd6	2.48258	2.02506	0.0033291	0.293876	Stable
Chd7	2.47381	1.91429	0.000195431	0.369925	Stable
Chd8	2.04354	1.67602	0.0121342	0.286031	Stable
Chd9	2.74941	2.33571	5.34259e-05	0.235262	Stable
Cherp	1.42592	1.53177	0.128137	-0.103309	Stable
Chfr	1.86479	1.52817	0.00296771	0.287207	Stable
Chic1	1.66745	1.19341	0.0533104	0.482551	Stable
Chic2	1.91636	1.9821	0.0486788	-0.0486603	Stable
Chid1	1.58635	1.74399	0.134364	-0.136684	Stable
Chka	2.11098	2.19791	0.0665589	-0.0582187	Stable
Chkb	1.05402	1.47824	0.00328109	-0.48798	Stable
Chl1	2.45538	2.19024	6.56124e-05	0.164862	Stable
Chm	2.08641	1.57804	0.00133126	0.402886	Stable
Chml	0.817112	0.958811	0.128149	-0.230713	Stable
Chmp1a	0.946165	1.69575	0.0203341	-0.841756	Stable
Chmp1b	0.932725	1.38793	0.016473	-0.573414	Stable
Chmp2a	0.5921	2.44011	0.00564763	-2.04303	Down
Chmp2b	1.26141	1.85274	4.42436e-05	-0.554619	Stable
Chmp3	1.63424	1.89692	0.0196733	-0.215041	Stable
Chmp4b	1.77278	2.27833	0.000137683	-0.361964	Stable
Chmp5	1.20495	2.17407	0.00554481	-0.851422	Stable
Chn1	2.26157	2.03857	0.102974	0.149763	Stable
Chn2	2.68445	1.5889	0.000350468	0.7566	Stable
Chordc1	1.55136	1.73927	0.0164273	-0.164948	Stable
Chp1	1.6819	1.66441	0.802229	0.0150815	Stable
Chpf	1.08914	1.59361	0.00679299	-0.549104	Stable
Chpf2	1.64448	1.30855	0.0993753	0.329663	Stable
Chpt1	2.06173	2.7047	0.00202126	-0.391611	Stable
Chrac1	1.09922	1.67517	0.0015587	-0.60783	Stable
Chrd	0.854436	0.907616	0.645007	-0.0871086	Stable
Chrdl1	1.35358	1.22545	0.12493	0.143466	Stable
Chrnb1	1.24317	0.777468	0.0684225	0.677167	Stable
Chst1	1.76619	1.46887	0.0503231	0.265936	Stable
Chst10	1.75698	2.0375	4.47184e-05	-0.213705	Stable
Chst11	2.44348	1.41262	0.000397689	0.790562	Stable
Chst12	1.02413	1.59236	0.00655963	-0.63677	Stable
Chst15	1.03398	1.01297	0.889601	0.029618	Stable
Chst2	1.72212	2.24251	0.0028751	-0.380928	Stable
Chst7	0.733019	1.16119	0.00185905	-0.663679	Stable
Chst8	1.85275	1.23994	0.00348946	0.579401	Stable
Chsy1	1.859	1.48469	0.00211903	0.324361	Stable
Chtf8	1.16376	1.42377	0.0824621	-0.290923	Stable
Chtop	1.62108	1.92924	0.00942083	-0.25108	Stable
Chuk	1.70717	1.79531	0.239113	-0.0726236	Stable
Churc1	0.635928	1.98363	0.0101346	-1.6412	Stable
Ciapin1	1.5399	1.84324	0.0208499	-0.259406	Stable
Ciart	1.20329	1.33853	0.164919	-0.153671	Stable
Cib2	0.819552	0.960802	0.353716	-0.229404	Stable
Cic	1.89252	1.5267	0.00470321	0.309895	Stable
Cideb	0.872315	0.770996	0.1542	0.178127	Stable
Cinp	1.2315	1.6111	0.0130457	-0.387628	Stable
Cipc	1.92196	1.57856	0.0117475	0.283969	Stable
Cir1	1.23654	1.68221	0.0162423	-0.444041	Stable
Cirbp	1.03663	2.22705	3.81845e-05	-1.10323	Stable
Cisd1	1.09418	2.43977	0.000117794	-1.1569	Stable
Cisd2	1.55434	2.01378	0.00597997	-0.373606	Stable
Cit	2.31324	1.77605	0.0076577	0.381247	Stable
Cited2	1.5709	1.99873	0.0701001	-0.347497	Stable
Ciz1	1.64	1.29519	0.0168844	0.340531	Stable
Ckap4	1.02326	1.6819	0.00784804	-0.716915	Stable
Ckap5	2.24759	2.24478	0.941262	0.00180496	Stable
Ckb	1.85275	3.92171	2.26493e-06	-1.08181	Stable
Cklf	0.578087	1.54854	0.000448359	-1.42155	Stable
Clasp1	2.62669	1.71481	6.43809e-05	0.615198	Stable
Clasp2	2.77174	2.10499	0.000292756	0.396982	Stable
Clasrp	1.71421	1.70459	0.863327	0.00811315	Stable
Clcc1	1.35834	1.91007	0.0116304	-0.491777	Stable
Clcn2	1.54919	1.88372	0.0195749	-0.282067	Stable
Clcn3	2.21207	2.38768	0.0136668	-0.110211	Stable
Clcn4	1.78339	2.17293	0.000816953	-0.285026	Stable
Clcn5	1.77345	0.974629	0.0145091	0.863632	Stable
Clcn6	1.89175	1.66932	0.0101921	0.180462	Stable
Clcn7	1.41897	1.2045	0.433946	0.236418	Stable
Cldn10	1.46921	2.84948	0.000577333	-0.955654	Stable
Cldn11	1.44218	1.56833	0.736178	-0.120976	Stable
Cldn12	1.36845	1.32112	0.651637	0.0507805	Stable
Cldn34c1	0.934599	1.12662	0.255061	-0.269589	Stable
Cldnd1	0.837818	2.35261	0.00447481	-1.48955	Stable
Clec16a	2.38397	1.11639	0.000495358	1.09452	Stable
Clec2d	0.654226	1.783	0.000409336	-1.44644	Stable
Clec3b	1.06156	1.84951	0.103645	-0.800958	Stable
Clic1	0.713651	2.11082	0.00013148	-1.56452	Stable
Clic4	1.79733	2.29916	0.00113822	-0.355251	Stable
Clic5	0.93631	0.819626	0.457122	0.192021	Stable
Clint1	1.90003	1.6923	0.0122639	0.167037	Stable
Clip1	2.46408	2.30741	0.0410351	0.0947766	Stable
Clip2	1.99848	1.18063	0.0125221	0.759344	Stable
Clip3	1.8972	1.83375	0.340609	0.0490725	Stable
Clip4	1.72352	1.20157	0.108662	0.520439	Stable
Clk1	1.80626	2.37651	0.00139551	-0.395842	Stable
Clk2	1.29383	1.31089	0.5454	-0.0189004	Stable
Clk3	1.44852	1.53525	0.331599	-0.0838962	Stable
Clk4	1.7727	1.89332	0.0486807	-0.0949668	Stable
Clmn	2.37933	1.96903	0.00764715	0.273072	Stable
Clmp	1.7493	0.616172	0.00179056	1.50537	Stable
Cln3	0.897748	1.65011	0.00909386	-0.878183	Stable
Cln5	0.990583	1.54218	0.00163956	-0.638625	Stable
Cln8	1.01213	1.33853	0.00117219	-0.403259	Stable
Clns1a	1.60925	1.87507	0.0170766	-0.220552	Stable
Clock	2.10685	1.54435	0.0155007	0.448087	Stable
Clpb	2.03142	1.79233	0.0617696	0.180654	Stable
Clpp	0.903644	2.04648	0.000293481	-1.17932	Stable
Clptm1	1.73377	2.08376	0.00912263	-0.265274	Stable
Clptm1l	1.54128	1.69669	0.0138571	-0.138593	Stable
Clpx	1.67795	1.53496	0.0228576	0.128499	Stable
Clstn1	2.52037	2.18096	0.0174067	0.208677	Stable
Clta	1.69185	2.58168	3.53752e-05	-0.609704	Stable
Cltb	1.5625	1.95638	0.000559549	-0.324329	Stable
Cltc	2.3903	2.38161	0.787838	0.00525664	Stable
Clu	2.43949	3.1996	0.00242076	-0.391314	Stable
Cluap1	1.52731	1.55253	0.640454	-0.023633	Stable
Cluh	1.55083	1.53011	0.917029	0.019407	Stable
Clybl	2.36838	1.69091	0.00396302	0.486103	Stable
Cmas	1.68727	1.62542	0.128485	0.0538823	Stable
Cmbl	0.770512	0.974629	0.30808	-0.339035	Stable
Cmc1	1.50093	1.66219	0.0835292	-0.147228	Stable
Cmc2	1.21186	1.30648	0.331384	-0.108462	Stable
Cmc4	0.683565	1.54981	0.00490525	-1.18095	Stable
Cmip	2.55992	1.43788	4.94904e-06	0.832153	Stable
Cmpk1	1.40017	1.93382	0.00288446	-0.465851	Stable
Cmpk2	0.845631	0.689936	0.12846	0.293565	Stable
Cmss1	3.57877	1.28824	0.00329674	1.47406	Stable
Cmtm3	1.02128	1.71226	0.00173263	-0.745519	Stable
Cmtm4	1.90514	1.488	0.012838	0.356525	Stable
Cmtm6	1.06566	1.73792	0.000387361	-0.705613	Stable
Cmtr1	1.14932	0.90927	0.158781	0.337998	Stable
Cmya5	1.89077	1.77982	0.200657	0.08724	Stable
Cnbd2	1.44167	0.855963	0.00607289	0.752119	Stable
Cnbp	1.73111	2.5182	0.00269396	-0.540696	Stable
Cndp2	1.07643	1.57808	0.00231723	-0.551909	Stable
Cnep1r1	1.49768	1.80465	6.634e-05	-0.268985	Stable
Cnih1	1.33843	1.84664	0.00398172	-0.464356	Stable
Cnih2	1.21372	0.91269	0.169341	0.411235	Stable
Cnih4	1.41178	2.13971	0.000624726	-0.599898	Stable
Cnn3	1.82013	2.48507	6.31521e-05	-0.449247	Stable
Cnnm2	2.35479	1.40591	0.00225998	0.744092	Stable
Cnnm3	1.44108	1.47822	0.51989	-0.0367162	Stable
Cnot1	2.2353	1.63927	0.0378473	0.447413	Stable
Cnot10	1.67514	1.66112	0.807366	0.0121283	Stable
Cnot11	1.16723	1.40297	0.00735114	-0.26539	Stable
Cnot2	2.41715	1.59532	0.00219691	0.599458	Stable
Cnot3	1.54128	1.46435	0.336025	0.0738692	Stable
Cnot4	2.37754	1.66631	0.00779632	0.512813	Stable
Cnot6	1.79159	1.84962	0.459768	-0.0459858	Stable
Cnot6l	2.09397	1.44708	0.00323971	0.533095	Stable
Cnot7	1.69348	1.28635	0.0120255	0.396706	Stable
Cnot8	1.03348	1.5309	0.0735783	-0.566872	Stable
Cnot9	1.38465	1.11639	0.0157571	0.310676	Stable
Cnp	1.90267	2.95786	0.00127964	-0.636527	Stable
Cnppd1	0.98374	1.66165	0.00649656	-0.756272	Stable
Cnpy1	1.58741	1.64931	0.325735	-0.0551886	Stable
Cnpy2	0.735163	2.07846	0.00112868	-1.49938	Stable
Cnpy3	1.3948	1.78546	0.00710648	-0.356234	Stable
Cnpy4	0.794589	1.11632	0.00657378	-0.490474	Stable
Cnr1	2.01464	0.748885	0.0109467	1.42771	Stable
Cnrip1	1.76346	1.65637	0.39072	0.0903882	Stable
Cnst	1.71336	1.01738	0.00968144	0.751968	Stable
Cntfr	2.06142	2.17054	0.107884	-0.0744142	Stable
Cntln	1.87456	1.52862	0.0467147	0.294324	Stable
Cntn1	2.93187	2.09656	2.81994e-05	0.483797	Stable
Cntnap2	3.28494	1.1465	0.00728298	1.51863	Stable
Cntrl	1.61982	1.39078	0.0478863	0.219941	Stable
Cntrob	1.32102	0.907616	0.0266895	0.541503	Stable
Coa3	0.581762	2.21931	0.00149305	-1.93161	Stable
Coa5	1.12355	0.960802	0.241198	0.225757	Stable
Coasy	0.672823	1.45299	0.0461631	-1.11072	Stable
Cobll1	1.9623	1.43532	0.0216023	0.451172	Stable
Cog1	1.64582	1.32937	0.0068378	0.30806	Stable
Cog2	1.45908	1.23517	0.108741	0.240354	Stable
Cog3	1.8166	0.819626	1.04756e-05	1.14821	Stable
Cog4	1.60716	1.57731	0.681933	0.0270421	Stable
Cog5	2.36021	1.27926	0.000426062	0.883607	Stable
Cog6	1.4629	1.17602	0.292628	0.314919	Stable
Cog7	1.45338	1.60772	0.0740931	-0.145602	Stable
Cog8	1.2183	1.60115	0.000866736	-0.39424	Stable
Coil	1.11481	0.907616	0.077902	0.296639	Stable
Col11a1	1.34749	1.30039	0.728878	0.0513326	Stable
Col11a2	1.2435	1.42616	0.265042	-0.197729	Stable
Col16a1	1.48637	1.16347	0.088864	0.353354	Stable
Col1a1	0.849785	0.784764	0.764262	0.114839	Stable
Col1a2	1.23413	1.78321	0.00569034	-0.530985	Stable
Col23a1	1.87828	1.76941	0.230854	0.0861384	Stable
Col27a1	1.26824	1.0376	0.22999	0.289569	Stable
Col2a1	0.686966	1.346	0.00247298	-0.970365	Stable
Col4a1	1.72977	1.6428	0.411388	0.0744267	Stable
Col4a2	1.90459	1.45383	0.0220458	0.389624	Stable
Col4a3bp	2.11829	1.43018	0.00165849	0.5667	Stable
Col4a5	1.47238	1.18654	0.110904	0.311388	Stable
Col5a1	1.10998	0.819626	0.0209731	0.437495	Stable
Col5a2	1.33533	1.3767	0.543194	-0.04401	Stable
Col5a3	1.19198	1.48532	0.0817337	-0.317411	Stable
Col9a1	1.02128	0.689936	0.00698918	0.565845	Stable
Col9a3	0.882764	2.56361	0.0122022	-1.53808	Stable
Colec12	1.72247	1.46599	0.0202028	0.232601	Stable
Colgalt1	1.34906	1.70906	0.00289543	-0.341245	Stable
Colgalt2	1.43435	0.943495	0.00371161	0.604312	Stable
Commd10	1.97129	1.40591	0.00739555	0.487633	Stable
Commd2	0.782657	1.65735	0.000787817	-1.08243	Stable
Commd3	1.08479	2.1132	0.00816541	-0.962013	Stable
Commd6	0.654226	2.07846	0.00016646	-1.66766	Stable
Commd7	1.28623	1.61779	0.0422629	-0.330874	Stable
Commd8	0.909086	1.9687	0.0311117	-1.11475	Stable
Commd9	0.940301	1.78213	0.000329599	-0.922407	Stable
Comt	1.73285	2.30172	0.000110873	-0.409561	Stable
Copa	1.94615	1.71381	0.0458332	0.183413	Stable
Copb1	1.65955	1.90817	0.0190904	-0.201397	Stable
Copb2	1.43582	2.02039	0.000438044	-0.492764	Stable
Cope	0.909086	2.22785	0.0215329	-1.29316	Stable
Copg1	1.74514	1.57429	0.0247139	0.148643	Stable
Copg2	2.82035	1.43788	5.52687e-07	0.971927	Stable
Coprs	0.543912	1.55056	0.00243655	-1.51134	Stable
Cops2	1.7033	1.73821	0.62466	-0.0292733	Stable
Cops3	1.48574	1.98527	0.00446678	-0.41816	Stable
Cops4	1.56088	1.97941	0.00978767	-0.342711	Stable
Cops5	1.25036	2.0017	0.0100786	-0.67888	Stable
Cops6	0.918353	2.08375	3.03351e-05	-1.18206	Stable
Cops7a	1.00725	1.94814	0.00254424	-0.951671	Stable
Cops8	0.749916	1.8036	0.00313819	-1.26608	Stable
Copz1	1.44391	1.72206	0.0322792	-0.254149	Stable
Coq10a	0.791429	1.32241	0.10263	-0.74064	Stable
Coq10b	1.09503	2.06711	7.1931e-06	-0.91664	Stable
Coq2	1.63067	1.76673	0.0997134	-0.115612	Stable
Coq3	1.31191	1.28604	0.642056	0.0287244	Stable
Coq4	1.03663	1.3356	0.0540063	-0.365585	Stable
Coq5	1.26986	1.68626	0.00509565	-0.409167	Stable
Coq6	0.586291	1.29921	0.00821144	-1.14795	Stable
Coq7	0.654226	1.68872	0.000369289	-1.36807	Stable
Coq8a	1.25623	1.18654	0.60152	0.0823418	Stable
Coq8b	1.43154	1.51353	0.436294	-0.0803472	Stable
Coq9	1.23868	1.88333	0.012424	-0.604486	Stable
Coro1a	0.62414	1.39236	0.0383485	-1.15759	Stable
Coro1b	1.04941	1.6456	0.0455423	-0.649029	Stable
Coro1c	1.60882	1.40021	0.0451545	0.200353	Stable
Coro2a	1.32814	1.01297	0.0858829	0.390818	Stable
Coro2b	2.35223	1.83079	3.31495e-05	0.361563	Stable
Coro7	1.83749	1.47807	3.54748e-05	0.314024	Stable
Cotl1	1.4497	2.31242	0.0011854	-0.67365	Stable
Cox10	1.90174	1.33853	7.10758e-06	0.506671	Stable
Cox11	1.04413	1.23058	0.247841	-0.237036	Stable
Cox14	0.656881	2.60884	0.000947476	-1.9897	Stable
Cox15	0.951219	1.1793	0.00671375	-0.310077	Stable
Cox16	0.578087	0.907616	0.0257096	-0.650796	Stable
Cox17	0.71845	2.15134	0.00239072	-1.58227	Stable
Cox18	0.920766	1.57804	0.00782257	-0.777232	Stable
Cox19	1.21092	1.65163	0.00734874	-0.447789	Stable
Cox20	1.49012	2.0422	0.00402766	-0.454691	Stable
Cox4i1	1.54748	3.05568	3.39787e-05	-0.981568	Stable
Cox5a	1.25501	2.71238	0.000156504	-1.11186	Stable
Cox5b	0.888245	2.71208	0.000626148	-1.61037	Stable
Cox6a1	1.24129	2.21785	0.00326997	-0.837321	Stable
Cox6b1	1.40882	2.77191	0.00196909	-0.97639	Stable
Cox6c	1.53638	2.87087	0.000226258	-0.901955	Stable
Cox7a2	0.782227	2.67986	0.00041393	-1.7765	Stable
Cox7a2l	1.13538	2.31197	0.00751016	-1.02594	Stable
Cox7b	1.22983	2.55385	0.000600189	-1.05422	Stable
Cox7b2	1.37862	1.94006	0.00703748	-0.492883	Stable
Cox7c	0.654226	2.92623	0.000197994	-2.16118	Down
Cox8a	0.556474	3.06051	0.00372959	-2.45939	Down
Cp	1.59468	1.24077	0.0465075	0.362036	Stable
Cpd	2.03343	1.71241	0.0305994	0.247884	Stable
Cpe	3.00351	2.85324	0.20698	0.0740449	Stable
Cpeb1	2.05883	1.49757	0.0237126	0.459207	Stable
Cpeb2	2.13045	1.79953	0.0163139	0.243538	Stable
Cpeb3	2.51267	1.39263	0.000141067	0.85141	Stable
Cpeb4	2.43529	2.23048	0.0168769	0.126739	Stable
Cped1	1.44677	0.738566	0.00565567	0.970034	Stable
Cplx2	2.37218	1.14182	0.00490013	1.05488	Stable
Cpm	1.30826	0.915621	0.114715	0.514823	Stable
Cpne2	1.62322	2.43015	2.70693e-06	-0.582187	Stable
Cpne3	1.55195	1.83501	0.00689496	-0.241713	Stable
Cpne4	2.41765	0.770996	0.000152412	1.64881	Stable
Cpne8	1.70454	1.57997	0.321901	0.109483	Stable
Cpox	0.947308	1.55398	0.0979091	-0.714062	Stable
Cpped1	1.94103	0.998793	0.0136495	0.958567	Stable
Cpq	2.07851	1.83684	0.111187	0.178323	Stable
Cpsf1	1.50472	1.14123	0.0213512	0.398904	Stable
Cpsf2	1.24351	1.64839	0.00693103	-0.406643	Stable
Cpsf3	1.50954	1.69733	0.0612024	-0.169153	Stable
Cpsf4l	1.24838	1.78573	2.25433e-05	-0.516456	Stable
Cpsf6	2.09134	1.87899	0.000357052	0.154468	Stable
Cpsf7	1.63763	1.6178	0.597736	0.017579	Stable
Cpt1a	1.78805	1.77364	0.843093	0.0116777	Stable
Cpt1c	1.38183	1.39665	0.760942	-0.0153966	Stable
Cpt2	0.801713	1.43138	0.00184934	-0.836249	Stable
Cr1l	1.62967	1.78858	0.000309933	-0.134232	Stable
Cradd	1.89381	0.616172	0.00168662	1.61988	Stable
Cramp1l	1.77548	1.45658	0.00544252	0.285623	Stable
Crat	1.60357	1.62867	0.672307	-0.0224041	Stable
Crbn	1.42252	1.51869	0.286134	-0.0943823	Stable
Crcp	0.972563	1.43245	0.0423171	-0.558621	Stable
Creb1	2.01457	1.64839	0.000744723	0.289417	Stable
Creb3	0.90921	1.51093	0.0120546	-0.732753	Stable
Creb3l1	1.30318	1.39196	0.453172	-0.0950769	Stable
Creb3l2	1.8898	1.066	0.0257839	0.826023	Stable
Creb5	2.00583	1.20987	0.00191967	0.729346	Stable
Crebbp	2.52635	1.91301	0.0135785	0.401213	Stable
Crebl2	1.54346	1.27156	0.00897868	0.27956	Stable
Crebrf	2.09978	1.74773	0.00716584	0.26475	Stable
Crebzf	1.36379	1.6647	0.0092401	-0.287648	Stable
Creg1	1.33168	2.05473	0.00131023	-0.625701	Stable
Creld1	1.32614	1.35686	0.747714	-0.0330359	Stable
Crem	1.66156	1.47462	0.0297005	0.172195	Stable
Crim1	2.28035	1.71719	8.92431e-06	0.409209	Stable
Crip2	0.846193	2.23995	0.000328948	-1.40441	Stable
Cript	0.997766	1.88609	0.00184972	-0.918626	Stable
Crk	1.93743	1.81682	0.0223666	0.0927315	Stable
Crkl	1.67032	1.71443	0.517815	-0.0376064	Stable
Crlf1	0.886235	0.998793	0.428191	-0.172496	Stable
Crlf3	1.80479	1.88234	0.419028	-0.0607034	Stable
Crls1	1.4188	1.58233	0.0106416	-0.15738	Stable
Crmp1	1.97537	0.822649	0.00227402	1.26377	Stable
Crnkl1	1.05186	1.47372	0.103893	-0.486528	Stable
Crot	1.57823	1.88235	0.00251516	-0.254228	Stable
Crtap	0.610827	0.910181	0.0898186	-0.575388	Stable
Crtc1	1.90779	1.4811	0.000510045	0.365233	Stable
Crtc2	1.2501	1.4997	0.0506081	-0.262633	Stable
Crtc3	2.21311	1.77773	0.0144801	0.316042	Stable
Cry1	1.4339	1.60711	0.0942713	-0.164524	Stable
Cry2	1.934	1.80226	0.134887	0.101779	Stable
Crybg3	0.925597	0.943495	0.880586	-0.0276315	Stable
Cryl1	1.73191	1.44652	0.147549	0.259776	Stable
Crym	1.16934	2.16043	0.00246047	-0.885621	Stable
Cryz	1.04874	1.20051	0.168401	-0.194992	Stable
Cryzl1	1.15299	1.65341	0.0553241	-0.520068	Stable
Cs	1.72209	2.01369	0.0014326	-0.225683	Stable
Csad	1.03663	1.91789	1.80101e-05	-0.887617	Stable
Csdc2	1.61733	1.59929	0.757955	0.0161897	Stable
Csde1	2.00481	2.18652	0.00174956	-0.125169	Stable
Cse1l	1.59084	1.44869	0.0847379	0.135039	Stable
Csf1	1.52907	1.70381	0.0839839	-0.156108	Stable
Csf1r	1.03599	1.92613	0.179028	-0.894691	Stable
Csf2ra	1.29587	1.56079	0.0245642	-0.268355	Stable
Csgalnact1	2.57988	1.54402	1.28107e-06	0.740616	Stable
Csgalnact2	1.4479	1.11766	0.0659798	0.373484	Stable
Csk	1.3499	1.60143	0.220802	-0.246505	Stable
Csmd1	3.44634	1.02687	0.00167746	1.74682	Stable
Csmd2	2.80495	1.44452	0.000947842	0.957388	Stable
Csmd3	2.92452	1.28676	0.00588742	1.18446	Stable
Csnk1a1	2.29681	2.46112	0.0165871	-0.099684	Stable
Csnk1d	1.67993	1.76266	0.289044	-0.0693528	Stable
Csnk1e	1.58535	1.8716	0.0126831	-0.239469	Stable
Csnk1g1	2.16615	1.41908	0.000978239	0.610182	Stable
Csnk1g2	1.52684	1.32537	0.00397048	0.204155	Stable
Csnk1g3	2.06137	1.71313	0.00252122	0.266965	Stable
Csnk2a1	2.02545	2.09834	0.0385367	-0.0510036	Stable
Csnk2a2	1.80325	1.82352	0.674838	-0.0161244	Stable
Csnk2b	0.817112	1.8933	0.000296598	-1.2123	Stable
Cspg4	0.931496	1.31563	0.0160937	-0.498129	Stable
Cspg5	2.06534	2.85455	1.77068e-05	-0.466881	Stable
Cspp1	2.13714	1.93241	0.000746741	0.145279	Stable
Csrnp2	1.28341	1.0376	0.209941	0.306732	Stable
Csrp1	1.82813	2.79715	0.000404414	-0.613588	Stable
Csrp2	0.845631	1.88667	0.0026298	-1.15774	Stable
Cst3	2.13168	3.91691	3.70592e-08	-0.877726	Stable
Cstf2	1.62407	1.41662	0.0332121	0.197163	Stable
Cstf2t	1.37734	1.66412	0.0458603	-0.272881	Stable
Cstf3	2.10143	1.73799	0.0267612	0.273951	Stable
Ctbp1	1.6823	2.09331	0.00328241	-0.31535	Stable
Ctbp2	0.980962	1.7379	0.0772702	-0.825077	Stable
Ctbs	1.04522	1.45658	0.000919512	-0.478784	Stable
Ctc1	0.882995	1.24869	0.0502124	-0.499934	Stable
Ctcf	1.96866	1.84667	0.0112539	0.0922906	Stable
Ctdnep1	1.35588	1.724	0.000537001	-0.346526	Stable
Ctdp1	1.77103	1.04833	0.000704122	0.756489	Stable
Ctdsp1	0.980595	1.77979	0.000877028	-0.859974	Stable
Ctdsp2	1.82852	2.08318	0.000646576	-0.188112	Stable
Ctdspl	2.3767	1.25232	0.0107563	0.924359	Stable
Ctdspl2	1.70136	1.36091	0.0397655	0.322113	Stable
Cthrc1	1.21453	2.19888	0.000181273	-0.856374	Stable
Ctif	2.5417	1.38024	2.89044e-05	0.880872	Stable
Ctnna1	2.17177	1.97847	0.00588165	0.134486	Stable
Ctnna2	3.25795	0.777468	0.00274817	2.06711	Up
Ctnna3	2.99795	1.29479	9.28186e-05	1.21125	Stable
Ctnnal1	1.73316	1.60733	0.0209389	0.108741	Stable
Ctnnb1	2.02803	2.33521	0.00805017	-0.203472	Stable
Ctnnbip1	1.55891	1.88542	0.0675738	-0.274349	Stable
Ctnnbl1	1.99542	1.52544	0.00497128	0.387466	Stable
Ctnnd1	1.20446	1.40024	0.187571	-0.217278	Stable
Ctnnd2	3.44625	2.27674	0.0018247	0.598061	Stable
Ctns	1.18825	1.30446	0.159133	-0.134615	Stable
Ctps	0.868759	1.00233	0.496909	-0.206335	Stable
Ctps2	1.85704	1.19125	8.32688e-06	0.640521	Stable
Ctr9	1.51415	1.30538	0.15411	0.214035	Stable
Ctsa	1.62441	2.13497	0.000496493	-0.3943	Stable
Ctsb	2.00931	2.53429	0.00184407	-0.33488	Stable
Ctsc	0.784801	1.87236	0.00203828	-1.25446	Stable
Ctsd	1.34535	2.77874	0.00234055	-1.04645	Stable
Ctsf	1.3423	2.16037	0.000152622	-0.686571	Stable
Ctsh	1.17477	1.76638	0.0130947	-0.58842	Stable
Ctsl	1.45346	2.84835	0.0001135	-0.970638	Stable
Ctso	1.50954	2.15333	0.00621169	-0.512459	Stable
Ctss	0.836598	2.22194	0.0618469	-1.40921	Stable
Ctsz	1.20108	2.3582	9.22747e-05	-0.973352	Stable
Cttn	1.84911	1.55503	0.026709	0.249888	Stable
Cttnbp2	2.44989	1.28458	0.0132766	0.93142	Stable
Cttnbp2nl	1.5089	1.66981	0.0462161	-0.146192	Stable
Ctxn1	1.27592	1.41929	0.166697	-0.153631	Stable
Cuedc1	2.10456	2.12556	0.552808	-0.0143267	Stable
Cuedc2	1.35905	2.09508	0.000390172	-0.624404	Stable
[truncated: 8,068 more rows]

## Sheet: Cajal-Retzius cells
	MW3_mean	10X_mean	pvalue	log2FC	state
0610009B22Rik	0.544073	1.72748	0.00959751	-1.6668	Stable
0610009O20Rik	1.32455	1.49061	0.000617112	-0.170408	Stable
0610010F05Rik	1.9744	1.76317	0.00555196	0.16324	Stable
0610012G03Rik	0.883208	2.17726	0.00117965	-1.30169	Stable
0610030E20Rik	1.12553	1.52808	0.00787905	-0.441114	Stable
0610037L13Rik	1.23927	1.76507	0.0221198	-0.510238	Stable
0610040J01Rik	1.40311	0.839736	0.000492941	0.740622	Stable
1110002L01Rik	1.54639	1.00002	0.00038959	0.628875	Stable
1110004F10Rik	1.25299	2.33527	1.76883e-05	-0.898214	Stable
1110008F13Rik	1.04428	2.15256	0.0106775	-1.04355	Stable
1110008P14Rik	1.07284	2.25127	0.00926061	-1.06931	Stable
1110017D15Rik	0.464859	0.509324	0.00273414	-0.13179	Stable
1110032A03Rik	0.987804	1.65288	0.0360363	-0.742684	Stable
1110034G24Rik	1.78263	1.2574	0.0174538	0.503566	Stable
1110046J04Rik	1.0995	0.851906	0.0371651	0.368086	Stable
1110051M20Rik	2.10923	1.52076	0.00719285	0.471926	Stable
1110059E24Rik	1.50765	1.55042	0.0196037	-0.0403533	Stable
1110059G10Rik	0.634586	1.6125	0.0102375	-1.34541	Stable
1110065P20Rik	0.737851	1.7529	0.414165	-1.24834	Stable
1190002N15Rik	1.86224	1.45214	0.026098	0.358862	Stable
1190007I07Rik	0.609387	1.38463	0.0790433	-1.18407	Stable
1300002E11Rik	1.36994	1.57348	0.0229951	-0.199844	Stable
1500009C09Rik	0.938562	1.49243	0.0163309	-0.669138	Stable
1500009L16Rik	0.583492	1.25342	0.114334	-1.10309	Stable
1500015A07Rik	0.781494	0.971272	0.053747	-0.31364	Stable
1500015O10Rik	0.944526	1.26064	0.219874	-0.416496	Stable
1500035N22Rik	1.29292	0.773753	0.0295818	0.74069	Stable
1600010M07Rik	2.25665	0.407033	0.117447	2.47097	Up
1600012H06Rik	1.44301	1.34892	0.984811	0.097272	Stable
1600014C10Rik	1.03847	0.787854	0.192063	0.398462	Stable
1600020E01Rik	1.41535	1.21535	0.0840098	0.219777	Stable
1700001L19Rik	0.744302	0.826433	0.00189212	-0.151011	Stable
1700008J07Rik	0.479363	0.951348	0.000299408	-0.988855	Stable
1700008O03Rik	1.15134	0.870982	0.962141	0.402595	Stable
1700011I03Rik	0.954851	0.827779	0.111295	0.206031	Stable
1700013F07Rik	0.563274	0.58162	0.0479974	-0.0462402	Stable
1700017B05Rik	0.808115	0.807991	0.0144019	0.000220994	Stable
1700019D03Rik	1.26215	0.985479	0.421278	0.356988	Stable
1700020I14Rik	2.46438	2.41265	0.112069	0.0306021	Stable
1700021F05Rik	0.831646	1.64345	0.484453	-0.982683	Stable
1700025G04Rik	2.67608	1.5516	0.0462404	0.786366	Stable
1700029I15Rik	1.47893	0.58162	0.380645	1.34641	Stable
1700029J07Rik	0.753791	0.518744	0.0835968	0.539142	Stable
1700030K09Rik	0.980522	1.03822	0.00182456	-0.0824846	Stable
1700037C18Rik	1.48817	0.609446	8.12837e-05	1.28796	Stable
1700037H04Rik	0.726247	1.11447	0.00101442	-0.61783	Stable
1700056N10Rik	0.349524	0.609446	0.062158	-0.802107	Stable
1700066M21Rik	0.865269	1.18085	0.883291	-0.4486	Stable
1700086O06Rik	0.699154	0.847617	0.00695707	-0.277803	Stable
1700088E04Rik	1.34795	0.890261	0.0389451	0.598462	Stable
1700113A16Rik	0.832456	1.0373	0.000167239	-0.317393	Stable
1700123O20Rik	0.910715	1.74635	0.00144126	-0.939268	Stable
1810013L24Rik	2.08156	1.61196	0.000825896	0.368852	Stable
1810021B22Rik	1.17299	0.446448	0.00272888	1.39363	Stable
1810022K09Rik	0.705609	2.02645	0.00262101	-1.52202	Stable
1810024B03Rik	0.625119	0.469908	0.00568534	0.411752	Stable
1810030O07Rik	1.05752	1.44916	0.00147726	-0.454537	Stable
1810041L15Rik	1.42327	1.87727	0.00198852	-0.399434	Stable
1810043G02Rik	0.878591	1.35069	0.00570741	-0.620434	Stable
1810055G02Rik	0.958584	1.15397	8.30338e-05	-0.267626	Stable
1810058I24Rik	0.552975	1.89228	0.000112212	-1.77484	Stable
1810062O18Rik	1.62245	0.61748	0.275903	1.39371	Stable
2010107E04Rik	0.88417	2.51295	0.0115555	-1.50699	Stable
2010111I01Rik	2.48476	1.64075	0.0894492	0.598753	Stable
2010300C02Rik	2.13859	1.69212	0.000253253	0.33783	Stable
2010315B03Rik	1.41165	0.859648	0.00263041	0.715563	Stable
2210016L21Rik	1.2893	2.05205	5.23043e-07	-0.670481	Stable
2210408I21Rik	2.15527	1.16167	0.0159585	0.891664	Stable
2300009A05Rik	0.893753	1.72965	0.00467858	-0.952527	Stable
2310001H17Rik	0.355548	0.553015	0.00335941	-0.637276	Stable
2310022A10Rik	1.23162	1.13929	0.0472323	0.112419	Stable
2310022B05Rik	0.982366	1.59774	0.0140851	-0.701704	Stable
2310033P09Rik	0.385665	1.49271	0.352997	-1.95252	Stable
2310035C23Rik	2.13924	1.76241	0.000461832	0.279554	Stable
2310057M21Rik	1.15585	1.36925	0.00082729	-0.244432	Stable
2310061I04Rik	1.26391	1.41409	0.374585	-0.16198	Stable
2410002F23Rik	0.844997	1.75817	0.000927568	-1.05706	Stable
2410004B18Rik	0.817409	1.86606	0.126027	-1.19086	Stable
2410015M20Rik	0.439966	2.16916	0.0522373	-2.30167	Down
2410089E03Rik	2.22542	1.84705	0.114432	0.268851	Stable
2410131K14Rik	1.22914	1.28394	0.136503	-0.062923	Stable
2510002D24Rik	0.873587	1.43049	0.483433	-0.711485	Stable
2510009E07Rik	1.71398	1.59641	0.0374246	0.102513	Stable
2510017J16Rik	0.627447	0.866627	0.0261761	-0.465918	Stable
2510039O18Rik	0.875501	1.29699	0.0930786	-0.566986	Stable
2610001J05Rik	0.741001	1.66956	0.803483	-1.17192	Stable
2610002M06Rik	1.33711	1.44283	0.0117903	-0.109786	Stable
2610008E11Rik	1.59289	1.70219	0.077734	-0.0957509	Stable
2610020C07Rik	1.75128	0.922788	0.0518512	0.924342	Stable
2610021A01Rik	1.37369	1.07467	0.0898493	0.354163	Stable
2610035D17Rik	2.22385	0.842266	0.130791	1.40071	Stable
2610037D02Rik	1.85296	1.48791	0.000991901	0.316553	Stable
2610044O15Rik8	1.31152	1.26967	0.0520176	0.0467882	Stable
2610301B20Rik	1.21937	1.4519	0.707256	-0.251801	Stable
2610507B11Rik	2.0855	1.80775	0.0545675	0.206193	Stable
2700049A03Rik	1.71959	1.28972	0.173964	0.415007	Stable
2700062C07Rik	0.826282	1.3069	0.0210444	-0.661447	Stable
2700081O15Rik	1.04468	1.95166	0.0187677	-0.901638	Stable
2700097O09Rik	1.3747	1.37432	0.0220363	0.000390396	Stable
2810001G20Rik	0.414562	1.48841	0.000345592	-1.84411	Stable
2810004N23Rik	1.0202	1.72268	0.357298	-0.755813	Stable
2810006K23Rik	0.683991	1.33509	0.0116414	-0.964892	Stable
2810021J22Rik	0.913983	0.784915	0.569441	0.21963	Stable
2810049E08Rik	0.984303	0.715259	0.00365116	0.460637	Stable
2810403A07Rik	1.75178	1.74868	0.848576	0.0025532	Stable
2810429I04Rik	0.735072	0.583963	0.159771	0.332008	Stable
2810455O05Rik	1.21994	1.05368	0.380249	0.211379	Stable
2810459M11Rik	0.403825	0.662466	0.0142822	-0.714116	Stable
2810474O19Rik	1.56482	1.69152	0.0130684	-0.112325	Stable
2900009J06Rik	0.810203	0.609446	0.01476	0.410784	Stable
2900011O08Rik	2.04476	1.66084	0.00106232	0.300018	Stable
2900026A02Rik	1.5608	1.10018	0.742261	0.504536	Stable
2900060B14Rik	1.47105	1.26426	0.00446092	0.218553	Stable
2900076A07Rik	0.969578	1.28117	0.131839	-0.402032	Stable
2900079G21Rik	1.3747	0.79846	0.000339608	0.783821	Stable
2900097C17Rik	1.34059	2.47012	0.796588	-0.881709	Stable
3110002H16Rik	1.19811	1.03602	0.144757	0.209713	Stable
3110009E18Rik	0.691448	1.36559	0.00659972	-0.981837	Stable
3110021N24Rik	2.02177	1.23785	0.420463	0.707784	Stable
3110035E14Rik	1.35476	1.38242	0.572446	-0.0291625	Stable
3110039M20Rik	0.727265	1.25119	0.501007	-0.782751	Stable
3110040N11Rik	0.571034	0.715259	0.15708	-0.324888	Stable
3110043O21Rik	1.31791	1.38053	0.0186162	-0.0669702	Stable
3110062M04Rik	0.736163	1.13329	0.772723	-0.622413	Stable
3110082I17Rik	1.63802	0.80622	0.017564	1.0227	Stable
3300002I08Rik	1.1885	0.63367	0.000858275	0.907338	Stable
3632451O06Rik	2.19432	1.47962	0.0650276	0.568552	Stable
3830406C13Rik	1.04222	1.43789	0.0247654	-0.464289	Stable
4430402I18Rik	1.70582	0.965978	0.00165481	0.820403	Stable
4631405J19Rik	1.09564	0.765158	0.0228985	0.517948	Stable
4632404H12Rik	0.866467	1.00818	0.000855249	-0.218543	Stable
4632415L05Rik	0.867357	1.49752	0.684179	-0.787877	Stable
4732440D04Rik	0.909134	1.05929	0.144137	-0.22053	Stable
4732471J01Rik	2.01296	0.479328	0.104031	2.07023	Up
4732491K20Rik	0.653826	0.751399	0.00635693	-0.200671	Stable
4833420G17Rik	1.66643	2.21245	0.00164088	-0.408882	Stable
4833422C13Rik	1.59957	0.352696	0.0269421	2.18119	Up
4833439L19Rik	1.54647	1.79977	0.00392998	-0.218829	Stable
4921504A21Rik	0.959641	0.715259	0.0087958	0.42403	Stable
4921524J17Rik	1.07023	1.76546	0.0492792	-0.72213	Stable
4921539H07Rik	0.903658	0.586532	0.0260407	0.623568	Stable
4930402H24Rik	2.28115	2.03644	0.755461	0.163706	Stable
4930430F08Rik	1.35782	1.33181	0.0569507	0.0278967	Stable
4930447C04Rik	0.98452	0.644677	0.00376073	0.610844	Stable
4930453N24Rik	1.45391	1.56408	0.0153214	-0.105375	Stable
4930480K23Rik	0.770277	0.609446	0.0205398	0.337878	Stable
4930481A15Rik	0.907481	1.00288	0.0351462	-0.144215	Stable
4930503L19Rik	1.21082	1.16586	0.038982	0.054581	Stable
4930513D17Rik	0.605162	0.352696	0.00288334	0.778894	Stable
4930513N10Rik	0.609387	0.352696	0.00329868	0.788932	Stable
4930522L14Rik	0.924258	0.806761	0.0427888	0.196154	Stable
4930524O07Rik	1.51932	0.407033	0.00924527	1.90021	Stable
4930539E08Rik	0.555499	0.352696	0.0901257	0.655357	Stable
4930539J05Rik	0.762657	0.61748	0.015548	0.304642	Stable
4930550C14Rik	0.797866	0.407033	0.0213584	0.971002	Stable
4930570G19Rik	1.6456	1.01992	0.012434	0.690152	Stable
4931406C07Rik	0.947016	1.50015	0.971904	-0.66365	Stable
4931406P16Rik	1.68631	1.90037	0.0179555	-0.172407	Stable
4931414P19Rik	0.531637	0.352696	0.0021191	0.592016	Stable
4931428F04Rik	1.16013	1.44783	0.025974	-0.319613	Stable
4931440F15Rik	0.349524	0.625311	0.0406649	-0.839181	Stable
4932422M17Rik	1.06806	0.787382	0.0147009	0.439856	Stable
4932438A13Rik	2.51992	2.11454	0.0103837	0.253034	Stable
4933404O12Rik	1.084	0.542204	0.00189861	0.999463	Stable
4933406I18Rik	1.90119	0.527323	0.377234	1.85014	Stable
4933407L21Rik	0.468862	0.509324	0.00254223	-0.119418	Stable
4933427D14Rik	1.62482	1.36526	0.144847	0.251113	Stable
4933431E20Rik	1.25321	1.57209	0.468901	-0.327053	Stable
4933434E20Rik	1.40158	1.86021	0.0294776	-0.408411	Stable
5031425E22Rik	2.12608	1.66354	0.000317216	0.353938	Stable
5031439G07Rik	1.77625	1.86777	0.314343	-0.0724849	Stable
5330417C22Rik	1.52783	1.40078	0.0200525	0.125253	Stable
5330434G04Rik	2.00218	2.06393	0.00959486	-0.0438231	Stable
5430403G16Rik	0.793161	0.625311	0.00542624	0.34304	Stable
5430416N02Rik	1.08642	1.71081	1.69162e-05	-0.655104	Stable
5730409E04Rik	1.25926	1.38064	0.00138442	-0.132765	Stable
5730455P16Rik	1.51698	1.64463	0.382242	-0.116558	Stable
5730480H06Rik	1.71649	1.43308	0.401972	0.260346	Stable
6030419C18Rik	1.54553	1.22632	0.0350174	0.333765	Stable
6030458C11Rik	1.26111	1.39072	0.748027	-0.141137	Stable
6230400D17Rik	1.59519	0.70013	0.485068	1.18804	Stable
6330403K07Rik	0.835385	2.59188	0.000145489	-1.63348	Stable
6330403L08Rik	0.782999	0.73777	0.190172	0.0858397	Stable
6330409D20Rik	0.653826	0.469908	0.0867321	0.476528	Stable
6430548M08Rik	2.18804	1.74945	0.0564268	0.322736	Stable
6430550D23Rik	1.59906	0.407033	0.0364901	1.97401	Stable
6430573F11Rik	2.21029	0.787382	0.0159663	1.4891	Stable
6530403H02Rik	2.41822	0.424992	0.201955	2.50843	Up
6530409C15Rik	1.86792	0.352696	0.0172089	2.40493	Up
6720427I07Rik	1.04807	1.18533	0.00481975	-0.177548	Stable
8030462N17Rik	2.03426	0.820898	0.0037232	1.30923	Stable
9030624J02Rik	1.89583	1.62194	0.663111	0.225112	Stable
9130221H12Rik	1.27995	0.63389	0.00029815	1.01379	Stable
9130401M01Rik	0.601539	1.34513	0.0098635	-1.16102	Stable
9230110C19Rik	0.934081	0.469908	0.000842645	0.991168	Stable
9330020H09Rik	0.385665	0.756906	0.00423384	-0.972765	Stable
9330102E08Rik	0.799054	0.547116	0.0254287	0.546446	Stable
9330136K24Rik	0.715525	0.352696	0.0025521	1.02058	Stable
9330159F19Rik	1.53277	2.06235	0.000165296	-0.42815	Stable
9330179D12Rik	1.05407	0.469908	6.94605e-05	1.16551	Stable
9330182L06Rik	2.24974	1.05176	0.24094	1.09695	Stable
9430015G10Rik	1.13783	0.890976	0.0313732	0.352825	Stable
9430038I01Rik	0.560081	1.17969	0.0105569	-1.07471	Stable
9430060I03Rik	1.03674	0.969985	0.0758599	0.096017	Stable
9530034E10Rik	1.27573	0.469908	0.00204016	1.44087	Stable
9530059O14Rik	1.95075	1.21839	0.410417	0.679048	Stable
9530068E07Rik	1.44347	1.78328	0.00271767	-0.304987	Stable
9530077C05Rik	1.43135	0.913689	0.0177049	0.647599	Stable
9530082P21Rik	1.32304	0.784915	0.0066336	0.753253	Stable
9930021J03Rik	2.02027	1.87219	0.0643812	0.109822	Stable
9930104L06Rik	0.765962	0.714708	0.0613708	0.0999191	Stable
9930111J21Rik2	0.349524	1.07235	4.44241e-07	-1.61731	Stable
A130010J15Rik	0.439966	0.71066	0.00731961	-0.691768	Stable
A230001M10Rik	1.01665	0.469908	0.0819978	1.11337	Stable
A230006K03Rik	2.03153	0.5136	0.116525	1.98385	Stable
A230050P20Rik	1.25105	1.3771	0.00651118	-0.138493	Stable
A230077H06Rik	1.11837	0.352696	0.0611179	1.6649	Stable
A230087F16Rik	1.16889	0.667407	0.00654164	0.8085	Stable
A330008L17Rik	1.99143	0.352696	0.01337	2.49731	Up
A330102I10Rik	1.43739	0.767398	0.00888703	0.905403	Stable
A430033K04Rik	1.49696	0.988687	0.112196	0.598451	Stable
A430046D13Rik	1.0836	1.02616	0.0489781	0.0785752	Stable
A430105J06Rik	0.585722	0.469908	0.00342775	0.317837	Stable
A530017D24Rik	0.894814	0.8256	0.0709502	0.116145	Stable
A630001G21Rik	0.349524	0.71066	0.0891448	-1.02377	Stable
A630072M18Rik	0.896265	0.934976	0.0453927	-0.0610045	Stable
A730017C20Rik	0.857042	1.53059	0.0329971	-0.836648	Stable
A730085K08Rik	0.810203	0.352696	0.0270805	1.19986	Stable
A830008E24Rik	0.656056	0.625311	0.784883	0.0692454	Stable
A830010M20Rik	1.36121	1.58041	0.00738531	-0.215412	Stable
A830018L16Rik	1.99825	1.41859	0.0071825	0.494277	Stable
A830036E02Rik	0.994082	1.18057	0.0396986	-0.248046	Stable
A830052D11Rik	0.784796	0.469908	0.0019605	0.739939	Stable
A830082K12Rik	1.77533	0.942183	0.0234881	0.914006	Stable
A930017K11Rik	1.06007	0.469908	0.180764	1.17371	Stable
A930024E05Rik	1.03709	0.989103	0.0425914	0.0683518	Stable
A930029G22Rik	0.779553	0.509324	9.82419e-06	0.614064	Stable
AC149090.1	1.07406	2.19071	0.425857	-1.02833	Stable
AF529169	0.933551	1.5343	0.401473	-0.71678	Stable
AI314180	2.40632	1.83621	0.000397962	0.390093	Stable
AI413582	0.928925	1.43356	0.00061389	-0.625966	Stable
AI480526	1.39285	1.23957	0.00266809	0.168202	Stable
AI504432	1.20207	1.49079	0.00545082	-0.310556	Stable
AI593442	1.36737	1.83688	0.045649	-0.425855	Stable
AI597479	1.20586	1.01686	0.0101554	0.245947	Stable
AI606181	0.681482	1.13204	0.0103403	-0.732171	Stable
AI987944	0.779698	0.722242	0.00387132	0.110433	Stable
AU019823	1.06638	1.51343	0.000469286	-0.505101	Stable
AU020206	0.539196	0.866933	0.00372798	-0.685111	Stable
AU022252	1.18991	1.29585	0.00589948	-0.123043	Stable
AU022754	0.556825	0.469908	0.887035	0.244846	Stable
AU040320	2.03098	1.51792	0.00391663	0.420082	Stable
AU041133	0.928036	1.04051	0.0014268	-0.165037	Stable
AW209491	0.87911	1.41173	0.000416359	-0.683351	Stable
AW549877	1.5126	1.56854	0.0012523	-0.0523907	Stable
AW554918	2.18145	1.03408	0.0165574	1.07694	Stable
Aaas	0.954851	0.784915	5.55553e-05	0.282739	Stable
Aacs	1.32223	1.36662	0.0038159	-0.04764	Stable
Aaed1	1.39174	1.20948	0.0138288	0.202496	Stable
Aagab	1.65414	1.31255	2.62541e-06	0.333702	Stable
Aak1	2.67994	1.99964	0.0725579	0.42246	Stable
Aamdc	1.11618	1.73813	0.00469559	-0.638975	Stable
Aamp	0.815301	2.10897	0.00305249	-1.37113	Stable
Aar2	1.13198	1.09789	0.0021934	0.0441028	Stable
Aars	1.62539	1.62427	0.000102464	0.00098957	Stable
Aars2	1.09783	1.00075	0.0397669	0.133576	Stable
Aasdh	1.24608	1.04551	0.188662	0.25319	Stable
Aasdhppt	1.12968	1.59279	0.762389	-0.495636	Stable
Aatf	1.85824	1.35432	0.000203099	0.456374	Stable
Aatk	2.05404	1.86801	0.626811	0.136963	Stable
Abat	2.0432	1.65807	6.54636e-05	0.301333	Stable
Abca1	1.85872	1.75307	0.0019887	0.0844305	Stable
Abca2	2.18142	1.99594	0.970478	0.128197	Stable
Abca3	2.00726	1.62823	0.000419812	0.301925	Stable
Abca5	1.93816	1.48392	5.83249e-05	0.385273	Stable
Abca7	1.37885	1.04862	0.154255	0.394969	Stable
Abca8b	2.0058	1.05789	0.030939	0.922985	Stable
Abca9	0.669834	0.8256	0.171344	-0.301638	Stable
Abcb10	1.21808	1.19055	0.209851	0.0329765	Stable
Abcb1b	1.18032	0.972116	0.0613381	0.279972	Stable
Abcb4	0.905067	0.842982	0.1027	0.102523	Stable
Abcb7	1.94762	1.44303	0.459754	0.432604	Stable
Abcb8	0.713085	1.27082	0.00490916	-0.833614	Stable
Abcb9	1.2689	1.18704	0.831395	0.0961996	Stable
Abcc1	1.80275	1.11926	0.0367692	0.687653	Stable
Abcc10	1.02391	1.0373	0.13597	-0.0187549	Stable
Abcc3	0.680302	0.89254	0.217172	-0.39174	Stable
Abcc4	1.54169	0.63389	0.00153499	1.28221	Stable
Abcc5	2.21027	1.95875	0.0232743	0.174288	Stable
Abcc8	2.05692	0.943626	0.0113228	1.1242	Stable
Abcd1	1.02852	0.870756	0.00251906	0.240231	Stable
Abcd2	1.61488	1.51167	8.07217e-05	0.0952853	Stable
Abcd3	1.58892	1.48643	0.0821836	0.0961955	Stable
Abcd4	0.976015	1.07961	0.00221093	-0.145537	Stable
Abce1	1.63376	1.78917	0.0135857	-0.131093	Stable
Abcf1	1.41993	1.90854	0.0157538	-0.426656	Stable
Abcf2	1.217	1.60687	0.602849	-0.400926	Stable
Abcf3	1.15007	1.5957	0.0459975	-0.472465	Stable
Abcg1	2.00255	1.51763	0.227166	0.400019	Stable
Abcg2	0.972943	1.23929	0.00230894	-0.349081	Stable
Abcg4	1.40455	1.12242	0.70874	0.323488	Stable
Abhd10	1.27182	1.64465	0.73916	-0.37089	Stable
Abhd12	1.94823	2.08307	0.77383	-0.0965467	Stable
Abhd13	1.26109	1.38691	0.000625275	-0.137212	Stable
Abhd14a	0.983805	1.65684	0.0633982	-0.751986	Stable
Abhd14b	0.754515	1.04044	0.00918257	-0.463567	Stable
Abhd16a	1.68864	1.89661	0.0271511	-0.167559	Stable
Abhd17a	0.653826	2.01998	0.0288225	-1.62736	Stable
Abhd17b	1.63131	1.79057	0.00479971	-0.134392	Stable
Abhd17c	1.2832	1.42635	0.00568052	-0.152581	Stable
Abhd18	1.91317	1.58945	0.000738569	0.267437	Stable
Abhd2	1.96448	1.60287	0.0105186	0.293494	Stable
Abhd3	1.31196	0.95312	6.16094e-05	0.460995	Stable
Abhd4	0.893753	1.1402	0.00124352	-0.35134	Stable
Abhd5	0.893533	1.16986	0.0650621	-0.388741	Stable
Abhd6	1.70819	1.4765	0.00505424	0.210294	Stable
Abhd8	1.49594	1.83882	0.0264695	-0.297733	Stable
Abi1	2.37413	1.76115	0.235434	0.430882	Stable
Abi2	2.14892	2.06105	0.000916378	0.06023	Stable
Abi3	1.00536	1.41898	0.453859	-0.497141	Stable
Abi3bp	1.42167	1.1604	0.0996284	0.292962	Stable
Abl1	1.91754	1.71151	0.0327032	0.163989	Stable
Abl2	2.04144	1.42681	0.22711	0.516792	Stable
Ablim1	3.10757	1.49873	0.000203128	1.05205	Stable
Ablim2	2.10006	1.41318	0.506691	0.571484	Stable
Abr	2.23262	2.0876	0.0134135	0.0968917	Stable
Abracl	0.479363	2.49957	0.39564	-2.38249	Down
Abtb1	1.02984	1.34384	0.000752512	-0.383942	Stable
Abtb2	1.36023	1.07195	4.6266e-05	0.343604	Stable
Acaa1a	1.09879	1.97824	0.0131553	-0.848301	Stable
Acaa2	0.703949	1.15719	0.0207394	-0.717084	Stable
Acaca	2.12233	1.64241	0.000752319	0.369831	Stable
Acad10	0.8026	0.446448	0.0216781	0.846188	Stable
Acad11	1.25099	0.644832	0.0022474	0.956076	Stable
Acad8	1.34761	1.14167	0.215673	0.239249	Stable
Acad9	1.15195	1.3043	0.168865	-0.179203	Stable
Acadl	1.10265	1.09059	0.0136093	0.015876	Stable
Acadm	1.27497	1.5618	0.0628255	-0.29275	Stable
Acads	0.355548	1.5304	0.168128	-2.10579	Down
Acadsb	1.6687	1.6717	0.000251185	-0.00259472	Stable
Acadvl	1.14506	1.48643	2.87264e-05	-0.376421	Stable
Acap2	2.25224	1.66198	0.000674619	0.438461	Stable
Acap3	1.63313	1.54505	0.403272	0.0799805	Stable
Acat1	1.6558	2.07601	0.0014947	-0.32628	Stable
Acat2	1.07023	1.68236	0.0721191	-0.652569	Stable
Acbd3	1.37997	1.82313	0.0504929	-0.401782	Stable
Acbd4	0.969578	1.07855	0.00987631	-0.153667	Stable
Acbd5	1.61579	1.83003	0.00842521	-0.179626	Stable
Acbd6	2.02435	2.07384	0.02669	-0.034842	Stable
Accs	0.549277	0.868532	0.000210983	-0.661045	Stable
Acd	1.25099	1.55527	0.0665182	-0.314095	Stable
Acer2	0.881323	0.714708	0.0715661	0.302317	Stable
Acer3	1.81754	1.27253	0.0912802	0.51429	Stable
Ache	1.36033	1.3626	0.925971	-0.00239909	Stable
Acin1	2.07878	2.34273	1.82136e-05	-0.172458	Stable
Ackr1	1.72961	1.4913	0.000176541	0.213879	Stable
Acly	1.60629	1.99855	0.0031687	-0.31522	Stable
Aco1	1.60929	1.37349	0.00125849	0.228575	Stable
Aco2	2.0548	2.32197	0.0038136	-0.176353	Stable
Acot13	0.936354	1.81841	0.0215464	-0.957554	Stable
Acot7	2.09033	1.95392	0.00173796	0.0973551	Stable
Acot8	1.26316	1.33202	0.248516	-0.0765771	Stable
Acot9	1.16097	1.35185	0.0255931	-0.21961	Stable
Acox1	1.69632	1.70679	0.0473846	-0.00887338	Stable
Acox3	1.33532	1.221	0.000178499	0.129123	Stable
Acp1	1.09578	2.1046	0.000445937	-0.941587	Stable
Acp2	1.36215	1.59437	0.000126056	-0.227103	Stable
Acp6	0.947016	0.96468	0.0770128	-0.0266609	Stable
Acrbp	0.859661	1.28158	0.184143	-0.576087	Stable
Acsbg1	1.15657	0.704254	0.0877749	0.715691	Stable
Acsf3	1.04608	0.764967	0.00657024	0.45152	Stable
Acsl1	1.59703	1.56104	0.27355	0.0328828	Stable
Acsl3	1.78148	1.984	0.000500654	-0.155334	Stable
Acsl4	1.9038	1.58882	0.0716737	0.260923	Stable
Acsl5	1.30268	1.03253	0.000199436	0.3353	Stable
Acsl6	2.18772	1.43787	0.00898448	0.60549	Stable
Acss1	0.947597	0.638051	0.0118833	0.570602	Stable
Acss2	1.94078	1.3768	0.00234809	0.495318	Stable
Actb	2.18953	3.69568	0.228351	-0.755214	Stable
Actg1	0.833651	3.28821	0.00263103	-1.97979	Stable
Actl6a	1.06447	1.9486	0.00102965	-0.872298	Stable
Actl6b	1.36139	1.95057	0.0348812	-0.518817	Stable
Actn1	1.65901	1.49526	0.00216601	0.149928	Stable
Actn2	1.34356	0.629614	0.159797	1.09352	Stable
Actn4	1.91113	1.87676	0.00399575	0.026178	Stable
Actr10	1.59143	2.20748	0.230175	-0.472077	Stable
Actr1a	1.64988	1.83429	0.136436	-0.152862	Stable
Actr1b	1.68453	1.82341	3.20917e-05	-0.114297	Stable
Actr2	2.02656	2.17843	0.00586209	-0.10425	Stable
Actr3	1.85773	2.25087	0.399518	-0.276946	Stable
Actr3b	1.79024	1.45017	0.00136194	0.30393	Stable
Actr5	0.753906	1.22326	0.39683	-0.698276	Stable
Actr6	1.16863	1.62018	0.0120615	-0.47134	Stable
Actr8	1.43257	1.59016	0.000395912	-0.150563	Stable
Acvr1	2.11825	1.46512	7.56218e-05	0.531856	Stable
Acvr1b	1.78859	1.60146	0.00321684	0.159434	Stable
Acvr1c	1.45338	1.1342	0.042628	0.357737	Stable
Acvr2a	1.99619	1.36595	0.00899724	0.547343	Stable
Acvr2b	1.30373	1.69538	0.00454032	-0.378954	Stable
Acvrl1	0.468862	0.5136	0.00517477	-0.131479	Stable
Acyp1	0.817514	1.78081	0.0208064	-1.12322	Stable
Acyp2	2.04379	1.78605	0.126199	0.194475	Stable
Adal	1.27806	0.936133	0.00543438	0.449167	Stable
Adam10	2.25141	1.78886	0.026388	0.331791	Stable
Adam11	2.06013	1.615	0.000653523	0.351194	Stable
Adam15	1.11498	1.48375	0.000656391	-0.412233	Stable
Adam17	1.45496	1.37575	0.0186045	0.0807566	Stable
Adam19	1.39734	0.933283	0.00290319	0.582302	Stable
Adam22	2.89981	1.80024	0.160623	0.687769	Stable
Adam23	2.4966	1.66455	0.0146815	0.584831	Stable
Adam4	1.00755	0.352696	0.000235734	1.51435	Stable
Adam9	1.76936	1.40818	0.000408507	0.329398	Stable
Adamts1	0.479363	1.51787	0.0161124	-1.66286	Stable
Adamts10	1.94348	0.976158	0.176628	0.993457	Stable
Adamts13	0.915411	0.407033	0.00270246	1.16928	Stable
Adamts2	1.36721	0.834999	0.196549	0.711384	Stable
Adamts20	1.30231	0.58162	0.0423507	1.16293	Stable
Adamts3	1.65364	0.638051	0.0500732	1.3739	Stable
Adamts4	0.439966	1.09306	0.00249235	-1.3129	Stable
Adamts6	1.53931	0.67016	0.0155167	1.19971	Stable
Adamts7	1.0375	0.407033	0.104334	1.34989	Stable
Adamtsl1	1.79548	0.691822	0.00625545	1.3759	Stable
Adamtsl3	0.737851	0.625311	0.0403377	0.238757	Stable
Adap1	1.8986	1.54871	0.00592494	0.29387	Stable
Adap2	0.479363	1.07297	0.00113325	-1.16243	Stable
Adar	2.11248	1.68056	0.0640761	0.329995	Stable
Adarb1	2.51763	1.81725	0.326638	0.470313	Stable
Adarb2	2.43461	1.99488	0.700646	0.287386	Stable
Adat1	1.2048	0.782956	0.451558	0.621789	Stable
Adat2	0.385665	0.407033	4.33907e-05	-0.0777957	Stable
Adck1	1.54637	1.19219	0.0152672	0.375266	Stable
Adck2	0.983268	1.07961	0.0985646	-0.134854	Stable
Adck5	1.01502	1.39915	0.00220559	-0.463047	Stable
Adcy1	3.23996	2.03703	0.00231949	0.669504	Stable
Adcy10	1.4888	0.509324	0.0479126	1.5475	Stable
Adcy2	2.15867	1.71184	0.0887297	0.334599	Stable
Adcy3	1.74771	1.16386	0.000715796	0.586552	Stable
Adcy5	2.22499	1.35047	0.000624097	0.720336	Stable
Adcy6	1.19801	1.01701	0.00914224	0.236302	Stable
Adcy7	1.22763	0.79045	8.98998e-05	0.635126	Stable
Adcy8	2.28511	1.15006	0.962142	0.990561	Stable
Adcy9	2.36096	1.04283	0.052368	1.17887	Stable
Adcyap1	1.02899	1.37462	0.0156309	-0.417807	Stable
Adcyap1r1	1.88054	1.38031	0.0591519	0.446156	Stable
Add1	2.07813	2.0117	0.708158	0.0468651	Stable
Add2	2.32123	1.83168	0.0365789	0.341719	Stable
Add3	2.26544	1.69409	0.309948	0.419284	Stable
Adgra1	1.41279	0.971934	0.00518962	0.539617	Stable
Adgra3	1.2963	1.34541	0.00161896	-0.0536374	Stable
Adgrb1	2.08405	1.87191	0.0446869	0.154884	Stable
Adgrb2	1.89401	1.84954	0.0199854	0.0342782	Stable
Adgrb3	3.3127	1.74162	0.00711012	0.927573	Stable
Adgre1	0.698442	1.06988	0.0169496	-0.615236	Stable
Adgre5	0.473739	0.63367	0.00324693	-0.419637	Stable
Adgrf5	1.07904	0.831359	0.0145633	0.376211	Stable
Adgrg1	1.23835	1.88854	0.0145972	-0.608849	Stable
Adgrl1	2.50034	2.18272	0.00213929	0.195999	Stable
Adgrl2	1.79677	1.52183	0.0244383	0.239594	Stable
Adgrl3	2.83951	1.83371	0.0096976	0.630872	Stable
Adgrv1	1.43816	0.856403	0.00167136	0.747865	Stable
Adh5	0.947016	2.21114	0.0631096	-1.22333	Stable
Adi1	0.850319	1.46039	0.00110915	-0.780279	Stable
Adipor1	1.44352	1.78677	0.0113841	-0.307767	Stable
Adipor2	1.65303	1.61835	0.00119685	0.030584	Stable
Adk	2.1685	1.74457	0.000248598	0.313827	Stable
Adnp	0.749522	1.41613	0.0100052	-0.917906	Stable
Adnp2	1.43082	1.31605	0.0274622	0.120624	Stable
Ado	1.19035	1.69947	0.0729155	-0.513694	Stable
Adora1	2.15121	1.53461	0.00612408	0.487278	Stable
Adpgk	1.25874	1.18388	0.00779835	0.0884554	Stable
Adprh	1.14551	2.0345	0.00535629	-0.828683	Stable
Adprhl2	0.784796	1.50999	0.00771381	-0.944147	Stable
Adprm	1.0163	1.20891	0.228799	-0.250384	Stable
Adra2a	0.403825	0.773753	0.000250988	-0.938144	Stable
Adsl	0.976832	1.35937	0.0252399	-0.476753	Stable
Adss	1.5061	1.90796	0.000443306	-0.341213	Stable
Adssl1	0.801354	1.63549	0.00982703	-1.02921	Stable
Aebp1	0.508259	0.847617	0.000119858	-0.737848	Stable
Aebp2	1.90983	1.87195	0.361203	0.0288965	Stable
Aen	0.668777	1.42559	0.00024468	-1.09196	Stable
Aes	1.77	2.64879	0.000748345	-0.581582	Stable
Afap1	1.58468	1.77502	0.003326	-0.16365	Stable
Afap1l1	1.26345	1.07875	0.588201	0.228003	Stable
Afdn	2.35531	2.03082	0.00455662	0.213856	Stable
Aff1	1.9357	1.01643	0.00132997	0.929349	Stable
Aff2	2.05285	0.74369	0.000429266	1.46485	Stable
Aff3	2.41735	1.5283	0.0276129	0.661492	Stable
Aff4	2.36398	2.17309	0.00235529	0.121473	Stable
Afg3l1	1.09581	1.52836	0.152986	-0.479986	Stable
Afg3l2	1.84705	1.38482	2.32926e-06	0.415518	Stable
Aftph	1.97028	1.63784	0.601398	0.266606	Stable
Agap1	2.95711	1.973	0.0788463	0.5838	Stable
Agap2	2.28045	1.00091	0.000881186	1.18801	Stable
Agap3	2.16372	1.85166	0.190742	0.2247	Stable
Agbl3	0.921363	0.79045	0.000717019	0.221095	Stable
Agbl5	1.50128	0.850476	0.0176971	0.819847	Stable
Agfg1	2.00185	1.8348	0.00724867	0.125706	Stable
Agfg2	1.24915	1.45543	2.68662e-05	-0.220501	Stable
Aggf1	1.54077	1.76135	0.000252075	-0.193033	Stable
Agk	1.85987	1.55023	0.0277294	0.262718	Stable
Agl	1.43261	1.1712	0.0490531	0.290655	Stable
Agmo	0.814822	0.73777	0.463816	0.143313	Stable
Ago1	1.92386	1.7846	0.460973	0.108401	Stable
Ago2	2.13966	1.88487	0.0506558	0.182916	Stable
Ago3	2.06756	1.53138	0.195439	0.433099	Stable
Ago4	1.43554	1.29952	0.0308673	0.143619	Stable
Agpat1	1.45106	1.50682	0.220242	-0.0543965	Stable
Agpat3	2.25228	1.95727	0.0139501	0.202545	Stable
Agpat4	1.89853	1.75541	0.376386	0.11307	Stable
Agpat5	1.76044	1.86957	0.81865	-0.0867713	Stable
Agps	1.81962	1.43709	0.0143024	0.34049	Stable
Agrn	1.71219	1.73395	0.00230018	-0.0182194	Stable
Agt	0.832768	0.7851	0.0505709	0.085039	Stable
Agtpbp1	2.57685	1.82381	0.0101753	0.498653	Stable
Ahctf1	1.99133	1.60629	0.0221121	0.309998	Stable
Ahcy	0.479363	0.63367	0.000138363	-0.402614	Stable
Ahcyl1	2.03765	2.05041	0.0535292	-0.00899966	Stable
Ahcyl2	2.3084	1.53461	0.000752995	0.589023	Stable
Ahdc1	2.17634	1.6196	0.00404091	0.426272	Stable
Ahi1	2.29551	2.19276	0.0013786	0.0660682	Stable
Ahnak	1.1572	0.909577	0.0468513	0.347373	Stable
Ahr	0.932656	0.73777	0.0786638	0.338174	Stable
Ahsa1	1.14117	2.04133	0.098002	-0.838995	Stable
Ahsa2	1.58283	2.03136	0.516807	-0.359937	Stable
Aida	1.20546	1.63854	0.0142794	-0.442824	Stable
Aif1l	0.782017	1.08473	0.000948795	-0.472063	Stable
Aifm1	1.52757	1.53993	0.202716	-0.0116284	Stable
Aifm2	0.719792	0.612568	0.272206	0.23271	Stable
Aifm3	1.90194	1.26885	0.00909026	0.583948	Stable
Aig1	2.66805	1.93153	0.0077001	0.466043	Stable
Aim2	2.34765	1.3271	0.00213415	0.822939	Stable
Aimp1	1.19295	2.14408	0.0505785	-0.845831	Stable
Aimp2	0.887309	1.40474	0.454836	-0.662793	Stable
Aip	1.01665	1.80275	0.000265339	-0.826376	Stable
Airn	2.58958	0.542204	2.09431e-05	2.25581	Up
Ajap1	1.64361	0.734019	0.00224832	1.16298	Stable
Ajuba	0.349524	0.612568	0.00450158	-0.809477	Stable
Ak1	1.21937	1.50173	0.0434717	-0.300492	Stable
Ak2	1.20974	1.85589	0.0142824	-0.617418	Stable
Ak3	1.97913	1.46413	0.429933	0.434817	Stable
Ak4	2.07173	1.04322	0.00408385	0.989795	Stable
Ak5	1.95421	1.47649	0.00118606	0.404409	Stable
Ak6	0.922283	1.75317	0.00713249	-0.926681	Stable
Akain1	1.11129	0.837831	0.000412464	0.407498	Stable
Akap1	1.29137	1.36233	0.0446941	-0.077169	Stable
Akap10	1.83096	1.05282	0.191025	0.798342	Stable
Akap11	2.37959	2.13205	0.097797	0.158469	Stable
Akap12	2.05196	1.09539	0.00509952	0.905557	Stable
Akap13	1.44899	1.54392	0.00448046	-0.0915446	Stable
Akap17b	1.52404	0.934657	0.270121	0.705397	Stable
Akap5	1.46863	1.1712	0.00145332	0.32648	Stable
Akap6	2.75908	1.97602	0.0140071	0.481594	Stable
Akap7	2.10049	1.89072	0.000221987	0.151789	Stable
Akap8	1.74341	1.89685	0.0144185	-0.121695	Stable
Akap8l	1.80399	2.01678	0.0919027	-0.160863	Stable
Akap9	2.40051	2.48395	0.000471024	-0.0492946	Stable
Akirin1	1.23887	1.95769	0.000884916	-0.660134	Stable
Akirin2	1.63748	2.20334	0.0614156	-0.428219	Stable
Akna	0.510299	1.48262	0.0797079	-1.53873	Stable
Akr1a1	1.42335	2.49914	0.0126375	-0.812142	Stable
Akr1b3	0.811712	1.71318	0.0634165	-1.07763	Stable
Akr1e1	1.16058	1.47277	0.0028715	-0.343685	Stable
Akr7a5	0.996323	1.65118	0.0352555	-0.728815	Stable
Akt1	1.53225	1.9875	0.628838	-0.375304	Stable
Akt1s1	0.766737	1.82098	0.00157839	-1.24791	Stable
Akt2	1.67999	1.63301	0.676501	0.0409189	Stable
Akt3	2.77154	1.58238	0.19659	0.808592	Stable
Aktip	1.82044	1.77862	0.0356281	0.0335284	Stable
Alad	0.966258	1.18072	0.000143201	-0.289181	Stable
Alas1	1.18222	1.66401	0.25315	-0.493163	Stable
Alcam	2.04869	1.63673	0.0484362	0.323885	Stable
Aldh16a1	0.414562	0.834999	0.0142097	-1.01019	Stable
Aldh18a1	1.30109	1.29366	0.00103853	0.00825824	Stable
Aldh1l2	1.60132	1.08482	0.137293	0.561808	Stable
Aldh2	0.932142	1.50996	0.0316735	-0.69589	Stable
Aldh3a2	1.41578	1.20723	0.396029	0.229896	Stable
Aldh3b1	0.520685	0.629614	0.000209694	-0.274059	Stable
Aldh4a1	0.479363	0.866933	0.00723221	-0.854804	Stable
Aldh5a1	1.58958	1.28998	0.0138832	0.301289	Stable
Aldh6a1	1.3559	1.1402	0.0282698	0.249966	Stable
Aldh7a1	1.50988	1.43466	0.697642	0.0737261	Stable
Aldh8a1	0.633188	0.352696	0.00408989	0.844207	Stable
Aldh9a1	1.30868	1.43546	1.92973e-05	-0.133395	Stable
Aldoa	1.93836	2.78876	0.646504	-0.524788	Stable
Aldoc	1.71628	0.877777	0.00273059	0.967359	Stable
Alg1	0.718399	1.19216	0.00128857	-0.730723	Stable
Alg10b	1.13405	1.51545	0.0422293	-0.418261	Stable
Alg11	1.23601	1.14736	0.000819353	0.107377	Stable
Alg12	0.955388	0.919737	0.0025259	0.0548662	Stable
Alg13	1.4699	1.31421	0.155652	0.161526	Stable
Alg14	1.45777	1.22486	0.0104575	0.251148	Stable
Alg2	1.64914	1.74814	0.00450284	-0.084108	Stable
Alg3	0.809908	0.927341	0.33952	-0.195342	Stable
Alg5	0.886994	1.56583	0.0428505	-0.819932	Stable
Alg6	1.3559	1.26509	0.00112657	0.100009	Stable
Alg8	0.966143	0.890261	0.00368783	0.118008	Stable
Alg9	1.42628	1.06249	0.00877086	0.424802	Stable
Alkbh1	1.20546	1.82655	0.192835	-0.599541	Stable
Alkbh3	1.27174	1.4306	0.01394	-0.16982	Stable
Alkbh4	0.634586	0.73692	0.00118272	-0.215693	Stable
Alkbh5	1.69805	1.87642	0.00551458	-0.1441	Stable
Alkbh6	1.0061	1.4612	8.84757e-05	-0.538389	Stable
Alkbh8	1.60786	1.66025	0.00732098	-0.0462598	Stable
Alms1	2.18387	1.23785	0.00367968	0.819051	Stable
Alox5ap	0.403825	1.32096	0.0273382	-1.70978	Stable
Aloxe3	1.11461	0.509324	0.00138691	1.12989	Stable
Alpl	0.578174	0.597687	0.00242717	-0.0478858	Stable
Als2	2.42264	1.02775	4.61615e-05	1.23708	Stable
Alyref	0.923853	2.17464	0.182876	-1.23504	Stable
Amacr	0.674291	0.5136	0.00131598	0.392727	Stable
Ambra1	2.38993	1.40813	0.0285604	0.763193	Stable
Amd1	1.33249	1.56984	0.197834	-0.236496	Stable
Amdhd2	0.91654	1.22302	0.0908112	-0.416184	Stable
Amer1	1.19504	1.61417	1.28471e-05	-0.43373	Stable
Amer3	1.5224	1.05282	0.0032823	0.532085	Stable
Amfr	1.95348	1.82675	0.000218037	0.0967684	Stable
Amigo1	1.55456	1.49764	0.000204339	0.0538203	Stable
Ammecr1	1.95057	1.09523	0.00306869	0.83267	Stable
Ammecr1l	1.43386	1.52176	0.00311772	-0.0858336	Stable
Amn1	1.30377	1.91764	0.0324417	-0.556644	Stable
Amot	1.2482	0.918751	0.0304898	0.442105	Stable
Amotl1	1.31414	1.5449	0.0748738	-0.233397	Stable
Amotl2	1.20627	1.65311	0.0116895	-0.454634	Stable
Ampd2	1.14031	1.49538	0.0320607	-0.391085	Stable
Ampd3	1.38845	0.828032	0.115335	0.745717	Stable
Amph	2.65037	1.57031	0.104619	0.755139	Stable
Amt	1.08642	0.99982	0.132763	0.119838	Stable
Amy1	1.64624	0.828032	0.0285465	0.991415	Stable
Amz1	1.14985	0.885448	0.00295943	0.376962	Stable
Amz2	1.32876	1.40458	0.000605899	-0.0800596	Stable
Anapc1	1.99589	1.77017	0.0232986	0.173142	Stable
Anapc10	1.61563	1.71179	0.263942	-0.0834104	Stable
Anapc11	1.06395	1.96855	0.541601	-0.887707	Stable
Anapc13	0.556825	2.05407	2.7772e-05	-1.88319	Stable
Anapc15	0.933551	1.28261	6.78866e-05	-0.458284	Stable
Anapc16	1.12598	2.01616	0.233924	-0.840423	Stable
Anapc2	1.43931	1.56554	0.00991251	-0.121277	Stable
Anapc4	1.60332	1.62204	0.000626925	-0.0167446	Stable
Anapc5	1.85293	2.23589	0.00102263	-0.271034	Stable
Anapc7	1.26721	1.61318	0.707053	-0.348255	Stable
Angel1	1.20419	0.703404	0.307054	0.775632	Stable
Angel2	1.61128	1.80007	0.444865	-0.159848	Stable
Angpt1	1.83812	0.96321	0.00333154	0.932309	Stable
Angpt2	1.52931	0.352696	0.0527924	2.11639	Up
Angptl2	1.92578	0.791325	0.194736	1.2831	Stable
Angptl6	0.719017	1.41173	0.272098	-0.973366	Stable
Angptl7	0.89675	0.696545	0.0100765	0.364489	Stable
Ank	2.60348	1.74288	0.0905525	0.578968	Stable
Ank1	2.77222	1.45591	0.0917499	0.929121	Stable
Ank2	3.37906	2.56445	6.26927e-06	0.397973	Stable
Ank3	3.25626	2.43773	0.000772883	0.417675	Stable
Ankfy1	1.84253	1.45766	0.237275	0.338036	Stable
Ankhd1	2.19231	1.72826	0.0789564	0.343133	Stable
Ankib1	1.92934	1.62176	0.0082332	0.250541	Stable
Ankle2	1.76787	1.42698	0.00049853	0.309047	Stable
Ankmy1	0.967989	0.918616	0.0907983	0.0755294	Stable
Ankmy2	1.48114	1.29699	0.0086183	0.191537	Stable
Ankra2	0.996686	1.87799	0.15675	-0.913977	Stable
Ankrd10	1.63006	1.96449	0.0883893	-0.269228	Stable
Ankrd11	2.67367	2.33473	0.321037	0.195566	Stable
Ankrd12	2.36265	2.33155	0.00106352	0.0191165	Stable
Ankrd13a	1.62845	1.59123	0.00773071	0.0333631	Stable
Ankrd13b	1.39282	1.68669	0.0880334	-0.276184	Stable
Ankrd13c	1.7484	1.66034	0.165719	0.0745545	Stable
Ankrd13d	1.24353	1.18892	0.0435718	0.0647908	Stable
Ankrd16	1.22822	1.60758	0.0289508	-0.38832	Stable
Ankrd17	2.51755	2.08798	0.434963	0.269917	Stable
Ankrd24	0.929097	1.28706	0.280138	-0.470174	Stable
Ankrd26	1.5761	1.4816	0.00237913	0.0891961	Stable
Ankrd27	1.35632	1.1805	0.0093452	0.200294	Stable
Ankrd28	2.21261	1.67479	0.000424493	0.401766	Stable
Ankrd29	1.34582	0.751399	0.00171111	0.840835	Stable
Ankrd33b	1.70609	1.31402	0.0184894	0.376709	Stable
Ankrd34a	0.953944	0.941189	8.53172e-05	0.0194203	Stable
Ankrd34b	1.07791	0.885448	0.000638415	0.28376	Stable
Ankrd35	0.479363	0.959143	0.384259	-1.00063	Stable
Ankrd37	0.532337	1.20884	0.295089	-1.18321	Stable
Ankrd39	1.05559	1.20723	0.000842048	-0.19365	Stable
Ankrd40	1.678	1.6761	0.000595667	0.00164009	Stable
Ankrd44	1.77943	1.35503	0.00183109	0.393087	Stable
Ankrd45	0.858824	1.09883	0.014873	-0.355533	Stable
Ankrd46	1.54271	1.65832	0.001136	-0.104255	Stable
Ankrd50	1.62681	1.37784	0.00119922	0.239635	Stable
Ankrd52	1.84979	1.01403	0.0498171	0.867259	Stable
Ankrd54	0.961141	1.34345	0.00780723	-0.483118	Stable
Ankrd6	1.50755	1.29763	0.000179914	0.216331	Stable
Ankrd63	0.552975	0.919535	0.0089404	-0.733691	Stable
Ankrd9	0.556825	1.3026	0.000149682	-1.2261	Stable
Anks1	2.18693	1.36465	0.000294227	0.680381	Stable
Anks1b	3.45477	2.30852	0.00034986	0.581621	Stable
Anks3	1.6544	1.38908	0.00181115	0.252175	Stable
Anks6	1.48526	0.79045	0.00063069	0.909972	Stable
Ankzf1	1.03881	1.12937	0.000107525	-0.120579	Stable
Anln	0.743581	1.09914	0.428649	-0.563817	Stable
Ano10	1.53401	1.20363	0.762009	0.349916	Stable
Ano3	2.33314	1.62342	0.578738	0.523236	Stable
Ano4	2.03283	1.33549	0.000128918	0.606113	Stable
Ano6	1.76295	1.14036	0.146019	0.628504	Stable
Ano8	1.3826	1.49471	8.11213e-05	-0.112488	Stable
Anp32a	1.96058	2.48157	5.99236e-06	-0.339977	Stable
Anp32b	1.2633	2.3322	0.00421193	-0.884487	Stable
Anp32e	1.31402	2.20685	2.58482e-06	-0.747995	Stable
Anpep	0.443222	0.518744	0.00147763	-0.226994	Stable
Antxr1	1.42279	0.742456	0.00656834	0.938343	Stable
Antxr2	0.93277	0.542204	0.672814	0.782686	Stable
Anxa11	0.832456	0.751399	0.0170603	0.147796	Stable
Anxa3	0.403825	1.77904	0.00318185	-2.1393	Down
Anxa4	0.839026	0.689776	1.33908e-05	0.282588	Stable
Anxa5	0.954851	1.40502	0.0106058	-0.557247	Stable
Anxa6	1.73026	1.37699	0.0546952	0.329467	Stable
Anxa7	1.41312	1.48787	0.0420359	-0.0743566	Stable
Ap1ar	1.64705	1.64757	0.00350652	-0.000458054	Stable
Ap1b1	1.91663	1.50587	0.00339332	0.347976	Stable
Ap1g1	2.15863	1.71387	0.0017372	0.332859	Stable
Ap1g2	0.754515	0.553015	0.597744	0.448231	Stable
Ap1m1	1.33031	1.5597	0.00169461	-0.229509	Stable
Ap1s1	1.10632	1.93764	0.991587	-0.808529	Stable
Ap1s2	1.23742	2.03022	0.0166072	-0.714305	Stable
Ap2a1	1.82048	2.01195	0.000803414	-0.144281	Stable
Ap2a2	2.17524	2.01194	0.00072715	0.112585	Stable
Ap2b1	2.10202	1.9592	0.00244078	0.101512	Stable
Ap2m1	1.33416	2.4075	0.0184567	-0.851608	Stable
Ap2s1	1.14797	2.33102	1.46304e-05	-1.02187	Stable
Ap3b1	1.92925	1.53913	1.68476e-05	0.32593	Stable
Ap3b2	1.8244	1.87236	0.000518929	-0.0374393	Stable
Ap3d1	1.90614	1.81431	3.5972e-07	0.0712325	Stable
Ap3m1	1.46661	1.62821	0.0240489	-0.150797	Stable
Ap3m2	1.45391	1.51959	0.344073	-0.0637395	Stable
Ap3s1	1.65383	1.96315	0.00702951	-0.247356	Stable
Ap3s2	1.64427	1.54867	0.0947592	0.0864143	Stable
Ap4e1	1.56991	1.16787	0.00314374	0.426801	Stable
Ap4m1	1.08386	1.6761	0.00142867	-0.628925	Stable
Ap4s1	1.93664	1.80897	0.0116567	0.0983892	Stable
Ap5m1	1.21832	1.49814	0.000823927	-0.298282	Stable
Ap5s1	0.766737	1.18495	0.102465	-0.628029	Stable
Apaf1	1.28987	0.986019	8.10776e-05	0.387542	Stable
Apba1	2.74153	1.37233	0.114889	0.99835	Stable
Apba2	2.68426	1.92625	0.602809	0.47873	Stable
Apba3	0.800851	1.31509	0.162624	-0.715561	Stable
Apbb1	1.85029	2.08426	0.00129084	-0.171786	Stable
Apbb1ip	0.68794	1.42646	0.0103186	-1.05209	Stable
Apbb2	2.49647	1.61834	0.00249993	0.625376	Stable
Apc	2.67316	2.25922	3.33035e-05	0.242724	Stable
Apc2	1.81254	1.83205	8.57137e-06	-0.0154447	Stable
Apeh	0.895437	1.03279	0.00648846	-0.205878	Stable
Apex1	0.539196	2.13795	0.0245979	-1.98734	Stable
Apex2	1.96299	1.09975	0.562224	0.835881	Stable
Aph1b	1.20925	1.5442	0.0811925	-0.352747	Stable
Aph1c	0.770277	0.79045	0.00164676	-0.0372973	Stable
Api5	1.5845	1.73522	6.17286e-05	-0.131088	Stable
Apip	1.09533	1.38691	0.00396809	-0.340517	Stable
Aplf	0.928925	0.787004	0.00180955	0.239191	Stable
Aplp1	2.05724	2.78927	0.0221807	-0.439174	Stable
Aplp2	2.61011	2.56665	0.000159771	0.0242268	Stable
Apmap	1.35461	1.37033	0.00395928	-0.016643	Stable
Apobec3	0.781494	1.33535	0.031754	-0.772911	Stable
Apod	0.817514	1.70337	0.0163549	-1.05908	Stable
Apoe	1.70266	2.45229	0.24677	-0.526337	Stable
Apoo	1.67834	1.8161	0.00304855	-0.113808	Stable
Apool	1.06675	1.21063	0.00614906	-0.18254	Stable
Apopt1	1.59442	1.73016	0.000226221	-0.117879	Stable
App	2.88805	2.93036	0.00304618	-0.0209819	Stable
Appbp2	1.88803	2.03759	0.921495	-0.109985	Stable
Appl1	1.95392	1.9672	0.0015754	-0.00977296	Stable
Appl2	2.31989	1.36037	9.35889e-05	0.770059	Stable
Aprt	0.50988	2.04354	0.00811879	-2.00284	Down
Aptx	1.39828	1.41788	0.000556294	-0.020083	Stable
Aqp11	1.00596	0.997897	0.000311562	0.0116105	Stable
Aqr	1.68574	1.8115	0.00193313	-0.1038	Stable
Ar	1.10265	0.73777	0.000819323	0.579735	Stable
Araf	1.88473	2.12426	0.00290224	-0.172597	Stable
Arap1	0.954851	1.10775	0.00453891	-0.214284	Stable
Arap2	1.74554	1.74511	1.62887e-06	0.000354885	Stable
Arc	1.11158	1.66764	5.34009e-05	-0.585192	Stable
Arcn1	1.60847	1.81955	0.00482287	-0.177889	Stable
Arel1	1.8334	1.46174	0.0072822	0.32684	Stable
Arf1	1.77745	2.49639	0.232668	-0.490037	Stable
Arf2	1.20029	1.55685	0.000285938	-0.375245	Stable
Arf3	2.11802	2.10853	0.000486714	0.00648024	Stable
Arf4	1.49268	2.52015	0.00619803	-0.755604	Stable
Arf5	1.01179	2.53301	0.0643457	-1.32395	Stable
Arf6	1.1764	1.62294	0.0462364	-0.46423	Stable
Arfgap1	1.51667	1.57681	0.307401	-0.0560968	Stable
Arfgap2	1.488	1.77528	0.152719	-0.254667	Stable
Arfgap3	1.10368	1.26945	0.0598303	-0.201886	Stable
Arfgef1	2.2165	1.8938	0.000911995	0.227004	Stable
Arfgef2	1.97358	1.28273	0.0287017	0.621594	Stable
Arfgef3	2.52488	1.83703	0.750239	0.458836	Stable
Arfip2	1.18203	1.75951	0.046001	-0.573916	Stable
Arfrp1	1.16358	1.70701	0.150339	-0.552896	Stable
Arg1	0.602251	0.770237	0.0183829	-0.354936	Stable
Arglu1	1.78715	2.46669	0.0324779	-0.464914	Stable
Arhgap1	1.43976	1.4057	0.00793203	0.0345397	Stable
Arhgap10	2.26085	0.703404	0.00042313	1.68444	Stable
Arhgap12	1.85463	1.63513	0.0469892	0.181724	Stable
Arhgap15	1.59726	0.943626	0.068192	0.75931	Stable
Arhgap17	2.00836	1.63452	6.76069e-05	0.297152	Stable
Arhgap18	1.16334	0.80095	0.0724078	0.538489	Stable
Arhgap20	1.83664	1.56918	0.0357746	0.227055	Stable
Arhgap21	2.78098	1.93762	0.0042502	0.521305	Stable
Arhgap22	1.40025	0.612568	0.0376746	1.19274	Stable
Arhgap23	1.98608	1.75089	0.0608261	0.181837	Stable
Arhgap25	0.602251	0.742805	0.000325234	-0.302618	Stable
Arhgap26	2.97825	1.08882	0.0126266	1.4517	Stable
Arhgap27	0.947597	0.755759	0.0256169	0.326348	Stable
Arhgap29	0.887546	1.0748	0.156017	-0.276181	Stable
Arhgap30	0.349524	0.885199	0.000158594	-1.34061	Stable
Arhgap31	1.31026	1.32346	0.041409	-0.0144622	Stable
Arhgap32	2.14855	1.94154	0.000375981	0.146159	Stable
Arhgap33	1.16863	1.79914	0.84504	-0.62249	Stable
Arhgap35	2.36718	1.70873	0.00509017	0.470243	Stable
Arhgap39	2.109	1.54867	0.247262	0.445525	Stable
Arhgap4	0.6098	0.597687	0.0133685	0.0289454	Stable
Arhgap42	1.39519	1.05789	0.000218972	0.399272	Stable
Arhgap44	2.52705	1.31402	0.0525339	0.943469	Stable
Arhgap5	2.30102	2.30498	0.00288416	-0.00248199	Stable
Arhgap6	1.39725	0.979877	1.05884e-05	0.511923	Stable
Arhgdia	1.15045	2.24575	9.82325e-05	-0.965003	Stable
Arhgdig	0.793539	1.44272	0.0044787	-0.862416	Stable
Arhgef1	1.64149	1.58	0.2433	0.0550786	Stable
Arhgef10	1.31262	1.25298	0.526635	0.0670928	Stable
Arhgef10l	2.20958	1.47133	0.000975802	0.586651	Stable
Arhgef11	2.18046	1.52739	0.767712	0.513557	Stable
Arhgef12	2.45884	2.01681	0.238707	0.285901	Stable
Arhgef15	0.920711	0.921485	0.89389	-0.00121197	Stable
Arhgef17	1.58427	1.43537	0.000598456	0.142393	Stable
Arhgef18	1.75803	1.28893	0.0686127	0.447778	Stable
Arhgef2	2.01605	2.03066	0.0098431	-0.0104128	Stable
Arhgef25	1.30373	1.76182	0.00257337	-0.43442	Stable
Arhgef26	1.25527	1.12319	0.00235698	0.160396	Stable
Arhgef28	1.57525	0.802549	0.0104393	0.972921	Stable
Arhgef3	2.16492	0.890739	0.00148428	1.28124	Stable
Arhgef4	1.87137	1.32346	0.0567658	0.499782	Stable
Arhgef40	1.32361	1.49195	0.000172267	-0.172719	Stable
Arhgef6	1.11169	0.898545	0.00670721	0.307091	Stable
Arhgef7	2.51743	1.95274	0.0825682	0.366446	Stable
Arhgef9	2.29943	1.94413	0.0114359	0.24215	Stable
Arid1a	2.33224	2.23929	0.208025	0.058673	Stable
Arid1b	2.79094	2.06972	0.00785618	0.431318	Stable
Arid2	2.12527	1.84153	0.00032837	0.20674	Stable
Arid3a	1.2698	1.01992	0.934578	0.316142	Stable
Arid3b	1.39125	1.31513	0.0210812	0.0811762	Stable
Arid4a	1.87731	2.05662	0.000492325	-0.131605	Stable
Arid4b	2.21597	2.33834	0.000625134	-0.0775501	Stable
Arid5a	1.13517	1.12849	0.572129	0.00851591	Stable
Arid5b	2.21504	1.76547	0.0102793	0.327279	Stable
Arih1	2.25619	1.86312	0.00141226	0.276171	Stable
Arih2	1.7018	1.41173	0.61002	0.269591	Stable
Arl1	1.35797	2.18805	0.0105407	-0.688193	Stable
Arl10	0.552975	0.870982	0.00213511	-0.655429	Stable
Arl13b	1.41685	1.59197	0.00525595	-0.16813	Stable
Arl14ep	1.24622	1.321	0.00158659	-0.0840691	Stable
Arl15	2.55958	1.08601	0.0384124	1.23688	Stable
Arl2	0.975781	1.79309	0.015145	-0.877815	Stable
Arl2bp	1.43057	1.95301	0.0509998	-0.449105	Stable
Arl3	1.66139	2.24705	0.00223183	-0.435643	Stable
Arl4a	0.951078	1.61944	1.44451e-05	-0.767861	Stable
Arl4c	1.22551	2.0457	0.208653	-0.739216	Stable
Arl5a	1.9913	1.66245	0.00284848	0.260394	Stable
Arl5b	1.46489	1.63641	0.0132256	-0.159741	Stable
Arl6	1.15512	1.64946	0.00423768	-0.513955	Stable
Arl6ip1	1.51418	2.5385	0.0459621	-0.745438	Stable
Arl6ip5	1.66647	2.04093	0.143115	-0.292432	Stable
Arl6ip6	1.25629	1.74953	0.00142412	-0.477796	Stable
Arl8a	1.50701	2.23614	0.0136218	-0.569321	Stable
Arl8b	1.92319	1.82735	0.00862544	0.0737451	Stable
Armc1	1.47177	1.99757	0.0135616	-0.440694	Stable
Armc10	0.643501	1.37489	3.97593e-05	-1.0953	Stable
Armc2	1.35793	0.750213	0.00771256	0.85604	Stable
Armc3	0.403825	0.518744	0.0027408	-0.361293	Stable
Armc6	0.954851	1.20948	0.676734	-0.341043	Stable
Armc7	0.583912	0.762529	0.0180346	-0.385042	Stable
Armc8	2.13387	1.56091	7.40158e-06	0.451083	Stable
Armc9	1.82024	1.23173	0.00443877	0.563442	Stable
Armcx1	1.11852	1.75483	0.0075263	-0.649746	Stable
Armcx2	1.17083	1.66376	0.00523092	-0.506911	Stable
Armcx3	0.669834	1.8991	3.73061e-05	-1.50344	Stable
Armcx4	1.71477	1.68481	0.000561281	0.0254309	Stable
Armcx5	0.594197	1.53443	2.93962e-05	-1.36869	Stable
Armt1	1.15689	0.837454	0.000373262	0.466176	Stable
Arnt	2.06199	1.53887	2.24755e-06	0.422165	Stable
Arnt2	1.98468	1.46367	0.000690589	0.439318	Stable
Arntl	2.16103	1.00091	0.000387895	1.11041	Stable
Arntl2	1.32519	0.742456	0.000212701	0.835825	Stable
Arpc1a	1.40774	2.40848	0.000589828	-0.774742	Stable
Arpc1b	1.00431	1.79564	2.59712e-05	-0.838291	Stable
Arpc2	1.64656	2.40519	0.000451886	-0.5467	Stable
Arpc3	1.28429	2.49886	0.000690942	-0.960299	Stable
Arpc4	1.21009	2.02729	3.01425e-05	-0.744435	Stable
Arpc5	1.20241	2.2275	0.180683	-0.889501	Stable
Arpc5l	1.28854	2.13246	0.00381376	-0.726781	Stable
Arpin	0.94978	0.929793	0.00105694	0.0306836	Stable
Arpp19	1.49167	2.35453	0.00140284	-0.658515	Stable
Arpp21	2.97883	2.37079	0.00590771	0.329382	Stable
Arrb1	2.19597	1.67648	0.00239619	0.389425	Stable
Arrb2	1.02232	1.538	0.000359584	-0.589208	Stable
Arrdc1	0.831859	1.04551	0.00178535	-0.329789	Stable
Arrdc3	1.32995	1.89806	0.00110499	-0.51316	Stable
Arrdc4	0.860449	1.28753	0.0454021	-0.581439	Stable
Arsa	1.00217	1.16495	0.64079	-0.217143	Stable
Arsb	2.07609	1.66199	0.401345	0.320956	Stable
Arsg	1.27063	1.04022	0.00138662	0.288657	Stable
Arsk	1.21137	1.0133	4.90431e-06	0.257585	Stable
Arv1	1.07259	0.898545	0.000237149	0.255434	Stable
Arvcf	1.57249	1.30957	4.18883e-06	0.263953	Stable
Arx	0.419439	2.70013	0.117614	-2.6865	Down
Arxes2	0.986249	1.69368	4.65835e-05	-0.780141	Stable
As3mt	0.906902	1.22612	0.010011	-0.435079	Stable
Asah1	1.68507	1.75027	7.16263e-06	-0.0547693	Stable
Asap1	2.30058	2.27491	0.000167396	0.0161873	Stable
Asap2	2.02479	1.7312	0.00113335	0.226	Stable
Asap3	0.880495	0.407033	0.00205406	1.11317	Stable
Asb1	1.03745	1.30158	0.0147665	-0.327226	Stable
Asb13	1.11244	1.47296	0.0198665	-0.404991	Stable
Asb3	2.24437	1.36987	0.00189665	0.712269	Stable
Asb5	0.810202	0.352696	0.0301991	1.19985	Stable
Asb6	0.609111	1.25793	0.000722892	-1.04628	Stable
Asb7	1.46499	1.34004	0.00464882	0.128618	Stable
Asb8	1.0849	1.24819	0.0120705	-0.202268	Stable
Ascc1	1.50764	1.17136	0.00023321	0.364098	Stable
Ascc2	1.50699	1.03133	0.016458	0.547163	Stable
Ascc3	2.13354	1.53871	0.0751204	0.471533	Stable
Asf1a	1.41226	1.81245	0.000594696	-0.359932	Stable
Asf1b	0.539196	0.549692	0.0734327	-0.0278134	Stable
Ash1l	2.5243	2.24531	0.0257686	0.168968	Stable
Ash2l	1.3903	1.76322	0.000729838	-0.342815	Stable
Asic1	2.00945	1.18846	0.000104752	0.757707	Stable
Asic2	2.98353	1.22731	0.385898	1.28152	Stable
Asl	0.726247	1.24427	0.0537649	-0.776765	Stable
Asna1	1.13321	1.74991	3.66839e-06	-0.626863	Stable
Asns	1.21775	1.61593	0.00965145	-0.408148	Stable
Aspa	0.718831	1.78283	9.73721e-06	-1.31044	Stable
Asph	2.70079	2.01664	1.63577e-05	0.421427	Stable
Asphd1	1.02309	0.924475	0.0256511	0.146226	Stable
Asphd2	1.17902	1.71182	0.110026	-0.537949	Stable
Aspscr1	1.07628	1.56337	0.194732	-0.538605	Stable
Asrgl1	1.74654	1.6651	0.518238	0.0688907	Stable
Aste1	1.41683	1.00091	0.0267489	0.501355	Stable
Astn1	2.46741	1.96925	0.300738	0.325351	Stable
Astn2	3.42345	0.822509	0.0817694	2.05735	Up
Asxl1	1.92713	1.69102	0.00128581	0.188564	Stable
Asxl2	2.07487	1.5541	0.0290737	0.416939	Stable
Asxl3	1.58674	1.60398	0.000322789	-0.0155897	Stable
Atad1	1.87108	1.95577	0.010257	-0.0638643	Stable
Atad2	1.10929	1.50178	0.0059084	-0.437038	Stable
Atad2b	2.06575	1.78893	0.0183551	0.207569	Stable
Atad3a	1.60018	1.52143	3.7357e-05	0.0728072	Stable
Atad5	1.3503	1.44205	0.00302344	-0.0948387	Stable
Atat1	1.03332	2.03955	0.00182666	-0.980963	Stable
Atcay	1.81166	1.78884	1.9697e-06	0.0182869	Stable
Atcayos	1.68514	0.415572	0.101667	2.0197	Up
Ate1	1.4937	1.78482	0.0232142	-0.256886	Stable
Atf1	1.6128	1.55823	7.78143e-05	0.0496612	Stable
Atf2	2.3077	2.05839	0.0128275	0.164942	Stable
Atf3	0.563274	2.50917	0.0721387	-2.15531	Down
Atf4	1.12739	2.34205	0.0378579	-1.05479	Stable
Atf5	0.78502	1.45801	0.0125631	-0.8932	Stable
Atf6	2.11041	1.49285	0.000781968	0.499455	Stable
Atf6b	0.936642	1.37064	0.0981177	-0.54928	Stable
Atf7	1.46519	1.47366	0.155289	-0.00831282	Stable
Atf7ip	2.32941	1.92543	0.0286495	0.274787	Stable
Atg10	1.92589	1.37975	0.625462	0.481116	Stable
Atg101	0.747903	1.79916	0.00896711	-1.2664	Stable
Atg12	1.01057	1.84955	0.167771	-0.872	Stable
Atg13	1.75618	1.45683	0.228855	0.269601	Stable
Atg14	1.33599	1.49784	0.00605753	-0.164975	Stable
Atg16l1	1.54582	1.53551	0.781884	0.00965991	Stable
Atg16l2	1.93511	1.07896	0.00144517	0.842767	Stable
Atg2a	1.39335	1.14534	0.000124251	0.282779	Stable
Atg2b	1.87501	1.22545	0.00265293	0.613592	Stable
Atg3	1.60382	1.93232	0.0532423	-0.268817	Stable
Atg4a	1.56129	0.987939	0.000101878	0.660243	Stable
Atg4b	1.59842	1.39267	0.012961	0.198787	Stable
Atg4c	1.78043	1.28162	0.0292011	0.47426	Stable
Atg4d	1.30109	1.40641	0.0169407	-0.112301	Stable
Atg5	1.65421	1.65427	0.0207314	-4.86483e-05	Stable
Atg7	1.76979	1.42915	0.790198	0.308417	Stable
Atg9a	1.27736	1.59573	0.00166207	-0.321051	Stable
Atic	1.00427	1.51213	0.282255	-0.590444	Stable
Atl1	1.86651	2.19398	0.0037802	-0.233203	Stable
Atl2	1.89179	1.4641	0.00754185	0.369743	Stable
Atl3	1.51192	1.16608	0.0436863	0.374714	Stable
Atm	1.61293	1.38891	0.293042	0.215734	Stable
Atmin	1.34542	1.40078	0.113369	-0.0581671	Stable
Atn1	0.942468	1.74276	0.0271631	-0.886861	Stable
Atox1	0.942468	2.2648	0.00233698	-1.26487	Stable
Atp10a	1.18546	0.722029	0.00850713	0.715325	Stable
Atp11a	2.03605	1.53719	0.000738273	0.405479	Stable
Atp11b	2.09331	1.88655	0.532095	0.150036	Stable
Atp11c	1.97997	1.34978	0.0237235	0.552759	Stable
Atp13a1	1.44943	1.30898	7.64898e-06	0.147034	Stable
Atp13a2	1.41588	1.69645	0.000273412	-0.260816	Stable
Atp13a3	1.99967	1.60812	0.0048443	0.314386	Stable
Atp13a5	0.936384	0.966678	0.0711682	-0.0459355	Stable
Atp1a1	2.60329	2.45624	0.00019871	0.0838881	Stable
Atp1a2	2.23286	1.68805	0.532743	0.403534	Stable
Atp1a3	2.61702	2.60174	0.000208985	0.00844696	Stable
Atp1b1	2.53976	3.05636	0.00350146	-0.267125	Stable
Atp1b2	2.44309	1.75609	0.0238312	0.476334	Stable
Atp1b3	2.04379	2.03592	0.0115556	0.00556741	Stable
Atp23	0.952037	1.10284	0.0140289	-0.212129	Stable
Atp2a2	2.53245	2.52339	0.0597783	0.00517324	Stable
Atp2a3	0.355548	0.644677	0.00301954	-0.858534	Stable
Atp2b1	2.70246	2.64501	0.205399	0.0310001	Stable
Atp2b2	3.09569	2.46686	7.67174e-05	0.327581	Stable
Atp2b3	2.67605	1.07961	0.646416	1.30959	Stable
Atp2b4	2.11484	1.66117	0.00215908	0.348344	Stable
Atp2c1	2.15231	2.07209	0.0244157	0.054795	Stable
Atp5a1	1.8774	2.76113	0.00116797	-0.556523	Stable
Atp5b	2.02373	2.92464	0.27315	-0.531247	Stable
Atp5c1	1.78732	2.65085	0.000720543	-0.568657	Stable
Atp5d	1.15376	2.61273	0.0380704	-1.17922	Stable
Atp5f1	1.54189	2.85944	0.0342393	-0.891035	Stable
Atp5g2	0.913983	2.7107	0.0266961	-1.56843	Stable
Atp5g3	1.31466	2.75945	0.0379492	-1.06969	Stable
Atp5h	1.34793	2.85776	0.914332	-1.08414	Stable
Atp5j	1.30142	2.82399	0.0779941	-1.11765	Stable
Atp5j2	1.07791	2.69429	0.718254	-1.32166	Stable
Atp5k	0.735072	2.55373	3.88653e-05	-1.79665	Stable
Atp5l	1.28226	2.79829	0.00192627	-1.12585	Stable
Atp5s	1.11549	0.870504	0.110128	0.357758	Stable
Atp6ap1	1.69375	2.03955	0.000184199	-0.26803	Stable
Atp6ap2	1.7165	2.42735	0.00195726	-0.499911	Stable
Atp6v0a1	2.42052	2.09819	0.00120274	0.206177	Stable
Atp6v0a2	1.53284	1.53233	0.0455296	0.000478391	Stable
Atp6v0b	1.17772	2.75226	0.000950198	-1.22462	Stable
Atp6v0c	1.14398	0.810846	5.26402e-06	0.496569	Stable
Atp6v0d1	1.81479	2.14993	0.00505603	-0.244492	Stable
Atp6v0e	1.59443	2.25298	0.00529595	-0.498793	Stable
Atp6v0e2	1.59033	2.1181	0.00565369	-0.413443	Stable
Atp6v1a	2.06441	2.43057	0.00758335	-0.235561	Stable
Atp6v1b2	1.98261	2.21359	2.48837e-05	-0.158989	Stable
Atp6v1c1	1.67533	2.04529	0.00370229	-0.287859	Stable
Atp6v1d	1.57051	2.27168	0.0015191	-0.532532	Stable
Atp6v1e1	1.4578	2.39786	0.0133471	-0.717959	Stable
Atp6v1f	0.941288	2.4882	0.00692625	-1.4024	Stable
Atp6v1g1	1.0047	2.56225	0.00172201	-1.35065	Stable
Atp6v1g2	1.61877	2.09854	0.0125153	-0.374488	Stable
Atp6v1h	1.99513	2.07356	0.167277	-0.0556289	Stable
Atp7a	1.43636	1.20948	0.145671	0.24803	Stable
Atp7b	0.665157	0.509324	0.346714	0.385112	Stable
Atp8a1	2.68226	2.0199	0.0549297	0.409166	Stable
Atp8a2	2.5273	1.46219	0.00472319	0.789466	Stable
Atp8b2	1.65917	1.39058	0.0141028	0.254778	Stable
Atp9a	2.38952	1.99114	0.000121704	0.263128	Stable
Atp9b	2.23954	1.43346	0.0985269	0.643705	Stable
Atpaf1	1.56585	1.32701	0.823393	0.23877	Stable
Atpaf2	1.17772	1.18188	0.00103872	-0.00508834	Stable
Atpif1	1.15431	2.93915	0.0254537	-1.34837	Stable
Atr	1.61117	1.19216	0.0062727	0.434527	Stable
Atraid	1.0061	2.07941	0.00128801	-1.04741	Stable
Atrn	2.25665	1.79186	0.0518444	0.332729	Stable
Atrnl1	2.30606	1.04996	0.135646	1.13511	Stable
Atrx	2.50623	2.5754	0.0661767	-0.0392815	Stable
Atxn1	2.85227	1.67141	0.000315262	0.771049	Stable
Atxn10	2.22312	2.38912	0.0079892	-0.103897	Stable
Atxn1l	1.4312	1.17102	0.000607428	0.289453	Stable
Atxn2	2.20524	1.94766	0.00427265	0.179197	Stable
Atxn2l	1.83165	2.09398	0.00238735	-0.193103	Stable
Atxn3	1.36057	1.42033	0.114334	-0.0620201	Stable
Atxn7	1.92454	1.55611	0.0787639	0.306576	Stable
Atxn7l1	2.21485	1.07341	0.00401341	1.04501	Stable
Atxn7l2	1.02185	1.25666	0.00165114	-0.298401	Stable
Atxn7l3	1.37213	1.73175	0.00180486	-0.335812	Stable
Atxn7l3b	1.60327	2.65541	0.0544168	-0.727919	Stable
Auh	2.05116	1.97716	0.00802528	0.0530066	Stable
Aup1	1.03332	1.51213	0.714103	-0.549298	Stable
Auts2	3.38035	2.57844	0.129968	0.390672	Stable
Aven	1.67743	1.11333	0.00106694	0.591366	Stable
Avl9	1.64591	1.87628	0.0326549	-0.188986	Stable
Axin1	1.71575	1.28755	0.00241588	0.414208	Stable
Axin2	1.62812	1.14651	0.0113017	0.505965	Stable
Azi2	1.84292	1.76761	0.00531361	0.0601929	Stable
Azin1	1.8445	2.00332	0.0560822	-0.119161	Stable
Azin2	1.51226	1.23565	0.0205594	0.291432	Stable
B130046B21Rik	1.13696	0.585895	0.0405694	0.956467	Stable
B230118H07Rik	1.46381	1.52237	0.00525231	-0.0565934	Stable
B230209E15Rik	1.57632	1.15787	0.00713495	0.445083	Stable
B230217O12Rik	1.21229	0.73777	0.000216388	0.716494	Stable
B230219D22Rik	1.63257	2.2508	0.0481672	-0.463293	Stable
B230307C23Rik	0.862363	1.17969	0.263179	-0.452046	Stable
B230334C09Rik	1.57658	1.86642	0.12645	-0.24348	Stable
B230354K17Rik	1.02748	1.55008	0.0731479	-0.593231	Stable
B230369F24Rik	0.783295	0.89455	0.0786165	-0.191607	Stable
B2m	0.578174	2.20964	0.0420662	-1.93424	Stable
B3galnt1	1.37546	1.42228	0.152297	-0.048288	Stable
B3galnt2	1.63032	1.2716	0.00862166	0.358504	Stable
B3galt1	2.61841	1.53732	0.0298992	0.768274	Stable
B3galt2	1.32357	1.59843	0.00103229	-0.272221	Stable
B3galt5	1.23569	1.01702	0.0144886	0.28098	Stable
B3galt6	0.532337	1.46292	0.0788957	-1.45844	Stable
B3gat1	1.58048	1.64304	0.00709809	-0.0560001	Stable
B3gat3	1.27743	1.73737	0.0538035	-0.443659	Stable
B3glct	1.56406	1.14345	0.00119484	0.4519	Stable
B430010I23Rik	1.49149	0.922507	0.0274129	0.693121	Stable
B4galnt1	1.12836	1.54824	0.000962604	-0.456402	Stable
B4galnt4	1.4183	1.625	0.00204537	-0.196274	Stable
B4galt1	1.02474	1.27798	0.000134672	-0.318609	Stable
B4galt2	1.21224	1.24047	0.0200776	-0.0332041	Stable
B4galt3	1.16864	1.59781	0.00604579	-0.451269	Stable
B4galt4	1.02899	1.08482	1.85972e-05	-0.0762269	Stable
B4galt5	1.90113	1.35503	0.00166526	0.48853	Stable
B4galt6	2.15671	1.81628	0.0828887	0.247846	Stable
B4galt7	1.09977	1.15518	0.0134356	-0.0709204	Stable
B4gat1	1.15294	1.89564	0.00959205	-0.717374	Stable
B830012L14Rik	1.4215	0.95929	0.0037795	0.56738	Stable
B930036N10Rik	1.21362	0.658827	0.25481	0.881343	Stable
B9d1	1.24075	1.317	0.00589283	-0.0860409	Stable
B9d2	0.585722	1.48248	0.0211978	-1.33973	Stable
BC002059	1.34434	1.0326	0.00156653	0.380615	Stable
BC003331	1.27793	1.75148	0.137605	-0.454772	Stable
BC003965	0.715105	1.91725	0.000908871	-1.42281	Stable
BC004004	1.35327	1.56916	0.0706337	-0.213542	Stable
BC005537	1.80904	2.31992	0.578727	-0.358853	Stable
BC005561	1.26424	2.04597	0.0299235	-0.694509	Stable
BC005624	1.24405	1.92426	0.489739	-0.629258	Stable
BC017158	1.32892	1.00288	0.188666	0.406098	Stable
BC017643	1.00701	1.27224	0.00140643	-0.337288	Stable
BC024978	1.30829	0.866933	0.00305594	0.593691	Stable
BC029722	1.19922	1.33821	0.000445197	-0.158207	Stable
BC034090	0.669834	0.898545	0.0305426	-0.423786	Stable
BC035044	0.539196	0.693047	0.00517578	-0.362142	Stable
BC037034	1.06806	1.43993	5.17286e-05	-0.43101	Stable
BC037039	1.49589	0.61748	0.120439	1.27654	Stable
BC051142	0.910613	0.469908	0.173822	0.954458	Stable
BC052040	1.64386	0.979047	0.0680775	0.747639	Stable
BC055324	1.07438	0.847617	0.000455091	0.342024	Stable
Baalc	0.703949	1.52574	0.0145714	-1.11596	Stable
Baat	0.403825	0.352696	0.084007	0.195303	Stable
Babam1	1.17355	1.63443	3.60831e-05	-0.477919	Stable
Bace1	2.02171	1.81652	0.000195652	0.154399	Stable
Bach1	1.24105	1.88576	0.0015172	-0.603579	Stable
Bach2	2.30152	1.49902	0.000153942	0.618569	Stable
Bach2os	1.01112	0.352696	0.0505079	1.51945	Stable
Bad	0.948428	1.79333	0.508897	-0.919031	Stable
Bag1	1.24039	2.26425	0.710094	-0.868238	Stable
Bag2	0.804657	1.51945	0.792028	-0.917107	Stable
Bag3	0.990723	1.31068	0.000597309	-0.403762	Stable
Bag4	1.51982	1.78311	9.03204e-05	-0.230502	Stable
Bag5	0.753791	1.72319	0.000578922	-1.19284	Stable
Bag6	1.52652	2.06186	0.0423833	-0.433703	Stable
Bahcc1	1.67173	1.48576	0.0726412	0.17014	Stable
Bahd1	1.26625	1.00165	0.194524	0.338191	Stable
Baiap2	1.85105	2.01502	0.000891226	-0.122449	Stable
Bak1	0.681531	1.1776	0.000484322	-0.789001	Stable
Banf1	0.385665	2.17049	0.245385	-2.4926	Down
Banp	0.860045	1.69055	0.0075846	-0.97501	Stable
Bap1	1.26721	1.55367	0.0124015	-0.294029	Stable
Barhl1	1.01329	0.921431	0.0637446	0.137094	Stable
Barhl2	1.21926	0.407033	0.0072878	1.58278	Stable
Barx2	0.513578	0.542204	0.00690899	-0.078253	Stable
Basp1	1.8184	3.22166	1.4592e-05	-0.825134	Stable
Batf	0.301247	0.509324	0.00501959	-0.757637	Stable
Batf3	0.961824	0.535863	0.000646162	0.84391	Stable
Bax	0.811112	2.21918	0.583538	-1.45205	Stable
Baz1a	0.972943	1.58572	0.000622077	-0.704714	Stable
Baz1b	2.25036	2.02481	0.000159594	0.152373	Stable
Baz2a	2.00159	1.67446	0.197434	0.257457	Stable
Baz2b	2.52513	2.08208	0.00284013	0.278329	Stable
Bbc3	0.956954	1.39847	0.0017472	-0.547333	Stable
Bbip1	1.6518	2.00641	0.610083	-0.280578	Stable
Bbof1	1.05752	0.87569	0.0221233	0.272193	Stable
Bbs1	1.21832	1.07341	0.455014	0.182696	Stable
Bbs12	0.414562	0.446448	0.000121285	-0.106905	Stable
Bbs2	1.33902	1.0133	0.464422	0.402124	Stable
Bbs4	1.20817	1.49701	0.115002	-0.309263	Stable
Bbs5	1.22979	1.16205	0.294329	0.0817395	Stable
Bbs7	1.28655	1.00754	0.00531624	0.352675	Stable
Bbs9	2.11715	1.04655	0.00404136	1.01649	Stable
Bbx	2.09115	1.83667	0.090314	0.187203	Stable
Bcam	0.609111	0.407033	0.000898122	0.58156	Stable
Bcan	1.29982	1.93994	0.00429779	-0.577707	Stable
Bcap29	1.31305	1.64576	0.00513049	-0.325837	Stable
Bcap31	1.45497	1.9558	0.000366645	-0.426769	Stable
Bcar1	1.64084	1.45877	0.41849	0.16969	Stable
Bcas1	1.48833	1.18188	0.000604508	0.332607	Stable
Bcas2	1.07036	2.35294	0.0434638	-1.13636	Stable
Bcas3	2.54895	1.28899	0.0183403	0.983658	Stable
Bcas3os1	1.54949	0.472987	0.00839325	1.71192	Stable
Bcat1	1.33263	1.375	7.47137e-07	-0.0451633	Stable
Bcat2	1.12654	0.8836	0.880013	0.350438	Stable
Bccip	1.2031	1.77244	0.0199144	-0.558979	Stable
Bckdha	1.15679	1.49285	0.737953	-0.367946	Stable
Bckdhb	2.08221	0.861295	0.01349	1.27354	Stable
Bckdk	0.68794	1.52932	0.000551588	-1.15253	Stable
Bcl11a	1.92213	2.50059	0.131024	-0.379566	Stable
Bcl11b	1.64755	2.00199	0.0643211	-0.28111	Stable
Bcl2	1.91274	1.19124	0.11586	0.683183	Stable
Bcl2l1	2.13269	1.68073	0.0121134	0.343592	Stable
Bcl2l11	0.868266	1.32114	0.0147728	-0.605573	Stable
Bcl2l12	0.679302	0.794516	0.025636	-0.226023	Stable
Bcl2l13	1.53646	1.43122	0.107534	0.102358	Stable
Bcl2l15	1.38607	0.459263	0.00525389	1.59361	Stable
Bcl2l2	1.47626	1.38553	0.000567039	0.0915018	Stable
Bcl6	1.7694	1.3496	0.00134212	0.390722	Stable
Bcl7a	1.56532	2.03876	0.000132413	-0.38124	Stable
Bcl7b	1.26776	1.71531	0.00573276	-0.43619	Stable
Bcl7c	1.74759	1.84932	0.000756055	-0.0816297	Stable
Bcl9	1.9606	1.67394	0.049136	0.228049	Stable
Bcl9l	1.78365	1.82311	0.00129063	-0.0315695	Stable
Bclaf1	2.09053	2.42537	7.96637e-05	-0.214338	Stable
Bcor	1.62919	1.58437	0.256689	0.040244	Stable
Bcorl1	1.64294	1.31009	0.000256416	0.326615	Stable
Bcr	2.10509	1.64012	0.0153331	0.360081	Stable
Bcs1l	0.831859	1.10276	0.0578365	-0.406705	Stable
Bdh1	1.54881	1.45532	0.0446742	0.0898189	Stable
Bdkrb2	0.562854	0.352696	0.000358159	0.674335	Stable
Bdnf	1.46697	1.84486	0.0716293	-0.330671	Stable
Bdp1	2.01113	1.73152	0.000582861	0.215969	Stable
Becn1	1.38557	1.74764	1.1465e-05	-0.334925	Stable
Begain	1.36121	1.33885	0.00264437	0.0238924	Stable
Bend3	0.94144	0.681742	0.00277612	0.465643	Stable
Bend4	0.944699	0.469908	0.00112451	1.00748	Stable
Bend6	2.16691	1.64883	0.00664686	0.394196	Stable
Bend7	1.08386	0.79846	0.0478625	0.440887	Stable
Bet1	0.782017	1.497	0.430662	-0.936801	Stable
Bet1l	0.596222	1.63022	0.0507252	-1.45115	Stable
Bex1	0.349524	2.3283	0.00363245	-2.73581	Down
Bex3	1.11731	2.66664	0.000670246	-1.255	Stable
Bfar	1.36929	1.65401	3.13246e-05	-0.272537	Stable
Bfsp2	0.556825	0.79045	0.0147658	-0.50545	Stable
Bgn	0.414562	0.899095	3.03248e-05	-1.11689	Stable
Bhlhb9	1.7361	1.56202	0.145352	0.15244	Stable
Bhlhe40	1.38783	1.42977	0.0283926	-0.0429564	Stable
Bhlhe41	1.47569	1.50034	0.0589947	-0.023894	Stable
Bicc1	1.38556	0.84932	0.00118296	0.706088	Stable
Bicd1	2.44688	2.01029	0.00241327	0.283537	Stable
Bicd2	1.77534	1.61711	0.00343731	0.134674	Stable
Bicdl1	2.01623	1.18798	0.109359	0.763152	Stable
Bid	0.736163	0.352696	0.0468413	1.0616	Stable
Bin1	2.07801	2.35605	0.00049932	-0.181172	Stable
Bin2	0.718831	1.28191	0.000999444	-0.834568	Stable
Bin3	1.28219	1.17804	0.00019757	0.122218	Stable
Birc2	1.40413	1.95294	0.000105402	-0.475973	Stable
Birc3	0.425462	1.01403	0.0201085	-1.253	Stable
Birc6	2.55218	2.19602	0.00112925	0.216837	Stable
Bivm	1.25031	1.03787	0.00372835	0.268667	Stable
Blcap	1.67699	1.75401	0.000580992	-0.0647797	Stable
Blm	1.29684	1.24208	0.00579797	0.062247	Stable
Blmh	1.56846	1.96733	0.131718	-0.326889	Stable
Blnk	0.563274	1.03345	0.10618	-0.87556	Stable
Bloc1s2	0.818792	1.84542	0.00254822	-1.17238	Stable
Bloc1s5	0.973184	1.36233	0.000460122	-0.485289	Stable
Bloc1s6	0.97621	1.35325	0.0111691	-0.471161	Stable
Blvra	0.9663	1.42405	0.0805596	-0.559458	Stable
Blvrb	0.782017	1.43994	0.0182236	-0.880742	Stable
Blzf1	1.30911	1.37877	0.039866	-0.0747979	Stable
Bmf	1.19694	0.858498	0.00320771	0.47946	Stable
Bmi1	1.20546	1.77101	0.20449	-0.554988	Stable
Bmp1	1.86413	1.18188	0.137817	0.657422	Stable
Bmp2k	1.56366	1.69021	0.364358	-0.112274	Stable
Bmp5	1.41226	0.407033	6.13619e-06	1.79479	Stable
Bmper	1.11852	0.897873	0.0271466	0.317002	Stable
Bmpr1a	1.95029	1.48787	0.000346105	0.390444	Stable
Bmpr1b	1.51335	0.407033	0.0507935	1.89453	Stable
Bmpr2	2.31312	2.08906	0.00186086	0.146985	Stable
Bms1	1.58467	1.60308	0.758676	-0.0166627	Stable
Bmt2	1.72521	1.66964	0.319935	0.0472349	Stable
Bnip1	0.692746	1.35134	0.0175491	-0.963995	Stable
Bnip2	1.33328	1.81946	0.0159666	-0.448527	Stable
Bnip3	1.14691	1.6974	0.561097	-0.565578	Stable
Bnip3l	1.38457	2.45571	0.223388	-0.826702	Stable
Boc	2.30339	0.574313	0.0946558	2.00385	Up
Bod1	1.08515	2.14663	0.0814777	-0.984178	Stable
Bod1l	2.1387	2.18931	0.184143	-0.0337439	Stable
Bok	0.727265	1.87459	0.00700872	-1.36602	Stable
Bola2	0.774811	2.08608	0.488427	-1.42887	Stable
Bola3	1.12219	1.78012	0.017183	-0.665661	Stable
Bop1	1.32876	1.4628	0.000311432	-0.138655	Stable
Bora	1.10219	0.934976	0.034909	0.237377	Stable
Borcs5	1.51455	1.40017	0.151713	0.113288	Stable
Borcs7	1.27163	1.66578	0.332484	-0.389526	Stable
Borcs8	1.27354	1.65978	0.0295805	-0.382153	Stable
Bpgm	1.0274	1.777	0.104759	-0.790437	Stable
Bphl	1.49505	1.5215	0.217516	-0.025294	Stable
Bpnt1	1.307	1.75822	0.27332	-0.427852	Stable
Bptf	2.42756	2.32943	2.4334e-05	0.0595279	Stable
Braf	2.45305	1.94442	0.00717432	0.335234	Stable
Brap	1.5293	1.32296	0.0492863	0.209105	Stable
Brat1	0.908979	1.1002	0.00581363	-0.275442	Stable
Brca1	1.04642	1.08596	0.908485	-0.0535121	Stable
Brca2	1.24608	1.20891	0.0301926	0.043686	Stable
Brcc3	1.55238	1.62394	0.00701407	-0.0650196	Stable
Brd1	1.8564	2.19044	0.068486	-0.238715	Stable
Brd2	1.86101	2.29394	0.370191	-0.301747	Stable
Brd3	1.66364	2.19606	0.31148	-0.400573	Stable
Brd4	2.34967	2.09333	0.327844	0.166655	Stable
Brd7	1.54714	1.90414	0.842584	-0.29954	Stable
Brd8	1.68436	2.06513	0.00202511	-0.294031	Stable
Brd9	1.29378	2.00796	0.0615883	-0.634142	Stable
Brdt	1.59452	0.78737	0.0379991	1.01801	Stable
Brf1	1.79252	1.23905	0.00336813	0.532757	Stable
Brf2	0.609387	1.32856	0.00848345	-1.12443	Stable
Bri3	1.48545	2.48427	0.0365615	-0.741921	Stable
Bri3bp	1.76617	1.7147	0.0161564	0.0426666	Stable
Brinp1	2.82835	1.9196	0.00285821	0.55915	Stable
Brinp2	2.00341	1.84475	0.426691	0.119037	Stable
Brinp3	2.53947	1.40255	0.0370703	0.856478	Stable
Brip1	0.852906	0.673306	0.00156029	0.341126	Stable
Brip1os	2.26734	1.01643	0.337901	1.15749	Stable
Brix1	0.852577	1.76954	0.00184794	-1.05347	Stable
Brk1	1.27733	2.35105	0.000181737	-0.880178	Stable
Brms1	1.06602	1.57257	0.0141116	-0.560884	Stable
Brms1l	1.7412	1.69106	0.000265431	0.0421509	Stable
Brox	1.39441	1.67045	0.40702	-0.260582	Stable
Brpf1	1.53112	1.51561	0.000164149	0.0146863	Stable
Brpf3	1.46661	1.25868	0.00178851	0.220581	Stable
Brsk1	1.87277	1.56869	0.0104557	0.255619	Stable
Brsk2	2.09812	1.72778	0.399142	0.280182	Stable
Brwd1	2.25614	1.93385	0.817988	0.222377	Stable
Brwd3	1.83384	1.48714	0.0674734	0.302329	Stable
Bscl2	1.45955	1.8035	0.0608848	-0.305276	Stable
Bsdc1	1.56936	1.54166	0.00394881	0.025692	Stable
Bsg	1.86437	2.71667	0.534924	-0.543147	Stable
Bsn	2.85297	1.88776	0.074699	0.59579	Stable
Btaf1	1.95541	1.36284	0.00550854	0.520854	Stable
Btbd1	1.38146	1.84095	0.0366359	-0.414257	Stable
Btbd10	1.84775	1.76755	0.00863879	0.0640176	Stable
Btbd16	1.28524	1.0556	0.911333	0.283968	Stable
Btbd2	1.45015	1.55729	0.169986	-0.10283	Stable
Btbd3	2.51665	1.86704	0.00163114	0.430749	Stable
Btbd6	1.14506	1.2947	0.981981	-0.177191	Stable
Btbd7	1.93479	1.92099	0.261403	0.0103242	Stable
Btbd9	2.51978	1.66522	0.00353821	0.59758	Stable
Btd	0.726247	0.944737	0.0209731	-0.379454	Stable
Btf3	0.955818	2.90274	0.276038	-1.60261	Stable
Btf3l4	1.47377	1.52514	0.00304285	-0.049437	Stable
Btg1	1.65107	2.86676	0.000450264	-0.796025	Stable
Btg2	0.894814	2.5025	0.010711	-1.48371	Stable
Btg3	0.602251	1.32052	0.287003	-1.13267	Stable
Btrc	2.28457	1.4282	0.174133	0.677722	Stable
Bub1b	0.779692	0.58162	0.0240719	0.422829	Stable
Bub3	1.08634	2.0144	0.0133154	-0.890882	Stable
Bud13	1.01335	1.0373	0.102896	-0.0337083	Stable
Bud31	1.20374	1.95429	9.39406e-05	-0.699113	Stable
Bysl	0.552975	1.29277	0.353428	-1.22518	Stable
Bzw1	1.4771	2.4617	0.00265392	-0.736885	Stable
Bzw2	1.57895	2.22962	0.00251543	-0.497829	Stable
C030014I23Rik	0.631043	0.50288	0.0972178	0.327526	Stable
C030029H02Rik	0.683991	0.922588	0.879659	-0.431708	Stable
C030034I22Rik	0.569549	1.18377	0.223423	-1.05549	Stable
C030034L19Rik	1.96514	0.469908	0.0978091	2.06418	Up
C030037D09Rik	0.681531	0.799236	0.61011	-0.229842	Stable
C130026L21Rik	0.532337	0.625311	0.0126454	-0.232234	Stable
C130071C03Rik	2.31555	2.19208	0.820377	0.0790565	Stable
C130073E24Rik	1.49045	1.50782	0.0117121	-0.0167143	Stable
C130074G19Rik	0.557431	0.942623	0.401301	-0.757888	Stable
C1d	1.00701	2.04123	0.592186	-1.01936	Stable
C1galt1	1.0327	1.19874	0.624523	-0.215088	Stable
C1galt1c1	0.753791	1.41672	0.41603	-0.91032	Stable
C1qbp	0.671886	2.25537	0.0154968	-1.74708	Stable
C1ql3	0.839026	1.53163	0.548887	-0.86828	Stable
C1qtnf4	1.24403	2.27222	0.00678093	-0.869084	Stable
C230004F18Rik	2.74796	2.17582	0.000151965	0.3368	Stable
C2cd2	1.60601	1.04871	0.000998075	0.614857	Stable
C2cd2l	1.55137	1.61566	0.198276	-0.0585871	Stable
C2cd3	1.73725	1.51711	0.00720863	0.195477	Stable
C2cd5	2.32126	1.53217	0.00201465	0.599337	Stable
C330007P06Rik	1.34005	1.5665	0.0670758	-0.225256	Stable
C330018D20Rik	0.930867	0.898545	0.162942	0.0509842	Stable
C530008M17Rik	1.93121	1.84137	0.0989526	0.0687292	Stable
C730034F03Rik	0.649103	1.28273	1.62442e-05	-0.982703	Stable
C77080	1.50812	0.787004	4.93337e-05	0.938306	Stable
C78859	1.03495	1.2524	0.680929	-0.275137	Stable
C87436	1.02688	1.44274	0.0474864	-0.490543	Stable
C920021L13Rik	0.94944	0.479328	0.0272165	0.986063	Stable
Caap1	1.65744	1.50575	0.0158304	0.138473	Stable
Cab39	2.01905	2.08787	0.0169296	-0.0483567	Stable
Cab39l	1.56734	1.19195	0.133286	0.39499	Stable
Cabin1	2.07306	1.74635	0.010425	0.247419	Stable
Cables1	1.58581	1.10159	0.0919441	0.525627	Stable
Cables2	1.10269	1.18049	0.00261679	-0.0983593	Stable
Cabp1	2.06892	2.0401	0.00284728	0.0202392	Stable
Cacfd1	1.54859	1.67535	0.0598242	-0.113505	Stable
Cachd1	1.50418	1.08466	0.126864	0.471738	Stable
Cacna1a	3.22472	2.02112	0.109753	0.67402	Stable
Cacna1b	2.4591	1.53964	0.0709956	0.675532	Stable
Cacna1c	3.27391	1.55648	0.168403	1.07273	Stable
Cacna1d	2.78667	1.50372	0.00129197	0.890009	Stable
Cacna1e	3.18028	1.78257	6.85489e-05	0.835196	Stable
Cacna1g	1.76998	1.47041	0.0296921	0.267511	Stable
Cacna1h	1.27307	1.07591	0.0698059	0.242755	Stable
Cacna1i	2.26397	1.39882	0.547257	0.694645	Stable
Cacna2d1	2.92234	2.21086	0.0115283	0.402513	Stable
Cacna2d2	1.96832	1.72042	0.0595502	0.194199	Stable
Cacna2d3	2.7373	1.48973	0.534173	0.877705	Stable
Cacna2d4	1.29271	0.352696	0.0985184	1.8739	Stable
Cacnb1	1.29876	1.29416	0.0881161	0.00512039	Stable
Cacnb2	2.29323	1.15787	0.00475024	0.985904	Stable
Cacnb3	1.29593	1.75555	0.145725	-0.437929	Stable
Cacnb4	3.07887	2.07059	0.741981	0.572358	Stable
Cacng2	2.44757	1.55437	0.0147041	0.655015	Stable
Cacng3	1.93062	1.09582	0.183125	0.817054	Stable
Cacng4	1.25873	1.80119	0.194973	-0.516988	Stable
Cacng5	0.85107	1.46017	0.75648	-0.778782	Stable
Cacng7	1.9008	0.934976	0.214478	1.0236	Stable
Cacng8	1.63807	0.912396	0.432012	0.844261	Stable
Cacul1	1.87284	1.49988	0.0984956	0.320388	Stable
Cacybp	1.15374	2.4175	0.0209731	-1.0672	Stable
Cad	1.12219	1.15372	0.271654	-0.0399747	Stable
Cadm1	3.02879	1.91956	0.00483276	0.65797	Stable
Cadm2	3.48544	2.17854	0.000235589	0.677982	Stable
Cadm3	2.8088	2.06932	0.793316	0.440802	Stable
Cadm4	1.80019	2.07623	0.0257683	-0.205818	Stable
Cadps	2.83943	2.13912	0.00470292	0.408582	Stable
Cadps2	3.16206	1.02312	0.0836474	1.62789	Stable
Calb1	1.25299	0.667563	0.00889392	0.908399	Stable
Calb2	1.87394	2.03882	0.00524743	-0.121659	Stable
Calcoco1	1.23569	1.69897	0.000899524	-0.459338	Stable
Calcrl	1.16206	0.518744	0.136364	1.1636	Stable
Cald1	1.70041	2.01159	3.74768e-05	-0.242451	Stable
Calhm2	1.34811	0.612568	6.9254e-05	1.13799	Stable
Calm1	2.62138	3.28611	9.25865e-06	-0.326056	Stable
Calm2	2.05885	3.14055	0.000472789	-0.609175	Stable
Calm3	2.30269	2.63084	0.00264993	-0.192208	Stable
Caln1	3.30824	1.34755	0.00263952	1.29573	Stable
Calr	1.72302	2.3617	0.0517284	-0.454886	Stable
Calu	1.64669	1.76001	0.0227915	-0.0960104	Stable
Caly	1.08167	2.08277	0.00713338	-0.945244	Stable
Camk1	1.2047	1.9617	0.0681727	-0.703435	Stable
Camk1d	3.21495	1.19055	0.214056	1.43316	Stable
Camk1g	0.936642	0.691822	0.426773	0.437097	Stable
Camk2a	2.46375	1.96328	0.0518389	0.327593	Stable
Camk2b	2.62692	2.16399	0.0103361	0.279678	Stable
Camk2d	2.64089	2.09609	0.0457174	0.333327	Stable
Camk2g	1.88217	1.7694	0.00400295	0.089133	Stable
Camk2n1	2.08777	2.34074	0.00532547	-0.165	Stable
Camk2n2	1.09501	2.03082	0.00586218	-0.891118	Stable
Camk4	3.1513	1.85839	0.0193749	0.761893	Stable
Camkk1	1.46983	1.20478	0.0489254	0.286875	Stable
Camkk2	2.27153	1.93352	0.00337138	0.232433	Stable
Camkmt	2.18379	0.742456	0.00682959	1.55646	Stable
Camkv	1.49395	1.77338	0.0311497	-0.247373	Stable
Caml	0.872514	1.73323	0.00139573	-0.990216	Stable
Camsap1	2.0928	2.00739	2.2098e-07	0.0601143	Stable
Camsap2	2.28609	1.8502	0.00608072	0.305198	Stable
Camsap3	1.34038	1.03216	0.0830561	0.376973	Stable
Camta1	3.05271	2.45295	0.17056	0.315572	Stable
Camta2	1.98597	1.64334	5.13936e-05	0.273215	Stable
Cand1	1.95124	1.87798	0.0131235	0.0552095	Stable
Cant1	1.11918	1.33408	0.0188088	-0.253397	Stable
Canx	2.19344	2.40504	0.848562	-0.132869	Stable
Cap1	1.67136	1.6679	0.0453044	0.00298848	Stable
Cap2	2.12403	1.75561	0.0116191	0.274832	Stable
Capg	0.443222	0.799622	0.000366791	-0.85129	Stable
Capn1	1.67787	0.773753	0.0565064	1.11668	Stable
Capn10	0.928925	1.46611	0.0492756	-0.658364	Stable
Capn12	0.82417	0.583963	0.00293669	0.497064	Stable
Capn15	1.84387	1.50232	0.0167445	0.295543	Stable
Capn2	1.58356	1.44748	0.0119363	0.12963	Stable
Capn3	0.671886	0.890976	0.0191836	-0.407171	Stable
Capn5	1.33891	1.25795	0.00353745	0.0899866	Stable
Capn7	1.70604	1.47427	0.204525	0.210648	Stable
Capns1	1.40289	1.91077	6.69818e-05	-0.445752	Stable
Caprin1	1.95159	2.32634	0.00139921	-0.253415	Stable
Caprin2	1.30718	1.13985	0.0153265	0.197614	Stable
Capza1	1.61626	1.75687	0.0137461	-0.120348	Stable
Capza2	1.79918	2.46768	0.0852794	-0.455815	Stable
Capzb	2.06989	2.14891	0.000436679	-0.0540473	Stable
Car10	3.37417	1.46642	0.000103705	1.20223	Stable
Car11	1.23708	1.54337	0.00105972	-0.319149	Stable
Car2	0.903249	2.33586	0.137092	-1.37076	Stable
Car4	1.82513	0.835016	0.0619614	1.12812	Stable
Car7	1.05088	0.722242	0.0676579	0.541049	Stable
Car8	1.18086	0.5136	0.88051	1.20113	Stable
Card19	1.02806	1.41129	0.000547694	-0.45709	Stable
Card9	0.986505	0.715259	0.153714	0.463861	Stable
Carf	1.39956	1.26959	3.74019e-05	0.140616	Stable
Carhsp1	1.1774	2.10767	0.00958471	-0.840041	Stable
Carm1	1.88039	1.38167	0.0303707	0.444615	Stable
Carmil1	2.24686	1.00165	0.000219977	1.16554	Stable
Carmil2	1.4095	1.06481	0.00230601	0.404581	Stable
Carmil3	1.58584	1.21165	0.0599278	0.388276	Stable
Carnmt1	1.49548	1.57385	0.00360276	-0.0736951	Stable
Cars	1.55004	1.34978	0.000696133	0.199588	Stable
Cars2	1.20445	1.30902	0.0965282	-0.120113	Stable
Casc3	1.6913	1.8836	0.000145669	-0.155365	Stable
Casc4	1.99014	1.95536	0.0452043	0.0254379	Stable
Casd1	1.73886	1.63069	0.00689122	0.0926598	Stable
Cask	2.3748	1.71059	0.154118	0.473314	Stable
Caskin1	1.62458	1.34624	0.00150015	0.27113	Stable
Caskin2	0.631043	0.681742	3.86371e-05	-0.111488	Stable
Casp2	1.207	1.43146	0.67484	-0.246062	Stable
Casp3	0.8026	2.0946	0.000828705	-1.38392	Stable
Casp6	0.439966	0.837831	9.61727e-06	-0.929268	Stable
Casp7	0.464859	0.638051	0.347322	-0.456878	Stable
Casp8	0.610405	1.21383	0.00175966	-0.991731	Stable
Casp8ap2	1.55879	1.65096	0.000790369	-0.0828708	Stable
Casp9	0.753906	0.822887	0.0231445	-0.126309	Stable
Casq1	0.513578	0.73777	0.0150821	-0.522589	Stable
Cast	1.05285	0.67016	0.00419045	0.651721	Stable
Casz1	0.88021	0.812112	0.000865848	0.116169	Stable
Cat	1.09126	1.51416	0.010454	-0.472519	Stable
Catip	1.21816	0.469908	0.07553	1.37425	Stable
Catsper2	1.11863	0.689776	0.0943244	0.697533	Stable
Cav1	0.90317	0.509324	3.08403e-05	0.826415	Stable
Cav2	0.535775	0.73692	0.00358627	-0.459882	Stable
Cbarp	1.60436	1.85946	2.99485e-06	-0.212888	Stable
Cbfa2t2	2.07063	1.49079	0.0329779	0.473985	Stable
Cbfa2t3	1.89165	1.61158	0.00532054	0.231166	Stable
Cbfb	1.21161	1.38813	0.000331183	-0.196214	Stable
Cbl	1.9311	1.71806	3.88847e-05	0.168645	Stable
Cblb	2.17526	1.57085	0.00482868	0.469641	Stable
Cbll1	1.20778	1.58475	0.112394	-0.391895	Stable
Cbln1	2.41167	1.64528	0.0118093	0.551705	Stable
Cbln2	0.571034	1.12175	0.0020829	-0.974101	Stable
Cbr1	0.627447	1.99283	0.651025	-1.66726	Stable
Cbs	0.425462	0.722029	0.00929758	-0.763025	Stable
Cbwd1	0.774704	1.13301	0.00265581	-0.548441	Stable
Cbx1	1.39896	2.37659	0.0028568	-0.764536	Stable
Cbx2	0.783295	1.12315	0.000175897	-0.519919	Stable
Cbx3	1.33057	2.65851	0.000826303	-0.998576	Stable
Cbx4	1.17714	1.66664	0.000208147	-0.501652	Stable
Cbx5	2.09154	2.20356	0.0152616	-0.0752692	Stable
Cbx6	1.99796	2.05076	0.000245605	-0.0376337	Stable
Cbx7	1.47989	1.28942	0.00164324	0.198762	Stable
Cbx8	0.738685	1.22341	0.000157961	-0.727876	Stable
Cby1	0.674387	1.8199	6.30727e-05	-1.43221	Stable
Cc2d1a	1.18142	1.08482	0.000759229	0.123068	Stable
Cc2d1b	1.36635	1.15702	0.00126134	0.239923	Stable
Cc2d2a	1.6996	1.0373	0.0261216	0.712354	Stable
Ccar1	1.89318	2.23295	0.0461152	-0.238144	Stable
Ccar2	1.5672	1.46393	0.0783766	0.0983386	Stable
Ccdc102a	0.301247	0.352696	0.45742	-0.227481	Stable
Ccdc106	1.26182	1.42012	0.0163823	-0.170511	Stable
Ccdc107	1.3953	1.54058	0.0387972	-0.142895	Stable
Ccdc112	0.919459	1.51624	0.0585811	-0.721644	Stable
Ccdc114	0.621114	0.664625	0.808211	-0.0976815	Stable
Ccdc117	1.16806	1.20094	0.0161607	-0.0400413	Stable
Ccdc12	1.56204	1.89141	0.0175244	-0.276029	Stable
Ccdc120	1.24622	0.878116	0.00341708	0.505073	Stable
Ccdc125	0.835385	0.407033	0.000263448	1.0373	Stable
Ccdc126	0.919133	0.99591	0.0208802	-0.115742	Stable
Ccdc127	1.64558	1.78897	0.160449	-0.12054	Stable
Ccdc13	0.680133	0.873595	0.00149819	-0.361146	Stable
Ccdc130	0.723286	1.15918	0.00654026	-0.680466	Stable
Ccdc134	0.829771	1.1094	0.111081	-0.419001	Stable
Ccdc136	1.71315	1.64202	0.0106878	0.0611791	Stable
Ccdc137	0.923853	1.12372	0.000276655	-0.282543	Stable
Ccdc138	0.973523	0.802026	0.000313863	0.279566	Stable
Ccdc14	0.82458	0.658827	0.59552	0.32376	Stable
Ccdc141	1.2191	0.446448	0.0197928	1.44926	Stable
Ccdc142os	0.770569	0.612568	0.019284	0.331055	Stable
Ccdc148	1.74064	1.01442	0.00159899	0.778961	Stable
Ccdc149	1.71608	0.660563	0.00376507	1.37735	Stable
Ccdc15	0.977489	0.733547	0.00102472	0.414191	Stable
Ccdc157	1.1327	0.954734	0.912775	0.246599	Stable
Ccdc159	0.6098	0.509324	0.0570462	0.259752	Stable
Ccdc163	1.03885	0.941189	0.0160301	0.142426	Stable
Ccdc167	1.84109	1.38424	0.10329	0.411459	Stable
Ccdc171	1.53112	0.566739	0.798156	1.43383	Stable
Ccdc173	1.04891	1.04241	0.00245561	0.00897307	Stable
Ccdc174	1.07791	1.99057	0.0402041	-0.884941	Stable
Ccdc177	0.753048	1.19362	0.00446249	-0.664531	Stable
Ccdc18	0.996323	0.853837	0.0373549	0.222653	Stable
Ccdc181	0.774811	0.82042	0.000729964	-0.0825183	Stable
Ccdc186	1.81175	1.74269	4.94076e-05	0.0560657	Stable
Ccdc189	0.88021	0.352696	0.00615738	1.31942	Stable
Ccdc191	1.12622	1.08933	0.0149079	0.0480488	Stable
Ccdc24	0.609387	0.415572	0.500184	0.55226	Stable
Ccdc25	1.34466	1.71149	0.29072	-0.348014	Stable
Ccdc28a	1.16785	1.00165	0.0683737	0.221484	Stable
Ccdc28b	1.29391	1.73488	0.0125661	-0.423104	Stable
Ccdc30	1.66365	1.09539	0.0184905	0.602904	Stable
Ccdc34	1.33478	2.02054	0.241102	-0.598144	Stable
Ccdc39	1.62368	1.14651	0.00202393	0.502025	Stable
Ccdc43	1.14985	1.31759	0.00072841	-0.19646	Stable
Ccdc47	1.74932	2.06853	0.778794	-0.241816	Stable
Ccdc50	1.73878	2.20697	0.00453872	-0.343988	Stable
Ccdc51	0.627159	0.549692	0.00114917	0.190208	Stable
Ccdc57	1.54578	0.873595	0.00606043	0.823303	Stable
Ccdc58	1.35064	1.47129	0.0147984	-0.123438	Stable
Ccdc59	1.02309	2.09428	0.264431	-1.03352	Stable
Ccdc6	1.9808	1.52246	0.123964	0.379683	Stable
Ccdc61	0.699154	0.930054	0.00129865	-0.411704	Stable
Ccdc62	0.754515	0.798798	1.46876e-06	-0.0822813	Stable
Ccdc66	1.57932	1.19717	0.000345303	0.399678	Stable
Ccdc71	1.08717	1.21459	0.0278605	-0.159894	Stable
Ccdc71l	0.800851	1.25342	0.197647	-0.64627	Stable
Ccdc74a	1.21097	0.935884	0.00840348	0.371761	Stable
Ccdc77	1.19162	0.987366	0.119089	0.271268	Stable
Ccdc82	1.65329	1.46958	0.00374566	0.169928	Stable
Ccdc84	0.932074	1.3072	0.264474	-0.487961	Stable
Ccdc85a	1.94643	1.51803	0.0029301	0.358628	Stable
Ccdc85c	1.77291	0.873595	0.0055367	1.02108	Stable
Ccdc86	0.66583	1.50804	0.00158448	-1.17945	Stable
Ccdc88a	1.94582	2.71588	0.0431954	-0.481043	Stable
Ccdc88c	1.45517	1.40103	0.000161686	0.0547014	Stable
Ccdc9	0.996686	1.44151	0.0034447	-0.532373	Stable
Ccdc90b	1.47218	1.61687	0.000636567	-0.135246	Stable
Ccdc91	1.72871	1.23957	0.000107373	0.479863	Stable
Ccdc92	1.61873	1.54405	0.0240435	0.0681359	Stable
Ccdc92b	1.37913	1.21198	0.00081329	0.186393	Stable
Ccdc93	1.62489	1.22612	0.00468429	0.406244	Stable
Ccdc94	0.738579	0.609446	0.0497617	0.277254	Stable
Ccdc97	1.07639	1.32623	0.00303956	-0.301126	Stable
Cchcr1	0.419439	1.03191	0.00137739	-1.29878	Stable
Cck	1.03369	2.36754	0.00200251	-1.19558	Stable
Cckbr	1.05748	0.656259	0.00895002	0.6883	Stable
Ccl25	1.59524	1.37181	0.00989022	0.217688	Stable
Ccl27a	1.16262	1.90648	0.0033291	-0.713524	Stable
Ccl28	0.743942	0.715259	0.000195431	0.0567248	Stable
Ccm2	1.48261	1.44998	0.0121342	0.032105	Stable
Ccnc	1.64861	1.4843	5.34259e-05	0.151471	Stable
Ccnd1	1.27441	1.69491	0.128137	-0.411376	Stable
Ccnd2	1.04654	3.25032	0.00296771	-1.63496	Stable
Ccnd3	1.24778	1.36177	0.0533104	-0.126121	Stable
Ccndbp1	1.29606	1.63461	0.0486788	-0.334816	Stable
Ccne2	1.28001	0.656259	0.134364	0.963818	Stable
Ccnf	0.762657	0.415572	0.0665589	0.875935	Stable
Ccng1	0.94144	1.42712	0.00328109	-0.600161	Stable
Ccng2	1.28074	1.88946	6.56124e-05	-0.560998	Stable
Ccnh	1.81349	1.84001	0.00133126	-0.0209422	Stable
Ccni	1.92844	2.21432	0.128149	-0.199429	Stable
Ccnj	1.14324	1.11362	0.0203341	0.0378706	Stable
Ccnjl	1.86272	1.01403	0.016473	0.877307	Stable
Ccnk	1.51925	1.44337	0.00564763	0.0739164	Stable
Ccnl1	1.43958	2.26239	4.42436e-05	-0.652203	Stable
Ccnl2	1.52036	2.07466	0.0196733	-0.448457	Stable
Ccnt1	1.68802	1.99916	0.000137683	-0.244068	Stable
Ccnt2	1.93062	1.88324	0.00554481	0.0358507	Stable
Ccny	2.18527	1.59761	0.102974	0.451901	Stable
Ccnyl1	1.31862	1.05424	0.000350468	0.322828	Stable
Ccp110	1.59706	1.70851	0.0164273	-0.0973163	Stable
Ccpg1	0.964136	1.53363	0.802229	-0.669645	Stable
Ccs	0.702391	1.57494	0.00679299	-1.16495	Stable
Ccsap	1.62844	1.46306	0.0993753	0.154499	Stable
Ccser1	3.11526	1.00732	0.00202126	1.62882	Stable
Ccser2	2.01028	1.67697	0.0015587	0.261535	Stable
Cct2	1.3838	2.42096	0.645007	-0.806945	Stable
Cct3	1.37922	2.42075	0.12493	-0.811604	Stable
Cct4	1.36606	2.3682	0.0684225	-0.79377	Stable
Cct5	1.4206	2.43718	0.0503231	-0.778708	Stable
Cct7	1.55572	2.44417	4.47184e-05	-0.651761	Stable
Cct8	1.5182	2.41296	0.000397689	-0.668446	Stable
Ccz1	1.53786	1.70274	0.00655963	-0.146934	Stable
Cd164	1.1827	1.75404	0.889601	-0.568601	Stable
Cd164l2	0.464859	0.909577	0.0028751	-0.968403	Stable
Cd180	1.20043	0.885448	0.00185905	0.439072	Stable
Cd200	1.47656	1.84935	0.00348946	-0.324776	Stable
Cd274	0.479363	1.0655	0.00211903	-1.15234	Stable
Cd276	1.05167	1.17969	0.0824621	-0.165726	Stable
Cd2ap	1.95799	1.77657	0.00942083	0.140285	Stable
Cd2bp2	1.18222	1.63751	0.239113	-0.470007	Stable
Cd302	0.78502	1.20142	0.0101346	-0.613942	Stable
Cd320	1.09977	1.29103	0.0208499	-0.23133	Stable
Cd3eap	0.68794	1.59338	0.164919	-1.21173	Stable
Cd46	1.73786	0.658827	0.353716	1.39934	Stable
Cd47	2.32496	2.46665	0.00470321	-0.0853486	Stable
Cd59a	0.349524	0.965663	0.1542	-1.46613	Stable
Cd59b	0.588749	0.656259	0.0130457	-0.156613	Stable
Cd72	0.947598	0.629614	0.0117475	0.589807	Stable
Cd81	1.61409	2.86576	0.0162423	-0.828192	Stable
Cd82	0.762474	1.44541	3.81845e-05	-0.922723	Stable
Cd83	0.808115	2.2447	0.000117794	-1.47389	Stable
Cd84	0.831859	1.27071	0.00597997	-0.61122	Stable
Cd86	0.301247	1.34422	0.0076577	-2.15775	Down
Cd9	0.761639	2.53424	0.0701001	-1.73437	Stable
Cd99l2	1.78479	1.62433	0.0168844	0.135911	Stable
Cdadc1	1.74463	1.58255	0.00784804	0.140662	Stable
Cdan1	1.3327	1.08882	0.941262	0.291586	Stable
Cdc123	1.63147	1.9413	2.26493e-06	-0.250848	Stable
Cdc14a	0.997051	0.876107	0.000448359	0.18656	Stable
Cdc14b	1.88612	1.23789	6.43809e-05	0.607544	Stable
Cdc16	1.32021	1.81213	0.000292756	-0.456926	Stable
Cdc23	1.43527	1.66479	0.863327	-0.214019	Stable
Cdc25a	1.01481	1.46243	0.0116304	-0.527166	Stable
Cdc25b	1.01489	0.779195	0.0195749	0.381261	Stable
Cdc25c	0.549277	0.352696	0.0136668	0.639108	Stable
Cdc26	1.42125	2.03956	0.000816953	-0.521093	Stable
Cdc27	1.81988	1.46182	0.0145091	0.316074	Stable
Cdc34	0.815301	1.57894	0.0101921	-0.953552	Stable
Cdc37	1.30687	2.14557	0.433946	-0.715242	Stable
Cdc37l1	1.81313	2.14309	0.000577333	-0.241211	Stable
Cdc40	1.73876	1.93201	0.736178	-0.152043	Stable
Cdc42	2.06975	2.66353	0.651637	-0.363883	Stable
Cdc42bpa	2.72835	2.0577	0.255061	0.406996	Stable
Cdc42bpb	2.16677	1.76151	0.00447481	0.298734	Stable
Cdc42ep1	0.520685	0.870982	0.000495358	-0.742233	Stable
Cdc42ep2	1.1327	1.45669	0.000409336	-0.362927	Stable
Cdc42ep3	1.22229	1.6691	0.103645	-0.449486	Stable
Cdc42ep4	0.920541	1.33205	0.00013148	-0.533092	Stable
Cdc42se1	1.14327	1.71057	0.00113822	-0.581305	Stable
Cdc42se2	1.74388	2.02915	0.457122	-0.218573	Stable
Cdc45	1.95703	0.755759	0.0122639	1.37267	Stable
Cdc5l	1.62637	2.12654	0.0410351	-0.386849	Stable
Cdc6	0.371162	0.770237	0.0125221	-1.05326	Stable
Cdc7	1.34203	1.21494	0.340609	0.14353	Stable
Cdc73	2.09565	1.80048	0.108662	0.219017	Stable
Cdca2	0.560081	0.469908	0.00139551	0.253257	Stable
Cdca4	0.801354	1.23919	0.5454	-0.628884	Stable
Cdca7l	0.757413	0.967119	0.331599	-0.352613	Stable
Cdca8	0.609111	0.946414	0.0486807	-0.635766	Stable
Cdh10	2.0415	1.34907	0.00764715	0.597663	Stable
Cdh11	1.95156	1.4891	0.00179056	0.390193	Stable
Cdh12	2.02869	1.37327	0.00909386	0.562933	Stable
Cdh13	2.33729	0.866933	0.00163956	1.43084	Stable
Cdh18	3.0215	0.926244	0.00117219	1.7058	Stable
Cdh19	0.749522	0.823837	0.0170766	-0.136387	Stable
Cdh2	2.56042	2.2286	0.0155007	0.20024	Stable
Cdh20	1.89933	0.714708	0.0617696	1.41007	Stable
Cdh22	2.14496	0.996429	0.000293481	1.10611	Stable
Cdh23	1.32569	0.469908	0.00912263	1.49629	Stable
Cdh24	0.631614	0.805842	0.0138571	-0.351454	Stable
Cdh4	2.37416	1.24205	0.0228576	0.934698	Stable
Cdh5	0.459277	0.714708	0.0174067	-0.637989	Stable
Cdh6	1.36439	0.70013	3.53752e-05	0.962564	Stable
Cdh7	2.29455	1.0179	0.000559549	1.17262	Stable
Cdh8	2.63973	1.00003	0.787838	1.40035	Stable
Cdhr1	0.557431	0.446448	0.00242076	0.320301	Stable
Cdhr3	0.753906	0.553015	0.640454	0.447066	Stable
Cdip1	2.02941	1.95473	0.917029	0.0540921	Stable
Cdipt	1.06836	1.74863	0.00396302	-0.710828	Stable
Cdk10	0.840992	1.2928	0.128485	-0.620336	Stable
Cdk11b	1.57315	1.92286	0.30808	-0.289594	Stable
Cdk12	1.94404	1.87151	0.0835292	0.054857	Stable
Cdk13	2.28753	1.87437	0.331384	0.287383	Stable
Cdk14	2.28293	1.89754	0.00490525	0.26676	Stable
Cdk16	1.91967	1.7587	4.94904e-06	0.126348	Stable
Cdk17	2.40711	2.08569	0.00288446	0.206773	Stable
Cdk18	0.683991	0.79045	0.12846	-0.208697	Stable
Cdk19	2.13363	1.75156	0.00329674	0.284671	Stable
Cdk2ap1	1.03863	2.42266	0.00173263	-1.22191	Stable
Cdk4	1.15177	2.60278	0.012838	-1.1762	Stable
Cdk5	0.994082	1.70943	0.000387361	-0.78208	Stable
Cdk5r1	1.62557	2.43896	0.158781	-0.585321	Stable
Cdk5r2	1.4564	1.56085	0.200657	-0.0999276	Stable
Cdk5rap1	1.03704	0.926244	0.00607289	0.163009	Stable
Cdk5rap2	1.98292	1.35984	0.00269396	0.544195	Stable
Cdk5rap3	0.698442	1.60573	0.00231723	-1.20102	Stable
Cdk6	1.10429	1.84871	6.634e-05	-0.743404	Stable
Cdk7	1.68497	1.45544	0.00398172	0.211274	Stable
Cdk8	3.33153	1.72159	0.169341	0.952447	Stable
Cdk9	0.951038	1.8547	0.000624726	-0.963614	Stable
Cdkal1	2.43632	1.37241	6.31521e-05	0.827989	Stable
Cdkl1	1.30398	0.873595	0.00225998	0.577891	Stable
Cdkl2	1.32708	1.09654	0.51989	0.275304	Stable
Cdkl3	1.36597	1.282	0.0378473	0.0915312	Stable
Cdkl4	1.04608	0.669495	0.807366	0.643844	Stable
Cdkl5	2.32961	1.91973	0.00735114	0.279182	Stable
Cdkn1a	0.718831	1.81062	0.00219691	-1.33276	Stable
Cdkn1b	1.39125	2.32768	0.336025	-0.742512	Stable
Cdkn2aip	0.770277	1.66309	0.00779632	-1.11042	Stable
Cdkn2aipnl	0.966507	1.44051	0.459768	-0.575726	Stable
Cdon	2.10732	1.49265	0.00323971	0.497538	Stable
Cdpf1	0.349524	1.41499	0.0120255	-2.01733	Down
Cdr1	2.58473	0.79045	0.0735783	1.70927	Stable
Cdr2	0.952105	0.856403	0.0157571	0.152831	Stable
Cdr2l	1.62954	1.39314	0.00127964	0.226121	Stable
Cds1	1.84235	1.44637	0.00649656	0.349113	Stable
Cds2	2.4087	2.05401	0.325735	0.22981	Stable
Cdv3	1.31305	2.16596	0.00112868	-0.722091	Stable
Cdyl	2.04229	1.48182	0.00710648	0.462819	Stable
Cdyl2	2.3171	0.876891	0.00657378	1.40185	Stable
Ceacam1	0.6098	0.681742	0.0109467	-0.160891	Stable
Cebpg	1.36597	1.77216	0.39072	-0.375585	Stable
Cebpz	1.3622	2.00089	0.00968144	-0.554696	Stable
Cebpzos	0.468862	1.78291	0.107884	-1.927	Stable
Cecr2	1.68701	1.30898	0.0467147	0.36602	Stable
Celf1	2.49825	2.28261	2.81994e-05	0.130239	Stable
Celf2	3.32268	2.74222	0.00728298	0.277003	Stable
Celf3	1.74708	2.02859	0.0478863	-0.215533	Stable
Celf4	3.0626	2.8044	0.0266895	0.127064	Stable
Celf5	1.94588	1.93186	0.00149305	0.0104342	Stable
Celf6	1.19076	1.29506	0.241198	-0.121132	Stable
Celsr1	0.935898	0.957862	0.0461631	-0.0334676	Stable
Celsr2	1.93926	1.96991	0.0216023	-0.0226231	Stable
Celsr3	2.04383	1.43482	0.0068378	0.510405	Stable
Cemip	2.17076	1.05865	0.108741	1.03598	Stable
Cend1	1.59568	2.09968	1.04756e-05	-0.395998	Stable
Cenpb	1.09771	1.92104	0.681933	-0.807384	Stable
Cenpc1	1.79996	1.44004	0.000426062	0.321851	Stable
Cenpe	0.609111	1.12862	0.292628	-0.889785	Stable
Cenpf	0.414562	1.21819	0.0740931	-1.55508	Stable
Cenpj	0.885246	1.12565	0.000866736	-0.346607	Stable
Cenpn	0.769111	0.565755	0.077902	0.443014	Stable
Cenpo	1.54742	0.76572	0.728878	1.01497	Stable
Cenpp	1.65751	0.958571	0.265042	0.790064	Stable
Cenpt	0.822438	1.05929	0.088864	-0.365117	Stable
Cenpu	0.867848	0.715074	0.764262	0.27935	Stable
Cenpv	1.1254	2.01819	0.00569034	-0.842619	Stable
Cenpx	0.479363	1.85212	0.230854	-1.94999	Stable
Cep104	1.49932	1.34236	0.22999	0.159544	Stable
Cep112	1.90684	0.988687	0.00247298	0.9476	Stable
Cep120	1.97183	1.55839	0.411388	0.339473	Stable
Cep126	1.39846	1.01992	0.0220458	0.455375	Stable
Cep128	1.45937	0.935283	0.00165849	0.641871	Stable
Cep131	0.980918	0.91209	0.110904	0.104957	Stable
Cep135	1.37628	1.00091	0.0209731	0.459454	Stable
Cep152	1.05161	0.784915	0.543194	0.421995	Stable
Cep162	1.51262	1.23999	0.0817337	0.286713	Stable
Cep164	1.75308	1.56182	0.00698918	0.166668	Stable
Cep170	2.33778	2.19474	0.0122022	0.0910882	Stable
Cep170b	1.99788	1.62303	0.0202028	0.299778	Stable
Cep19	0.817514	1.54048	0.00289543	-0.914068	Stable
Cep192	1.50013	1.34662	0.00371161	0.155745	Stable
Cep250	1.61209	1.18302	0.00739555	0.446456	Stable
Cep290	1.78741	1.51961	0.000787817	0.234174	Stable
Cep295	1.62773	1.60866	0.00816541	0.017003	Stable
Cep350	2.61225	1.61698	0.00016646	0.691988	Stable
Cep41	0.722022	0.629614	0.0422629	0.197573	Stable
Cep44	1.16575	1.58366	0.0311117	-0.442	Stable
Cep57	1.45428	1.68959	0.000329599	-0.216367	Stable
Cep57l1	1.33383	1.01067	0.000110873	0.400261	Stable
Cep63	1.33376	1.45111	0.0458332	-0.121651	Stable
Cep68	1.41556	1.008	0.0190904	0.489882	Stable
Cep70	1.4588	1.4464	0.000438044	0.0123148	Stable
Cep72	0.633188	0.73692	0.0215329	-0.218875	Stable
Cep76	1.01261	1.04191	0.0247139	-0.0411433	Stable
Cep78	1.38686	1.13204	5.52687e-07	0.292906	Stable
Cep83	1.67926	1.66924	0.00243655	0.00862954	Stable
Cep85	1.46114	1.12963	0.62466	0.371246	Stable
Cep85l	1.90316	1.21028	0.00446678	0.653053	Stable
Cep89	1.38076	1.05445	0.00978767	0.388974	Stable
Cep95	1.64047	0.978528	0.0100786	0.745426	Stable
Cep97	1.44322	1.53203	3.03351e-05	-0.0861531	Stable
Cept1	1.71021	1.51246	0.00254424	0.177269	Stable
Cerk	2.07204	1.52003	0.00313819	0.44695	Stable
Cers1	1.27957	0.549692	0.0322792	1.21896	Stable
Cers2	0.649196	1.82877	0.10263	-1.49415	Stable
Cers4	1.68365	1.95307	7.1931e-06	-0.214155	Stable
Cers5	1.69822	1.68314	0.0997134	0.0128653	Stable
Cers6	2.6153	1.47131	0.642056	0.829877	Stable
Cetn3	1.32958	2.36571	0.0540063	-0.831309	Stable
Cfap20	1.42573	1.98698	0.00509565	-0.478871	Stable
Cfap36	1.66374	1.97732	0.00821144	-0.249116	Stable
Cfap43	1.03243	0.540272	0.000369289	0.934282	Stable
Cfap46	1.01924	0.446448	0.60152	1.19093	Stable
Cfap54	1.31809	0.407033	0.436294	1.69524	Stable
Cfap69	1.425	0.8836	0.012424	0.689497	Stable
Cfap74	1.72447	0.553015	0.0383485	1.64076	Stable
Cfap97	1.20961	1.51199	0.0455423	-0.321903	Stable
Cfdp1	1.90459	2.14557	0.0451545	-0.171875	Stable
Cfh	0.601971	1.57831	0.0858829	-1.39062	Stable
Cfl1	1.63691	3.09682	3.31495e-05	-0.919811	Stable
Cfl2	1.40528	2.4168	3.54748e-05	-0.782246	Stable
Cflar	0.956103	1.60153	0.0011854	-0.744211	Stable
Cfp	1.21097	0.905206	7.10758e-06	0.419845	Stable
Cggbp1	1.34642	1.95397	0.247841	-0.537282	Stable
Cgref1	0.857147	1.14565	0.000947476	-0.418551	Stable
Cgrrf1	1.17332	1.36067	0.00671375	-0.213724	Stable
Chac2	1.02899	1.09143	0.0257096	-0.0849843	Stable
Chadl	1.21291	1.13204	0.00239072	0.099558	Stable
Chaf1a	0.920956	1.07061	0.00782257	-0.21723	Stable
Champ1	1.28188	1.39655	0.00734874	-0.123609	Stable
Chchd1	0.744306	2.33309	0.00402766	-1.64827	Stable
Chchd10	0.912206	2.43688	3.39787e-05	-1.4176	Stable
Chchd2	0.810202	3.17491	0.000156504	-1.97036	Stable
Chchd3	2.31402	1.87037	0.000626148	0.307074	Stable
Chchd4	0.913169	1.73461	0.00326997	-0.925657	Stable
Chchd5	0.403825	1.40273	0.00196909	-1.79644	Stable
Chchd6	1.93035	1.7833	0.000226258	0.114316	Stable
Chchd7	1.39405	1.7905	0.00041393	-0.361077	Stable
Chd1	1.98493	1.84964	0.00751016	0.101848	Stable
Chd1l	0.921024	0.895729	0.000600189	0.0401754	Stable
Chd2	2.36582	2.07185	0.00703748	0.191421	Stable
Chd3	2.16873	2.46968	0.000197994	-0.18747	Stable
Chd3os	1.03873	1.98739	0.00372959	-0.936052	Stable
Chd4	2.17569	2.57017	0.0465075	-0.240389	Stable
Chd5	1.73972	1.71716	0.0305994	0.0188288	Stable
Chd6	2.39559	2.17102	0.20698	0.142002	Stable
Chd7	2.83799	2.29878	0.0237126	0.303997	Stable
Chd8	2.0332	2.00715	0.0163139	0.0186006	Stable
Chd9	2.68912	2.05246	0.000141067	0.389782	Stable
Chdh	0.990723	0.469908	0.0168769	1.0761	Stable
Chek1	0.479363	1.13133	0.00565567	-1.23883	Stable
Chek2	0.885971	0.660563	0.00490013	0.423564	Stable
Cherp	1.49051	1.50703	0.114715	-0.0159063	Stable
Chfr	1.75316	1.58216	2.70693e-06	0.148065	Stable
Chga	1.38725	1.88975	0.00689496	-0.445976	Stable
Chgb	2.46126	2.70206	0.000152412	-0.13466	Stable
Chic1	1.65794	1.52585	0.321901	0.119778	Stable
Chic2	1.67793	2.11369	0.0979091	-0.33308	Stable
Chid1	1.71077	1.23905	0.0136495	0.465414	Stable
Chka	2.11906	2.06265	0.111187	0.038924	Stable
Chkb	0.952105	1.64403	0.0213512	-0.788044	Stable
Chl1	2.55993	1.56807	0.00693103	0.707108	Stable
Chm	1.98745	1.67491	0.0612024	0.246833	Stable
Chml	0.609111	0.854756	2.25433e-05	-0.488808	Stable
Chmp1a	1.01708	1.8546	0.000357052	-0.866679	Stable
Chmp1b	0.700958	1.61615	0.597736	-1.20516	Stable
Chmp2a	0.919517	2.19722	0.843093	-1.25673	Stable
Chmp2b	1.28007	1.67248	0.760942	-0.385762	Stable
Chmp3	1.72471	1.83533	0.00184934	-0.0896847	Stable
Chmp4b	1.66356	2.09622	0.000309933	-0.333514	Stable
Chmp5	1.14927	2.1983	0.00168662	-0.935664	Stable
Chmp7	1.17497	1.71588	0.00544252	-0.54633	Stable
Chn1	1.96751	2.41066	0.672307	-0.293055	Stable
Chn2	3.36137	1.8274	0.286134	0.879258	Stable
Chordc1	1.52729	1.87863	0.0423171	-0.298703	Stable
Chp1	1.70784	1.72803	0.000744723	-0.0169554	Stable
Chpf	1.14549	1.32604	0.0120546	-0.211164	Stable
Chpf2	1.46274	1.3786	0.453172	0.0854711	Stable
Chpt1	1.67213	1.49518	0.0257839	0.161372	Stable
Chrac1	1.2034	1.51213	0.00191967	-0.329467	Stable
Chrd	1.04228	1.13392	0.0135785	-0.121575	Stable
Chrm1	1.36902	1.44807	0.00897868	-0.0809857	Stable
Chrm3	2.35519	0.84932	0.00716584	1.47146	Stable
Chrnb2	1.82567	1.31721	0.0092401	0.470943	Stable
Chst1	1.4378	1.6245	0.00131023	-0.176141	Stable
Chst10	1.56291	1.31509	0.747714	0.249064	Stable
Chst11	2.22224	1.00546	0.0297005	1.14416	Stable
Chst12	0.935374	0.853837	8.92431e-06	0.131582	Stable
Chst15	1.32062	1.13204	0.000328948	0.222301	Stable
Chst2	1.36926	1.375	0.00184972	-0.0060436	Stable
Chst8	1.44376	1.25102	0.0223666	0.20672	Stable
Chsy1	1.43541	1.4132	0.517815	0.0224977	Stable
Chsy3	2.0598	0.407033	0.428191	2.33929	Up
Chtf8	1.29568	1.41761	0.419028	-0.12976	Stable
Chtop	1.63096	2.06501	0.0106416	-0.340424	Stable
Chuk	1.68473	1.71311	0.00227402	-0.0241072	Stable
Ciapin1	1.38485	1.64238	0.103893	-0.246058	Stable
Ciart	0.795753	1.133	0.00251516	-0.509755	Stable
Cib2	0.510299	1.4213	0.0898186	-1.4778	Stable
Cic	1.9988	1.76216	0.000510045	0.181794	Stable
Cinp	1.16049	1.5845	0.0506081	-0.449287	Stable
Cipc	1.84004	1.52521	0.0144801	0.270723	Stable
Cir1	1.42713	1.9246	0.0942713	-0.431446	Stable
Cirbp	1.1002	2.3642	0.134887	-1.10358	Stable
Cisd1	0.953198	2.4233	0.880586	-1.34612	Stable
Cisd2	1.56799	2.03425	0.147549	-0.375582	Stable
Cish	0.385665	1.05047	0.00246047	-1.44562	Stable
Cit	2.25767	1.87009	0.168401	0.27173	Stable
Cited2	1.54329	2.54922	0.0553241	-0.72405	Stable
Ciz1	1.67745	1.53889	0.0014326	0.124382	Stable
Ckap2l	0.464859	0.612568	1.80101e-05	-0.398076	Stable
Ckap4	0.698442	1.93004	0.757955	-1.46642	Stable
Ckap5	2.27961	1.93002	0.00174956	0.240176	Stable
Ckb	1.72821	3.2284	0.0847379	-0.90154	Stable
Ckmt1	1.29858	1.71315	0.0839839	-0.399714	Stable
Clasp1	2.48867	2.08306	0.179028	0.256675	Stable
Clasp2	2.70936	2.05585	0.0245642	0.398216	Stable
Clasrp	1.56163	1.46141	1.28107e-06	0.095692	Stable
Clcc1	0.923621	1.39401	0.0659798	-0.593864	Stable
Clcf1	0.683889	0.612568	0.220802	0.158893	Stable
Clcn2	1.48635	1.28394	0.00167746	0.211204	Stable
Clcn3	2.21905	2.21615	0.000947842	0.00188683	Stable
Clcn4	1.93006	2.1687	0.00588742	-0.168185	Stable
Clcn5	1.68363	1.53776	0.0165871	0.130751	Stable
Clcn6	1.74748	1.55598	0.289044	0.167455	Stable
Clcn7	1.29868	1.35552	0.0126831	-0.0617983	Stable
Cldn10	0.787949	0.665597	0.000978239	0.243453	Stable
Cldn11	0.922191	2.40449	0.00397048	-1.38259	Stable
Cldn12	1.34549	1.21476	0.00252122	0.147466	Stable
Cldn34c1	0.552975	1.09448	0.0385367	-0.984961	Stable
Cldnd1	0.869768	2.12863	0.674838	-1.29122	Stable
Clec16a	2.27172	1.08596	0.000296598	1.06481	Stable
Clec2l	1.05752	1.31306	0.0160937	-0.31225	Stable
Clgn	1.04362	0.919737	1.77068e-05	0.182309	Stable
Clic1	0.602251	2.14445	0.000746741	-1.83217	Stable
Clic4	1.1935	2.04508	0.209941	-0.776958	Stable
Clint1	1.70651	1.71644	0.000404414	-0.00836549	Stable
Clip1	2.60508	1.786	0.0026298	0.544595	Stable
Clip2	1.72422	1.49764	3.70592e-08	0.203256	Stable
Clip3	2.25296	2.21305	0.0332121	0.0257845	Stable
Clip4	1.39666	1.1464	0.0458603	0.284865	Stable
Clk1	1.76272	2.26657	0.0267612	-0.362707	Stable
Clk2	1.38845	1.21129	0.00328241	0.196937	Stable
Clk3	1.38252	1.67023	0.0772702	-0.272747	Stable
Clk4	1.68487	2.00526	0.000919512	-0.251151	Stable
Clmn	1.71389	1.67487	0.0502124	0.0332261	Stable
Clmp	1.92962	1.33043	0.0112539	0.536427	Stable
Cln3	0.796148	1.29061	0.000537001	-0.696945	Stable
Cln5	0.909423	1.18263	0.000704122	-0.37898	Stable
Cln6	0.783295	0.799236	0.000877028	-0.0290671	Stable
Cln8	1.05031	1.32645	0.000646576	-0.336746	Stable
Clns1a	1.33979	1.9575	0.0107563	-0.547008	Stable
Clock	2.27452	1.85045	0.0397655	0.297682	Stable
Clp1	0.779698	1.34873	0.000181273	-0.790619	Stable
Clpb	1.81767	1.50759	2.89044e-05	0.269852	Stable
Clpp	0.919459	1.9461	0.00588165	-1.08172	Stable
Clptm1	1.46825	1.81959	0.00274817	-0.309512	Stable
Clptm1l	1.42973	1.72003	9.28186e-05	-0.266692	Stable
Clpx	1.64501	1.46908	0.0209389	0.163186	Stable
Clstn1	2.62202	2.37597	0.00805017	0.142163	Stable
Clstn2	2.92186	1.47296	0.0675738	0.988168	Stable
Clstn3	2.17848	1.90653	0.00497128	0.192372	Stable
Clta	1.38687	2.66188	0.187571	-0.940609	Stable
Cltb	1.71181	2.04983	0.0018247	-0.259987	Stable
Cltc	2.43289	2.40091	0.159133	0.019088	Stable
Clu	1.87054	1.75553	0.496909	0.0915484	Stable
Cluap1	1.38218	1.49406	8.32688e-06	-0.112289	Stable
Cluh	1.51385	1.39637	0.15411	0.116538	Stable
Clvs1	2.61193	1.56215	0.000496493	0.741584	Stable
Clvs2	1.45037	0.739859	0.00184407	0.971103	Stable
Clybl	1.97988	1.00837	0.00203828	0.973391	Stable
Cmas	1.56659	1.81284	0.00234055	-0.210629	Stable
Cmc1	1.76077	1.62014	0.000152622	0.120095	Stable
Cmc2	0.961073	1.31428	0.0130947	-0.451556	Stable
Cmc4	0.762657	1.09331	0.0001135	-0.519599	Stable
Cmip	2.32656	1.87085	0.00621169	0.314505	Stable
Cmklr1	0.439966	0.469908	0.0618469	-0.0949881	Stable
Cmpk1	1.2934	2.17219	9.22747e-05	-0.747985	Stable
Cmss1	3.45213	1.51523	0.026709	1.18795	Stable
Cmtm4	1.93693	1.48051	0.0132766	0.387674	Stable
Cmtm6	1.00147	1.48582	0.0462161	-0.569143	Stable
Cmtm7	0.727866	1.14377	0.166697	-0.652058	Stable
Cmtm8	0.747903	0.656259	0.552808	0.188586	Stable
Cmtr1	1.15431	0.986019	0.000390172	0.22734	Stable
[truncated: 9,663 more rows]

## Sheet: Choroid plexus cells
	MW3_mean	10X_mean	pvalue	log2FC	state
0610010F05Rik	1.95493	1.52843	0.016297	0.355065	Stable
0610040F04Rik	1.32671	0.46861	0.0338526	1.50139	Stable
0610040J01Rik	1.62043	0.979507	0.0140013	0.726253	Stable
1110002L01Rik	1.51591	0.973816	0.0101325	0.638467	Stable
1110008F13Rik	1.16462	2.34316	0.0203891	-1.0086	Stable
1110008L16Rik	1.757	1.10859	0.000747638	0.664386	Stable
1110019D14Rik	1.71612	1.20795	0.0143953	0.506585	Stable
1110034G24Rik	1.62989	1.28321	0.235135	0.345012	Stable
1110046J04Rik	1.16002	1.15339	0.946106	0.00827138	Stable
1110051M20Rik	2.23534	1.89464	0.0172422	0.238568	Stable
1110059E24Rik	1.62062	1.77469	0.131891	-0.131023	Stable
1300002E11Rik	1.38838	1.82187	0.0213284	-0.392013	Stable
1300017J02Rik	1.10853	0.414056	0.0195093	1.42075	Stable
1500009C09Rik	1.01574	1.11384	0.616227	-0.133011	Stable
1500009L16Rik	1.10515	1.37918	0.0341929	-0.31956	Stable
1500035N22Rik	1.6778	1.17026	0.00286194	0.519735	Stable
1600012H06Rik	1.40478	1.55745	0.149406	-0.148842	Stable
1600020E01Rik	1.45153	1.2312	0.220158	0.237513	Stable
1700001L19Rik	1.10515	1.08922	0.891593	0.0209465	Stable
1700007G11Rik	1.38891	1.59836	0.165091	-0.202639	Stable
1700013F07Rik	1.20104	1.5549	0.144949	-0.372537	Stable
1700016C15Rik	1.11163	0.65976	0.141806	0.752658	Stable
1700019D03Rik	1.75075	0.655409	0.00897904	1.41751	Stable
1700020I14Rik	2.02544	2.00073	0.789965	0.0177074	Stable
1700021F05Rik	1.25281	1.79403	0.00489613	-0.518035	Stable
1700025G04Rik	2.27359	0.624391	1.7414e-05	1.86445	Stable
1700037C18Rik	1.48627	1.27173	0.260109	0.224901	Stable
1700084C06Rik	1.7543	0.823291	0.00927853	1.09142	Stable
1700112D23Rik	1.78286	0.35287	0.000406627	2.33698	Up
1810013L24Rik	1.92243	1.68348	0.0131147	0.19148	Stable
1810022K09Rik	1.34992	2.31617	0.0151913	-0.778867	Stable
1810030O07Rik	1.3797	1.40513	0.787341	-0.0263489	Stable
1810055G02Rik	1.20442	1.19678	0.972675	0.00918073	Stable
2010111I01Rik	2.76853	1.83632	0.000200252	0.592306	Stable
2010300C02Rik	2.17956	1.08978	0.00335224	0.999998	Stable
2010315B03Rik	1.50773	1.44848	0.840324	0.0578328	Stable
2210408I21Rik	2.36679	1.39521	2.38175e-05	0.762451	Stable
2310001H17Rik	1.29383	1.04184	0.150448	0.312511	Stable
2310022A10Rik	1.50229	0.715324	0.0122599	1.07049	Stable
2310035C23Rik	2.30693	1.62406	0.00154567	0.506366	Stable
2310061I04Rik	1.10515	1.75742	0.00497429	-0.669211	Stable
2410089E03Rik	2.2502	1.39337	0.0010096	0.69148	Stable
2410131K14Rik	1.4195	1.42697	0.931606	-0.00757292	Stable
2510009E07Rik	1.8147	1.72271	0.184406	0.075047	Stable
2510039O18Rik	1.10853	1.36886	0.192402	-0.304326	Stable
2610002M06Rik	1.46737	1.67117	0.245641	-0.187623	Stable
2610008E11Rik	1.59869	0.681158	0.00818219	1.23083	Stable
2610020C07Rik	1.79889	1.31461	0.0684804	0.452478	Stable
2610021A01Rik	1.38891	0.829878	0.0295091	0.742985	Stable
2610035D17Rik	2.19446	1.26524	0.000961469	0.794453	Stable
2610037D02Rik	1.89859	0.612534	6.70082e-05	1.63206	Stable
2610044O15Rik8	1.44447	1.21624	0.0134722	0.248118	Stable
2610301B20Rik	1.42003	1.83296	0.0544861	-0.368258	Stable
2610507B11Rik	2.18201	2.07814	0.365103	0.0703654	Stable
2700049A03Rik	1.93754	1.23821	0.000873147	0.645975	Stable
2700097O09Rik	1.01574	1.32546	0.0978381	-0.383964	Stable
2810049E08Rik	1.70318	0.35287	0.00223559	2.27102	Up
2810403A07Rik	1.90719	1.28333	0.0129789	0.571562	Stable
2810474O19Rik	1.50284	1.43679	0.719447	0.064847	Stable
2900011O08Rik	2.39998	0.737986	0.000321631	1.70136	Stable
2900026A02Rik	1.91369	0.76409	0.0124781	1.32454	Stable
2900060B14Rik	2.03311	0.539157	3.31115e-05	1.91491	Stable
3110009E18Rik	1.10515	1.20159	0.272648	-0.120696	Stable
3110035E14Rik	1.38838	0.35287	0.000355175	1.9762	Stable
3110043O21Rik	1.29436	0.998813	0.157565	0.373954	Stable
3110082I17Rik	1.64582	1.33283	0.130412	0.304307	Stable
3632451O06Rik	1.88481	1.06637	0.00142559	0.821709	Stable
3830406C13Rik	1.16002	1.82197	0.0126803	-0.651354	Stable
4430402I18Rik	2.08135	1.651	0.00492586	0.334185	Stable
4632415L05Rik	1.25404	1.18283	0.5502	0.0843333	Stable
4732471J01Rik	2.0933	1.13628	0.00333065	0.881462	Stable
4833420G17Rik	1.81045	1.60962	0.111403	0.169635	Stable
4833439L19Rik	1.35101	2.26997	0.032264	-0.748636	Stable
4921524J17Rik	1.83441	2.06042	0.167455	-0.167623	Stable
4930402H24Rik	2.59834	1.5418	0.000200126	0.752978	Stable
4930412M03Rik	1.25281	0.480801	0.0170192	1.38165	Stable
4930444P10Rik	1.25404	1.11204	0.282825	0.173365	Stable
4930452B06Rik	1.89417	0.849342	0.00280544	1.15715	Stable
4930453N24Rik	1.46737	1.55479	0.564417	-0.0834836	Stable
4930503L19Rik	1.25642	0.754535	0.0840195	0.73566	Stable
4930525G20Rik	1.50229	0.414056	0.00313829	1.85926	Stable
4930570G19Rik	1.52492	0.551014	0.0218416	1.46858	Stable
4931406P16Rik	1.61573	1.75668	0.255651	-0.120665	Stable
4931414P19Rik	1.25404	0.407424	0.00579132	1.62198	Stable
4931428F04Rik	1.29559	0.407424	0.022552	1.66901	Stable
4932422M17Rik	1.29383	0.806207	0.0319628	0.682426	Stable
4932438A13Rik	2.57651	1.41852	0.000203266	0.861034	Stable
4933404O12Rik	1.38838	0.729403	0.00191939	0.928618	Stable
4933406C10Rik	1.16462	0.407424	0.0431538	1.51526	Stable
4933427D14Rik	2.01557	0.664609	0.0013926	1.60061	Stable
4933431E20Rik	1.10515	1.41139	0.0391011	-0.352864	Stable
4933434E20Rik	1.4848	2.4664	0.00255772	-0.732142	Stable
5031425E22Rik	2.33583	1.3777	0.000884575	0.761674	Stable
5031439G07Rik	1.61204	1.64572	0.870831	-0.0298336	Stable
5330417C22Rik	2.03311	0.52033	0.001749	1.96619	Stable
5330434G04Rik	2.45414	0.773153	0.000549787	1.66639	Stable
5730455P16Rik	1.44447	1.56045	0.0550762	-0.111419	Stable
5730480H06Rik	2.08871	1.3698	0.00172842	0.608651	Stable
5930430L01Rik	1.44556	1.09131	0.0871041	0.405572	Stable
6230400D17Rik	1.6302	0.607562	0.00127258	1.42394	Stable
6330403L08Rik	1.10853	0.607562	0.0466774	0.867548	Stable
6430548M08Rik	1.83923	1.47698	0.00642365	0.316452	Stable
6430573F11Rik	1.79978	0.888817	0.00149044	1.01786	Stable
6820408C15Rik	1.3089	1.39407	0.331688	-0.0909507	Stable
8030462N17Rik	2.05891	0.799641	0.0176898	1.36446	Stable
9030624J02Rik	1.98409	1.48527	0.000103905	0.417758	Stable
9130011E15Rik	2.3098	0.722773	0.00305005	1.67615	Stable
9230110C19Rik	1.3089	1.39415	0.334988	-0.0910282	Stable
9330179D12Rik	1.38838	0.551014	0.000873817	1.33325	Stable
9330182L06Rik	2.40893	0.937535	0.00125715	1.36145	Stable
9330185C12Rik	1.92778	1.41139	0.0198516	0.449824	Stable
9330198N18Rik	1.34859	0.414056	0.000794909	1.70355	Stable
9430015G10Rik	1.34869	0.35287	0.000734671	1.93435	Stable
9530026P05Rik	1.76021	0.426247	0.00196125	2.04598	Up
9530059O14Rik	2.51545	0.480801	0.00245329	2.38731	Up
9530068E07Rik	1.58286	2.06586	0.0409717	-0.384211	Stable
9530077C05Rik	1.54183	0.970828	0.00818679	0.667357	Stable
9930021J03Rik	2.08135	1.50304	0.00237905	0.469637	Stable
A230001M10Rik	1.10515	0.708224	0.0380334	0.641971	Stable
A230009B12Rik	1.50165	0.949395	0.0123788	0.66147	Stable
A230050P20Rik	1.62099	0.624391	0.00500555	1.37636	Stable
A230072E10Rik	1.37096	0.46861	0.0170384	1.54872	Stable
A430033K04Rik	1.34859	0.840353	0.00811464	0.682382	Stable
A430046D13Rik	1.29383	0.804077	0.0331935	0.686244	Stable
A830010M20Rik	1.50165	1.11819	0.0413549	0.425383	Stable
A830018L16Rik	2.27143	1.50527	0.000292162	0.593585	Stable
A830082K12Rik	2.24846	0.446953	0.000445239	2.33074	Up
A930004D18Rik	1.10853	0.582032	0.0454739	0.929483	Stable
A930007I19Rik	1.46196	0.702635	0.0146319	1.05706	Stable
A930015D03Rik	1.85927	0.530308	0.0017657	1.80984	Stable
A930029G22Rik	1.10515	0.615067	0.00920934	0.845432	Stable
AC149090.1	1.10515	1.68515	0.00723049	-0.608626	Stable
AI314180	2.51233	1.86743	0.00191667	0.427967	Stable
AI480526	1.72844	0.986689	0.000364769	0.8088	Stable
AI597479	1.46196	0.657426	0.00977852	1.153	Stable
AU040320	2.24787	1.15312	0.0100379	0.963008	Stable
AU041133	1.38838	0.688445	0.00397956	1.01199	Stable
AW209491	1.19795	1.38586	0.0422571	-0.210219	Stable
AW549877	1.69973	1.60625	0.341	0.0816066	Stable
AW554918	2.17316	0.87213	0.000170114	1.31718	Stable
Aacs	1.65194	1.31052	0.0138322	0.334023	Stable
Aagab	1.96949	1.60925	0.0105435	0.291435	Stable
Aak1	2.69228	1.74249	0.00454444	0.627675	Stable
Aamdc	1.58216	2.35432	0.00148802	-0.573419	Stable
Aasdhppt	1.47713	2.24581	0.0269272	-0.604437	Stable
Aatf	2.09126	1.36122	0.000850002	0.619476	Stable
Aatk	2.03684	1.71161	0.00556457	0.250976	Stable
Abat	2.2117	2.50073	0.00180974	-0.177194	Stable
Abca1	1.61385	1.79377	0.155298	-0.152488	Stable
Abca2	2.14551	2.36089	0.0544299	-0.138012	Stable
Abca3	2.06592	1.27857	0.00314413	0.69225	Stable
Abca4	1.19971	2.40568	0.00539073	-1.00376	Stable
Abca5	2.15688	1.90362	0.0248142	0.1802	Stable
Abca7	1.01574	1.64131	0.027888	-0.692316	Stable
Abca8b	1.68756	0.564687	0.0026229	1.57941	Stable
Abca9	1.10853	0.893542	0.30483	0.311045	Stable
Abcb1b	1.34859	0.81357	0.0840478	0.729111	Stable
Abcb7	1.8904	1.43225	0.0380129	0.400404	Stable
Abcb9	1.44511	1.70258	0.101153	-0.236542	Stable
Abcc1	1.57546	1.57382	0.993863	0.00150314	Stable
Abcc10	1.55837	0.564687	0.000699002	1.46451	Stable
Abcc4	1.80479	1.7472	0.216971	0.0467859	Stable
Abcc5	2.3766	1.64298	0.000808411	0.532587	Stable
Abcd2	1.47559	0.834646	0.00423722	0.822055	Stable
Abcd3	1.71868	1.95544	0.0346757	-0.186196	Stable
Abcd4	1.35101	1.01575	0.176413	0.411491	Stable
Abce1	1.50299	2.01703	0.0744618	-0.424399	Stable
Abcf1	1.52293	2.12819	0.00208257	-0.48278	Stable
Abcf2	1.2925	1.81154	0.00439498	-0.487054	Stable
Abcg1	1.89998	1.5683	0.00136059	0.276786	Stable
Abcg2	1.44563	1.92431	0.0345085	-0.412648	Stable
Abcg4	1.7543	0.660997	0.00532494	1.40818	Stable
Abhd10	1.45153	1.48306	0.830036	-0.0309989	Stable
Abhd12	1.94981	2.21451	0.0035244	-0.183652	Stable
Abhd13	1.53379	1.14249	0.0793036	0.42492	Stable
Abhd14b	1.34859	2.25715	0.00495456	-0.743053	Stable
Abhd15	1.81991	0.551014	0.0100294	1.7237	Stable
Abhd16a	1.62127	1.8414	0.204372	-0.183674	Stable
Abhd17a	1.10515	2.29895	0.00202997	-1.05673	Stable
Abhd17b	1.40478	1.77801	0.0156988	-0.339916	Stable
Abhd17c	1.10515	1.04931	0.794796	0.0748108	Stable
Abhd18	1.97312	1.30794	0.000774837	0.593181	Stable
Abhd2	2.01289	2.43028	0.0127705	-0.271849	Stable
Abhd5	1.25642	1.73869	0.0979388	-0.468683	Stable
Abhd6	1.82976	1.69087	0.508638	0.113886	Stable
Abhd8	1.48644	2.58172	0.0205869	-0.796466	Stable
Abi1	2.56087	1.75748	6.00413e-05	0.543131	Stable
Abi2	2.19675	1.71602	0.00363164	0.356303	Stable
Abi3	1.34869	1.39832	0.786357	-0.0521298	Stable
Abi3bp	1.75786	0.887979	0.0113608	0.985224	Stable
Abl1	2.02537	1.58379	0.00377697	0.3548	Stable
Abl2	1.95962	1.23244	0.000752082	0.669061	Stable
Ablim1	2.85685	2.09913	0.00151337	0.444635	Stable
Ablim2	2.56957	0.775905	0.0035785	1.72758	Stable
Abr	2.54288	1.77976	0.00104292	0.51478	Stable
Abtb2	1.54292	0.735671	0.0235563	1.06853	Stable
Acaa1a	1.42042	2.62545	0.0108927	-0.886248	Stable
Acaca	2.26912	1.3388	0.0119619	0.761194	Stable
Acad11	1.63038	1.77413	0.151551	-0.121909	Stable
Acadl	1.01574	2.78994	0.00363288	-1.4577	Stable
Acadsb	1.46684	2.33455	0.0112971	-0.670434	Stable
Acap2	2.52281	1.7088	6.88229e-05	0.562049	Stable
Acap3	1.54198	0.937227	0.0107513	0.718311	Stable
Acat1	1.61385	2.69528	0.00568308	-0.739922	Stable
Acat2	1.19971	1.53076	0.099851	-0.351562	Stable
Acbd3	1.25404	1.96954	0.00934109	-0.651282	Stable
Acbd4	1.2559	2.08737	0.0289842	-0.732962	Stable
Acbd5	1.64582	2.27847	0.0362437	-0.469259	Stable
Acbd6	2.23871	2.14914	0.113019	0.0589126	Stable
Acer3	2.12664	1.39067	0.012384	0.612792	Stable
Acin1	1.71239	2.06284	0.112786	-0.268617	Stable
Acly	1.68756	1.88978	0.00269702	-0.163287	Stable
Aco1	1.62043	1.68553	0.259075	-0.0568191	Stable
Aco2	1.79536	2.63215	0.00422238	-0.55197	Stable
Acot7	2.31157	1.6737	0.000432065	0.465829	Stable
Acox1	1.75439	2.18072	0.0120714	-0.313834	Stable
Acox2	1.10853	1.42041	0.148211	-0.357655	Stable
Acp1	1.19795	2.60049	0.000245796	-1.11822	Stable
Acp2	1.63038	1.57654	0.530102	0.0484409	Stable
Acsl1	1.95797	1.63889	9.36445e-06	0.256636	Stable
Acsl3	2.15203	1.63672	0.000848694	0.394895	Stable
Acsl4	2.23322	1.63645	0.00015185	0.44855	Stable
Acsl5	1.57348	1.03051	0.013652	0.610608	Stable
Acsl6	2.43165	2.12755	0.0176775	0.192743	Stable
Acss2	2.01296	1.80024	0.103698	0.161132	Stable
Actb	1.90321	3.67677	0.003928	-0.950004	Stable
Actn1	1.99655	1.98943	0.952018	0.00515626	Stable
Actn4	1.9277	2.33905	0.0104686	-0.279041	Stable
Actr10	1.2925	2.60633	0.00106501	-1.01186	Stable
Actr1a	1.42705	1.6477	0.200053	-0.207425	Stable
Actr1b	1.32362	1.95939	0.011879	-0.565921	Stable
Actr2	2.12706	2.44246	0.0066364	-0.199479	Stable
Actr3	1.93302	2.6752	4.04071e-05	-0.468789	Stable
Actr3b	2.34792	0.804077	0.000153653	1.54598	Stable
Actr6	1.34992	2.12504	0.024174	-0.654617	Stable
Actr8	1.25281	1.54251	0.0482327	-0.300116	Stable
Acvr1	2.28582	1.19116	0.000507994	0.940349	Stable
Acvr1b	1.89034	0.998328	0.00201485	0.921059	Stable
Acvr2a	1.76982	0.779102	0.0533749	1.18372	Stable
Acvr2b	1.25281	1.30701	0.532758	-0.061101	Stable
Acvrl1	1.26051	1.12907	0.642489	0.158874	Stable
Acyp2	2.3517	2.40559	0.335497	-0.0326846	Stable
Adam10	2.05476	1.83175	0.0038909	0.165747	Stable
Adam11	1.96175	0.35287	0.000455316	2.47493	Up
Adam15	1.44563	1.51425	0.612343	-0.0669072	Stable
Adam17	1.54742	1.70046	0.0928091	-0.136058	Stable
Adam22	2.86443	0.9735	0.00281397	1.557	Stable
Adam23	2.74531	0.407424	7.96981e-05	2.75237	Up
Adam9	1.87124	1.50918	0.0292063	0.310228	Stable
Adamts10	1.56326	0.738186	0.00314132	1.0825	Stable
Adamts16	1.54292	0.680939	0.0212849	1.18007	Stable
Adamtsl1	1.97889	1.5664	0.0432784	0.337232	Stable
Adap1	1.78084	1.31339	0.0163442	0.439268	Stable
Adar	2.24477	1.14801	0.00100894	0.96744	Stable
Adarb1	2.97952	1.63502	1.57927e-05	0.865772	Stable
Adck1	1.82064	1.55162	0.1529	0.230671	Stable
Adck2	1.38891	0.688445	0.0142994	1.01254	Stable
Adcy5	2.63225	1.42225	5.52871e-05	0.888119	Stable
Adcy6	1.50165	0.99494	0.0217905	0.59387	Stable
Adcy9	2.52382	0.625342	0.00615212	2.01289	Up
Add1	2.12664	1.9642	0.083977	0.114638	Stable
Add3	2.08351	2.36294	0.00865827	-0.181566	Stable
Adgrb1	2.8056	0.721499	0.000837116	1.95924	Stable
Adgre1	1.01574	1.20705	0.219518	-0.248957	Stable
Adgrf5	1.25281	1.39386	0.521054	-0.153918	Stable
Adgrg1	1.01574	1.55677	0.0322709	-0.616019	Stable
Adgrl1	2.56433	1.44638	0.00279726	0.826128	Stable
Adgrl2	2.53299	0.949864	0.00169831	1.41505	Stable
Adgrv1	1.46821	1.52714	0.766281	-0.0567743	Stable
Adipor2	1.58286	1.88698	0.120212	-0.253549	Stable
Adk	2.29854	1.99055	0.00412578	0.207547	Stable
Adnp2	1.71206	1.02064	0.0103573	0.746254	Stable
Adora1	1.92607	1.18676	0.000418567	0.698629	Stable
Adora2b	1.01574	1.54263	0.0348565	-0.602863	Stable
Adpgk	1.51778	1.37382	0.446116	0.14377	Stable
Adprh	1.47713	1.83459	0.110278	-0.312657	Stable
Aebp2	2.05615	1.86442	0.0223375	0.14122	Stable
Aes	1.57302	3.1798	0.000690377	-1.0154	Stable
Afap1	2.25787	1.19746	0.00116589	0.914985	Stable
Afap1l2	1.32362	0.806039	0.0126417	0.715562	Stable
Afdn	2.33528	1.57074	0.000131291	0.572152	Stable
Aff1	1.92507	0.804077	0.000352053	1.2595	Stable
Aff2	2.1308	1.42702	0.00619774	0.578387	Stable
Aff3	2.68004	1.33401	0.000407246	1.00648	Stable
Aff4	2.362	1.99683	0.0040657	0.2423	Stable
Afg3l2	1.84943	1.68093	0.264753	0.137821	Stable
Aftph	1.94553	1.79754	0.0277997	0.114141	Stable
Agap1	2.85552	1.66387	1.89144e-05	0.779212	Stable
Agap3	2.17321	1.72485	0.00627289	0.33336	Stable
Agbl2	1.01574	1.53771	0.0219799	-0.598246	Stable
Agbl3	1.2925	1.50911	0.0449203	-0.223535	Stable
Agbl4	3.11061	1.18676	2.22508e-06	1.39017	Stable
Agbl5	1.57348	0.735671	0.00779439	1.09683	Stable
Agfg1	2.41596	1.68344	0.000738285	0.521181	Stable
Agfg2	1.34859	1.76509	0.0184799	-0.388289	Stable
Aggf1	1.70673	1.72721	0.87106	-0.0172122	Stable
Agk	1.85625	1.13163	0.00556072	0.713988	Stable
Agl	1.48627	1.71308	0.243153	-0.204894	Stable
Agmo	1.20104	0.724724	0.080263	0.728779	Stable
Ago1	2.05443	1.45065	0.000455133	0.502042	Stable
Ago2	2.25081	1.69684	0.000977487	0.4076	Stable
Ago3	2.14337	1.65866	0.00962898	0.369866	Stable
Ago4	1.77623	0.945727	0.00498426	0.909322	Stable
Agpat1	1.3089	1.61029	0.0308161	-0.298964	Stable
Agpat3	2.07808	2.12469	0.1232	-0.0320048	Stable
Agpat5	1.9162	2.11745	0.0198412	-0.144085	Stable
Agps	1.94708	1.6876	0.1548	0.206336	Stable
Agrn	1.80127	1.16298	0.00419847	0.631191	Stable
Agtpbp1	2.45939	1.79492	0.000722627	0.454381	Stable
Ahctf1	1.94409	1.5569	0.0210096	0.320422	Stable
Ahcyl1	2.09097	2.37709	0.00830083	-0.185024	Stable
Ahcyl2	2.56867	2.87312	0.00494984	-0.161599	Stable
Ahdc1	2.21159	1.22105	0.000395002	0.856963	Stable
Ahi1	2.40658	2.0357	0.025365	0.241462	Stable
Ahr	1.46821	0.729403	0.0393475	1.00927	Stable
Ahsa1	1.26051	2.213	0.0438954	-0.811996	Stable
Ahsa2	1.69282	1.74164	0.459904	-0.0410162	Stable
Aifm1	1.6302	2.22411	0.00311151	-0.44818	Stable
Aifm3	1.58891	2.46091	0.0432391	-0.631152	Stable
Aig1	2.49564	2.40149	0.065884	0.0554753	Stable
Aim2	1.93302	1.16066	0.000117804	0.735911	Stable
Aimp1	1.75071	2.28371	0.0304487	-0.383436	Stable
Airn	1.85022	0.584049	0.0094225	1.66354	Stable
Ak1	1.01574	2.29108	0.00664242	-1.17349	Stable
Ak3	1.8172	2.20289	0.000186349	-0.277682	Stable
Ak4	1.50119	0.617897	0.00603957	1.28066	Stable
Ak6	1.10853	1.9745	0.0226561	-0.832836	Stable
Akap10	1.90012	1.21405	0.0062022	0.646263	Stable
Akap11	2.14954	1.8097	0.00517297	0.248276	Stable
Akap12	1.82362	1.00937	0.0480408	0.853349	Stable
Akap13	2.21505	1.79602	0.0290735	0.302535	Stable
Akap17b	1.80822	1.66528	0.209485	0.118803	Stable
Akap6	3.033	0.762438	3.23804e-06	1.99205	Stable
Akap7	2.09224	1.44843	0.00210675	0.530552	Stable
Akap8	1.79551	1.63772	0.214749	0.132707	Stable
Akap8l	1.85567	1.58464	0.0149696	0.227791	Stable
Akap9	2.35932	1.89276	0.0016962	0.317882	Stable
Akirin2	1.67799	1.9969	0.0365725	-0.251031	Stable
Akr7a5	1.01574	2.3379	0.00628953	-1.20268	Stable
Akt1	1.19795	2.02157	0.0017961	-0.754911	Stable
Akt1s1	1.01574	2.01244	0.00831693	-0.986415	Stable
Akt2	1.67135	1.97571	0.0924369	-0.24136	Stable
Akt3	2.88345	1.04699	0.00182908	1.46154	Stable
Aktip	1.59887	2.29573	0.00914806	-0.521898	Stable
Alas1	1.10515	2.32738	0.00140847	-1.07446	Stable
Alas2	1.96621	0.680939	0.0028053	1.52982	Stable
Alcam	2.42109	0.868872	0.000363596	1.47844	Stable
Aldh18a1	1.78637	0.655409	0.0058685	1.44656	Stable
Aldh1l1	1.01574	2.01175	0.00992453	-0.985916	Stable
Aldh3a2	1.34922	1.53093	0.226427	-0.182279	Stable
Aldh6a1	1.46684	2.0391	0.029322	-0.475222	Stable
Aldh7a1	1.50228	2.51167	0.0129614	-0.741495	Stable
Aldoa	1.42003	3.55092	0.00230669	-1.32227	Stable
Alg11	1.29383	1.27072	0.860244	0.0260078	Stable
Alg13	1.6848	1.19465	0.0228334	0.495986	Stable
Alg14	1.82383	2.01818	0.0351893	-0.146084	Stable
Alg8	1.01574	1.23377	0.207634	-0.280542	Stable
Alg9	1.75951	1.09775	0.00024453	0.68063	Stable
Alkbh1	1.34859	0.962398	0.014463	0.486745	Stable
Alkbh8	1.56305	1.31529	0.29918	0.248982	Stable
Alms1	1.7284	1.11819	0.000106077	0.628267	Stable
Als2	1.79516	0.888785	0.0221326	1.01421	Stable
Amacr	1.01574	1.52566	0.0402942	-0.586898	Stable
Ambra1	2.39817	1.2895	0.00102044	0.895116	Stable
Amd1	1.71341	1.84291	0.00633255	-0.105113	Stable
Amdhd2	1.01574	1.69883	0.0152044	-0.742005	Stable
Amer1	1.20104	0.921482	0.20609	0.382255	Stable
Amfr	1.6848	2.29701	0.0169387	-0.447181	Stable
Amigo1	1.67122	0.766976	0.0118753	1.12365	Stable
Ammecr1	2.21201	1.28034	0.000539728	0.788832	Stable
Ammecr1l	1.57302	1.37174	0.0315104	0.197528	Stable
Amn1	1.54151	1.53028	0.763023	0.0105465	Stable
Amotl1	2.49252	1.157	3.03072e-06	1.10722	Stable
Ampd3	1.72877	0.897746	0.00600532	0.945371	Stable
Amph	2.70561	1.03187	0.00213162	1.3907	Stable
Amt	1.56326	1.0861	0.000533422	0.525393	Stable
Amz1	1.39025	0.921029	0.0700318	0.59402	Stable
Amz2	1.49888	1.23378	0.209562	0.280801	Stable
Anapc1	1.96047	1.45414	0.0708283	0.43103	Stable
Anapc10	1.25404	1.60378	0.0576519	-0.354902	Stable
Anapc15	1.10515	1.59965	0.00848441	-0.533509	Stable
Anapc16	1.40587	2.26787	0.0217214	-0.689869	Stable
Anapc2	1.25281	1.76111	3.27454e-05	-0.491317	Stable
Anapc4	1.61366	1.85925	0.0327828	-0.204383	Stable
Anapc5	1.89998	2.21333	0.00164276	-0.220231	Stable
Anapc7	1.59934	1.89299	0.106334	-0.24319	Stable
Angel2	1.48627	1.77365	0.172254	-0.255022	Stable
Angpt2	1.9375	1.414	0.000336155	0.454416	Stable
Angptl1	1.34859	0.710272	0.0188001	0.925006	Stable
Angptl2	2.01286	1.89538	0.0481119	0.0867559	Stable
Ank	2.49619	1.73944	0.0025761	0.521108	Stable
Ank1	2.34292	0.551014	0.000205052	2.08815	Up
Ank2	3.33522	1.95002	2.95457e-06	0.774294	Stable
Ank3	3.31125	1.93858	5.86671e-06	0.772374	Stable
Ankef1	1.50228	0.638065	0.00735433	1.23538	Stable
Ankfy1	2.11558	1.46589	0.00470157	0.529276	Stable
Ankhd1	2.08764	1.54773	0.000224909	0.431714	Stable
Ankib1	2.20849	1.64271	0.00513525	0.426981	Stable
Ankle2	1.82383	1.29961	0.0119451	0.488891	Stable
Ankmy2	1.68476	1.61278	0.763999	0.0629965	Stable
Ankrd10	1.84767	1.06948	0.0181988	0.788798	Stable
Ankrd11	2.7065	1.81119	0.00163096	0.579491	Stable
Ankrd12	2.41279	1.8625	0.000471237	0.37346	Stable
Ankrd13a	1.50228	1.5018	0.99726	0.000457716	Stable
Ankrd13b	1.77632	1.13628	0.000858206	0.644576	Stable
Ankrd13c	1.83624	1.93513	0.017616	-0.075676	Stable
Ankrd13d	1.81222	1.14277	0.00576017	0.665227	Stable
Ankrd16	1.46684	0.822054	0.00984249	0.835407	Stable
Ankrd17	2.56132	1.88317	0.000487144	0.443728	Stable
Ankrd24	1.7407	1.62997	0.696716	0.0948198	Stable
Ankrd26	1.61366	1.07864	0.0112104	0.581121	Stable
Ankrd27	1.44447	0.973518	0.00810136	0.569263	Stable
Ankrd28	2.17951	1.56568	0.00616444	0.477217	Stable
Ankrd29	1.3797	1.08792	0.0536667	0.342786	Stable
Ankrd39	1.10853	1.45285	0.112906	-0.390234	Stable
Ankrd40	1.44798	2.18082	0.0664788	-0.590828	Stable
Ankrd42	1.63952	1.4052	0.0749785	0.222498	Stable
Ankrd44	1.86809	1.25247	0.00389212	0.576786	Stable
Ankrd45	1.53155	1.70237	0.430908	-0.152552	Stable
Ankrd46	1.10515	1.72267	0.00941892	-0.640399	Stable
Ankrd50	1.44742	1.23145	0.340515	0.23313	Stable
Ankrd52	1.74342	0.702635	7.41948e-05	1.31107	Stable
Ankrd6	1.90928	0.661587	0.0140587	1.52903	Stable
Anks1	2.09278	1.23648	0.00237713	0.759186	Stable
Anks1b	3.6156	1.70736	0.000247382	1.08246	Stable
Anks3	1.71868	1.7244	0.92107	-0.00479077	Stable
Ankzf1	1.01574	1.19719	0.236278	-0.237115	Stable
Ano10	1.90694	1.55621	0.0274621	0.293218	Stable
Ano3	2.46037	0.607562	0.000141318	2.01777	Up
Ano4	2.6397	1.2312	0.00104976	1.10031	Stable
Ano6	2.30506	1.37483	0.000658187	0.745552	Stable
Ano8	1.44447	1.04961	0.00252189	0.460694	Stable
Anp32a	1.99965	2.43679	0.0946033	-0.285235	Stable
Anp32b	1.01574	2.37183	0.00623598	-1.22347	Stable
Antxr1	1.57302	1.61585	0.600696	-0.0387639	Stable
Antxr2	1.10515	0.735671	0.0176066	0.587116	Stable
Anxa11	1.25642	2.41072	0.018992	-0.940144	Stable
Anxa5	1.3797	2.51944	0.00451755	-0.868744	Stable
Anxa6	1.66813	2.16402	0.0602191	-0.375481	Stable
Anxa7	1.31769	2.07259	0.0925442	-0.653424	Stable
Ap1ar	1.7196	1.52883	0.354432	0.169646	Stable
Ap1b1	2.14174	1.91806	0.000153427	0.159135	Stable
Ap1g1	2.04747	1.83594	0.0327906	0.157327	Stable
Ap1m1	1.34859	1.73907	0.0211112	-0.366863	Stable
Ap2a1	1.97019	2.14071	0.0211488	-0.119756	Stable
Ap2a2	1.99641	1.80016	0.107461	0.149286	Stable
Ap2b1	2.33004	1.78205	0.000860751	0.386813	Stable
Ap2m1	1.19971	2.66126	0.00608563	-1.14943	Stable
Ap3b1	1.9029	2.0853	0.0771147	-0.132055	Stable
Ap3b2	1.68098	0.740117	0.00908744	1.18348	Stable
Ap3d1	1.92611	1.89642	0.631059	0.0224108	Stable
Ap3m1	1.47559	1.31973	0.0106235	0.161044	Stable
Ap3m2	1.59887	1.35927	0.052084	0.234221	Stable
Ap3s1	1.69758	2.11772	0.0815006	-0.319035	Stable
Ap4e1	1.69702	0.738186	0.0011869	1.20095	Stable
Ap4s1	1.75033	2.10071	0.00499644	-0.26325	Stable
Ap5z1	1.19795	1.24085	0.478416	-0.0507698	Stable
Apba1	2.80999	0.899853	0.000400995	1.6428	Stable
Apbb1	1.54216	2.16411	0.0218135	-0.488823	Stable
Apbb2	2.87273	1.61249	6.77956e-05	0.83313	Stable
Apc	2.67943	1.70405	0.000500731	0.652963	Stable
Apc2	1.67084	0.564687	0.00449279	1.56505	Stable
Apex2	2.36921	0.822894	0.00108857	1.52563	Stable
Aph1b	1.11163	1.70927	0.0964756	-0.620709	Stable
Api5	1.46684	1.87439	0.0570007	-0.353712	Stable
Apip	1.10853	2.2598	0.0137614	-1.02754	Stable
Aplp2	2.6002	2.90843	0.00123608	-0.161619	Stable
Apmap	1.19795	2.07463	0.000566741	-0.792294	Stable
Apobec1	1.10515	1.26189	0.13454	-0.191334	Stable
Apoo	1.63989	2.87062	0.00702479	-0.807759	Stable
Apopt1	1.58286	2.17215	0.0346166	-0.456594	Stable
App	3.01114	3.11987	0.0339683	-0.0511754	Stable
Appbp2	1.9054	1.91314	0.959425	-0.00585167	Stable
Appl1	1.96918	1.86393	0.363735	0.0792512	Stable
Appl2	1.83854	1.81368	0.695994	0.0196409	Stable
Aptx	1.4451	1.49422	0.67514	-0.0482299	Stable
Aqp11	1.01574	1.59998	0.0286169	-0.655521	Stable
Aqp4	1.29559	0.612534	0.0362249	1.08075	Stable
Aqr	1.7426	1.6675	0.602038	0.0635529	Stable
Araf	1.80679	2.2266	0.0237262	-0.30141	Stable
Arap1	1.35277	1.32262	0.895247	0.0325201	Stable
Arap2	2.28835	1.68691	0.000106511	0.439926	Stable
Arcn1	1.42003	2.06101	0.0251598	-0.537431	Stable
Arel1	2.1165	1.24279	0.00150063	0.768096	Stable
Arf1	1.6778	2.65943	0.000163081	-0.664549	Stable
Arf2	1.34869	1.94988	0.0113978	-0.531824	Stable
Arf3	2.14221	2.07392	0.222654	0.0467371	Stable
Arf4	1.79538	2.82635	0.0036518	-0.654652	Stable
Arf5	1.16002	2.75106	0.00277194	-1.24584	Stable
Arfgap1	1.77526	1.05049	0.00778505	0.756975	Stable
Arfgap2	1.49933	1.69785	0.358647	-0.179395	Stable
Arfgap3	1.19971	1.54518	0.0747827	-0.365092	Stable
Arfgef1	2.35897	1.92767	0.00225572	0.291295	Stable
Arfgef2	2.21046	1.88414	0.00109064	0.23044	Stable
Arfgef3	2.44598	0.820763	8.18525e-05	1.57537	Stable
Arfrp1	1.01574	2.14749	0.00621947	-1.08012	Stable
Arglu1	1.85827	2.16541	0.00564095	-0.22068	Stable
Arhgap1	1.54292	1.46271	0.615396	0.0770156	Stable
Arhgap10	1.9642	1.48251	0.0701277	0.4059	Stable
Arhgap12	2.05615	1.80895	0.00694329	0.184792	Stable
Arhgap15	1.79527	0.755431	0.00546681	1.24883	Stable
Arhgap17	2.22047	1.56756	0.00764212	0.502348	Stable
Arhgap18	2.10691	1.81468	0.0516584	0.215415	Stable
Arhgap20	2.28731	0.892464	0.00226143	1.35779	Stable
Arhgap21	2.7392	1.31837	3.66467e-05	1.055	Stable
Arhgap22	2.04923	0.751099	0.000210149	1.44801	Stable
Arhgap23	2.09661	1.60594	0.00150183	0.384638	Stable
Arhgap24	2.18215	0.870891	0.000146727	1.32519	Stable
Arhgap29	1.2925	1.23988	0.585506	0.0599602	Stable
Arhgap32	2.76787	1.22588	0.0011488	1.17497	Stable
Arhgap33	1.65194	0.665902	0.0279442	1.31078	Stable
Arhgap35	2.35896	1.82584	0.00159466	0.369594	Stable
Arhgap39	2.1924	1.31522	0.000595806	0.737208	Stable
Arhgap42	1.92652	1.69603	0.207649	0.183834	Stable
Arhgap44	2.67126	1.63136	0.000933424	0.711448	Stable
Arhgap5	2.17917	2.50745	0.0677024	-0.202438	Stable
Arhgdib	1.01574	1.7452	0.0196479	-0.780862	Stable
Arhgdig	1.25281	1.92921	0.000889203	-0.622842	Stable
Arhgef1	1.77623	1.35267	0.00536805	0.393008	Stable
Arhgef10	1.57309	1.6481	0.352511	-0.0671966	Stable
Arhgef10l	1.93541	1.31475	0.00288107	0.557842	Stable
Arhgef11	2.23323	1.44996	0.00138648	0.623123	Stable
Arhgef12	2.37023	2.21871	0.146927	0.0953088	Stable
Arhgef17	2.12929	1.78365	0.0230938	0.255543	Stable
Arhgef18	1.9994	1.72592	0.0946079	0.212199	Stable
Arhgef2	1.91109	1.60018	0.0265014	0.256165	Stable
Arhgef25	1.25281	1.302	0.246175	-0.0555641	Stable
Arhgef26	1.44556	0.819685	0.0238465	0.818489	Stable
Arhgef28	2.01345	1.3308	0.0225919	0.597383	Stable
Arhgef3	1.85901	1.5744	0.0338129	0.239738	Stable
Arhgef40	1.44447	1.44242	0.97728	0.00205511	Stable
Arhgef7	2.18317	1.04728	0.000368879	1.05978	Stable
Arhgef9	2.45381	1.41442	2.82391e-06	0.79481	Stable
Arid1a	2.20459	2.01469	0.0128433	0.129951	Stable
Arid1b	2.74144	1.43731	7.82022e-06	0.93156	Stable
Arid2	2.06878	1.42821	0.0331559	0.534568	Stable
Arid3a	1.52402	0.503501	0.00413165	1.59781	Stable
Arid3b	1.59925	0.754535	0.00743581	1.08373	Stable
Arid4a	1.76021	1.66972	0.556572	0.0761408	Stable
Arid4b	2.37747	1.98443	0.0030499	0.260703	Stable
Arid5b	2.45641	2.14038	0.00723324	0.198683	Stable
Arih1	2.3616	1.82131	0.000811935	0.374788	Stable
Arih2	1.72877	1.47344	0.110166	0.230559	Stable
Arl1	1.62127	2.58552	0.015307	-0.673328	Stable
Arl13b	1.75439	1.36631	0.0103711	0.36068	Stable
Arl14ep	1.3089	1.48995	0.096234	-0.186916	Stable
Arl15	2.74508	0.986616	1.53771e-05	1.47629	Stable
Arl16	1.01574	1.6519	0.0255506	-0.701593	Stable
Arl2	1.4195	2.471	0.00466677	-0.799711	Stable
Arl2bp	1.34869	2.18726	0.00780246	-0.697562	Stable
Arl3	2.039	2.98717	0.00081092	-0.550915	Stable
Arl4c	1.10515	1.56511	0.0304775	-0.502012	Stable
Arl5a	1.64255	1.88913	0.0845012	-0.201782	Stable
Arl5b	1.16881	1.15289	0.957574	0.0197805	Stable
Arl6	1.25404	2.41057	0.00601906	-0.942797	Stable
Arl6ip1	1.52293	3.61514	0.000427372	-1.2472	Stable
Arl8a	1.59887	1.95764	0.0218048	-0.292058	Stable
Arl8b	1.50119	1.56967	0.178783	-0.0643551	Stable
Armc1	1.76937	2.09374	0.0241162	-0.242848	Stable
Armc10	1.4848	0.959848	0.0152111	0.629387	Stable
Armc2	1.16002	1.63915	0.0252059	-0.498803	Stable
Armc3	1.20442	1.28963	0.712353	-0.0986241	Stable
Armc6	1.10515	0.820763	0.0370914	0.42921	Stable
Armc8	2.11013	1.40718	8.98857e-05	0.584527	Stable
Armc9	1.91681	1.39407	0.000347714	0.459404	Stable
Armcx2	1.20104	1.7633	0.0550389	-0.553991	Stable
Armcx4	1.65239	0.584049	0.00101314	1.50039	Stable
Armcx6	1.01574	1.05424	0.765672	-0.0536689	Stable
Armt1	1.10515	1.36054	0.0373616	-0.299929	Stable
Arnt	2.11507	1.22988	4.91365e-05	0.78219	Stable
Arnt2	2.30438	1.56978	0.00633845	0.55382	Stable
Arpc1a	1.47559	2.64586	2.16563e-06	-0.842447	Stable
Arpc2	1.55855	2.73657	0.00547257	-0.812165	Stable
Arpin	1.25281	0.995933	0.146463	0.331045	Stable
Arpp19	1.47765	2.66303	0.0182781	-0.849767	Stable
Arpp21	3.08698	0.508139	3.4167e-06	2.6029	Up
Arrb1	2.0263	1.0779	0.000537261	0.910622	Stable
Arrb2	1.10853	1.36329	0.198007	-0.298439	Stable
Arrdc1	1.44742	1.1135	0.190964	0.378392	Stable
Arrdc4	1.10515	1.10725	0.981327	-0.00272794	Stable
Arsa	1.46684	1.19729	0.118157	0.292939	Stable
Arsb	2.196	2.07615	0.0845067	0.0809711	Stable
Arsg	1.59901	2.48903	0.00366616	-0.638407	Stable
Arsk	1.19795	0.731425	0.0656586	0.711781	Stable
Arv1	1.42705	0.35287	0.00400109	2.01582	Up
Arvcf	1.82721	1.35218	0.0115927	0.434349	Stable
Asah1	1.44595	2.24885	0.0236225	-0.63717	Stable
Asap1	2.74029	1.79199	0.000798196	0.61277	Stable
Asap2	2.15848	1.30776	0.000652913	0.722926	Stable
Asb3	2.36754	1.45305	1.96931e-05	0.704306	Stable
Asb7	1.84215	1.2913	0.00305054	0.512564	Stable
Asb8	1.2559	1.63613	0.118698	-0.381565	Stable
Ascc1	1.77856	2.29538	0.00628529	-0.36803	Stable
Ascc2	1.54151	1.36818	0.0785711	0.172088	Stable
Ascc3	2.34795	1.81819	0.0103369	0.368896	Stable
Ash1l	2.45832	2.00043	0.00135043	0.297358	Stable
Asic1	1.97162	0.35287	0.00094453	2.48217	Up
Asic2	3.25604	1.03103	9.70083e-05	1.65903	Stable
Asph	2.40637	1.78787	0.000271759	0.428613	Stable
Asrgl1	1.51591	2.04303	7.83204e-05	-0.430524	Stable
Asxl1	2.09862	1.18135	4.21439e-06	0.829004	Stable
Asxl2	2.1816	1.51333	3.88485e-05	0.527662	Stable
Asxl3	1.98013	0.640598	0.000415448	1.6281	Stable
Atad1	1.98086	1.77998	0.0288903	0.154263	Stable
Atad2b	2.03904	1.44125	0.00195347	0.500568	Stable
Atad3a	1.63952	1.59435	0.594021	0.0403029	Stable
Atad5	1.10515	0.508139	0.00631063	1.12095	Stable
Ate1	1.3797	2.104	0.00876949	-0.608772	Stable
Atf1	1.61366	1.74104	0.131988	-0.109612	Stable
Atf2	2.28289	1.80648	0.0027764	0.33768	Stable
Atf6	2.07362	1.30846	0.0001888	0.664279	Stable
Atf7	1.29436	1.40937	0.492085	-0.122812	Stable
Atf7ip	2.27358	1.61008	0.000305654	0.497836	Stable
Atg10	1.91681	1.65025	0.000350378	0.216019	Stable
Atg12	1.01574	1.99554	0.00922114	-0.974247	Stable
Atg13	1.88501	1.32537	0.00884681	0.508175	Stable
Atg14	1.56326	1.1871	0.00481108	0.39711	Stable
Atg16l1	1.8067	1.45623	0.00532788	0.311118	Stable
Atg16l2	1.56035	0.735671	0.0378457	1.08474	Stable
Atg2b	1.62155	1.13487	0.084279	0.514837	Stable
Atg3	1.7543	2.27505	0.00178476	-0.375009	Stable
Atg4a	1.72911	1.64321	0.576946	0.0735054	Stable
Atg4b	1.757	1.44553	0.0179576	0.281514	Stable
Atg4c	2.14438	1.5395	0.00017829	0.478096	Stable
Atg5	1.63934	1.93103	0.00678358	-0.236258	Stable
Atg7	1.92616	1.23954	0.00226453	0.635928	Stable
Atic	1.10515	1.81997	0.00127034	-0.719668	Stable
Atl1	2.11345	0.780709	0.0160077	1.43674	Stable
Atl2	1.9596	1.54118	0.00489718	0.346523	Stable
Atl3	1.87003	1.3385	0.00549515	0.482446	Stable
Atm	1.46737	1.01742	0.0504998	0.528315	Stable
Atmin	1.4071	1.40705	0.999778	5.47392e-05	Stable
Atp10a	2.23046	0.993344	0.00495357	1.16697	Stable
Atp11a	2.22487	1.80251	0.00172929	0.303715	Stable
Atp11b	2.25759	1.42756	0.00210078	0.661231	Stable
Atp11c	2.15327	2.02708	0.0870584	0.0871266	Stable
Atp13a1	1.32671	1.50208	0.414593	-0.17911	Stable
Atp13a2	1.34859	1.43792	0.461086	-0.0925352	Stable
Atp13a3	2.07414	1.64026	0.00921717	0.338589	Stable
Atp1a1	2.23603	3.0569	0.00152573	-0.45113	Stable
Atp1a2	1.81268	2.75486	0.00547866	-0.603853	Stable
Atp1b1	2.74919	3.13956	9.96025e-05	-0.191555	Stable
Atp1b2	1.97429	1.88194	0.257012	0.0691144	Stable
Atp1b3	2.05907	2.42032	0.0457717	-0.233209	Stable
Atp23	1.62043	0.96393	0.00459712	0.749381	Stable
Atp2a2	2.92087	2.42131	0.00206363	0.270612	Stable
Atp2b1	3.17399	2.01763	7.80632e-06	0.653632	Stable
Atp2b2	3.22909	2.25821	1.94346e-05	0.515949	Stable
Atp2b3	2.20239	2.42362	0.00065945	-0.138096	Stable
Atp2b4	2.1464	0.781415	0.00061536	1.45776	Stable
Atp2c1	2.47625	2.1409	0.000191745	0.209934	Stable
Atp5a1	1.51591	3.37033	8.4591e-05	-1.1527	Stable
Atp5b	1.72604	3.55824	0.00591714	-1.04369	Stable
Atp5c1	1.72549	3.20652	0.00294452	-0.893999	Stable
Atp5f1	1.49888	3.485	0.0049763	-1.21728	Stable
Atp5g1	1.25281	3.87962	1.41545e-05	-1.63075	Stable
Atp5g3	1.01574	3.43299	0.00199443	-1.75693	Stable
Atp5h	1.19795	3.70848	0.000312993	-1.63027	Stable
Atp5j	1.59476	3.61431	0.00040726	-1.18038	Stable
Atp5j2	1.44447	3.52938	0.000198068	-1.28887	Stable
Atp5s	1.10853	1.63967	0.0547592	-0.564755	Stable
Atp6ap1	1.75439	2.39961	0.0048685	-0.451829	Stable
Atp6ap2	2.18897	3.0561	1.87103e-05	-0.48144	Stable
Atp6v0a1	2.67448	1.9987	0.000655631	0.420197	Stable
Atp6v0a2	1.67142	1.85212	0.244739	-0.148106	Stable
Atp6v0b	1.16002	3.03959	0.00197482	-1.38973	Stable
Atp6v0d1	1.77632	2.41843	0.00155182	-0.445181	Stable
Atp6v0e	1.66132	3.04888	0.00211583	-0.875953	Stable
Atp6v0e2	1.75951	1.33849	0.0297273	0.394566	Stable
Atp6v1a	1.98098	2.78129	0.00740499	-0.489538	Stable
Atp6v1b2	1.96346	2.26396	0.00551591	-0.205448	Stable
Atp6v1c1	1.63934	2.31223	0.00061453	-0.496177	Stable
Atp6v1d	1.47559	2.83654	5.7455e-05	-0.942841	Stable
Atp6v1e1	1.54151	3.15698	4.68667e-07	-1.0342	Stable
Atp6v1g2	1.67084	1.19451	0.000407152	0.484152	Stable
Atp6v1h	2.19713	2.35011	0.179897	-0.0971051	Stable
Atp7a	1.57467	1.64859	0.701056	-0.066176	Stable
Atp8a1	2.52719	1.79799	6.18866e-05	0.491155	Stable
Atp8b2	1.94409	0.612534	0.000209704	1.66623	Stable
Atp9a	2.27143	1.8695	0.00429053	0.280953	Stable
Atp9b	2.33464	1.2342	0.000492237	0.919627	Stable
Atpaf1	1.8725	1.66277	0.0123568	0.171374	Stable
Atpaf2	1.59476	1.34395	0.0259807	0.246862	Stable
Atr	1.47713	1.31101	0.337524	0.172124	Stable
Atrn	2.3092	1.57591	4.46889e-05	0.551204	Stable
Atrnl1	2.99841	1.29471	0.000169766	1.21157	Stable
Atrx	2.45218	2.26281	0.02648	0.115949	Stable
Atxn1	3.25357	0.97825	0.00022401	1.73375	Stable
Atxn10	2.24754	2.35698	0.0749812	-0.0685931	Stable
Atxn1l	1.34992	1.37236	0.874462	-0.0237866	Stable
Atxn2	2.37503	1.99647	0.0060831	0.250493	Stable
Atxn2l	1.65194	1.69919	0.255991	-0.0406858	Stable
Atxn3	1.78286	1.22384	0.000645252	0.54277	Stable
Atxn7	2.15691	1.17917	0.00212722	0.871195	Stable
Atxn7l3	1.10515	1.44203	0.0235278	-0.38385	Stable
Atxn7l3b	1.44563	2.38614	0.014163	-0.722982	Stable
Auh	2.18791	2.54212	0.0138357	-0.216478	Stable
Aup1	1.34992	1.97294	0.0368393	-0.547476	Stable
Auts2	3.65904	1.27151	4.52635e-06	1.52493	Stable
Aven	1.69316	1.51712	0.224255	0.158382	Stable
Avl9	1.9071	1.55354	0.02617	0.295824	Stable
Avpi1	1.10515	2.33777	0.00147497	-1.08089	Stable
Axin1	1.77632	1.52404	0.0231867	0.22099	Stable
Axin2	1.44563	1.34939	0.51521	0.0993923	Stable
Azi2	1.94813	1.98603	0.50191	-0.027795	Stable
Azin1	1.74197	2.23652	0.00497251	-0.36053	Stable
Azin2	1.50229	2.09506	0.0380419	-0.479828	Stable
B230217O12Rik	1.54947	0.446953	0.0137125	1.79358	Stable
B230219D22Rik	1.38838	2.48656	0.00207738	-0.840747	Stable
B230369F24Rik	1.34992	0.773153	0.0230143	0.804049	Stable
B3galnt1	1.34859	0.713975	0.00892149	0.917504	Stable
B3galnt2	1.57309	0.813062	0.00136633	0.952167	Stable
B3galt1	3.05969	0.740855	5.55277e-05	2.04612	Up
B3galt5	1.74961	1.42172	0.113686	0.299399	Stable
B3gat1	2.22863	0.731425	0.0071433	1.60737	Stable
B3gat3	1.35101	2.26136	0.0292737	-0.743149	Stable
B3glct	2.04756	1.08766	0.00624287	0.912679	Stable
B4galt1	1.20442	1.70766	0.118868	-0.503686	Stable
B4galt2	1.16462	0.921561	0.299979	0.337712	Stable
B4galt3	1.25404	0.965977	0.0921195	0.376518	Stable
B4galt6	1.69315	2.06905	0.0509457	-0.289257	Stable
B9d1	1.2559	2.24416	0.0215069	-0.837454	Stable
B9d2	1.4071	1.78538	0.14816	-0.34351	Stable
BB365896	1.63934	0.35287	0.000161038	2.2159	Up
BC003331	1.5163	1.99082	0.0232956	-0.392806	Stable
BC004004	1.35101	1.84816	0.0920328	-0.452048	Stable
BC005537	1.79538	2.23335	0.0203781	-0.314917	Stable
BC005561	1.42003	1.54702	0.350249	-0.123572	Stable
BC005624	1.37096	2.29175	0.0177158	-0.741267	Stable
BC017643	1.01574	1.35841	0.0806588	-0.419387	Stable
BC037039	1.2559	0.769014	0.0642551	0.707641	Stable
BC048403	1.01574	0.581516	0.040135	0.804643	Stable
BC052040	1.81219	0.713975	0.00301689	1.34379	Stable
Baalc	1.16002	0.480801	0.00904203	1.27063	Stable
Babam1	1.01574	2.11872	0.00857799	-1.06066	Stable
Bace1	1.86272	1.56985	0.0203258	0.246779	Stable
Bach2	2.43411	0.799189	0.00788795	1.60678	Stable
Bag6	1.57348	2.0939	0.0266363	-0.412231	Stable
Bahcc1	1.72878	0.615067	0.00104837	1.49094	Stable
Bahd1	1.48725	1.10859	0.179993	0.423922	Stable
Baiap2	2.34889	1.23881	0.000952694	0.923027	Stable
Baiap2l1	1.10515	2.12742	0.00377185	-0.944858	Stable
Bank1	1.10853	0.629258	0.0511349	0.816929	Stable
Basp1	2.24675	2.16878	0.409443	0.0509523	Stable
Batf3	1.10515	0.681158	0.0406439	0.698188	Stable
Baz1a	1.19795	1.07723	0.433714	0.153235	Stable
Baz1b	2.1377	1.93427	0.00479595	0.144268	Stable
Baz2a	1.77648	1.47091	0.0480358	0.272311	Stable
Baz2b	2.45494	1.72502	2.60857e-06	0.509079	Stable
Bbip1	1.38389	2.32794	0.0433519	-0.750329	Stable
Bbof1	1.44511	0.731425	0.0176743	0.982395	Stable
Bbs1	1.19795	1.38229	0.0420204	-0.206493	Stable
Bbs2	1.44511	1.34117	0.369006	0.107688	Stable
Bbs4	1.68756	1.59148	0.198075	0.0845686	Stable
Bbs5	1.32362	1.89644	0.0116328	-0.51881	Stable
Bbs7	1.40657	1.59902	0.359538	-0.185007	Stable
Bbs9	2.28264	0.889193	0.0164182	1.36014	Stable
Bbx	2.2152	1.94037	0.00732222	0.191103	Stable
Bcap29	1.3089	1.9796	0.00496259	-0.596859	Stable
Bcar1	1.19795	1.7078	0.00422086	-0.511577	Stable
Bcar3	1.42003	1.74913	0.0712111	-0.300717	Stable
Bcas1	1.42003	1.59925	0.2279	-0.171478	Stable
Bcas3	2.67461	1.29673	0.00213545	1.04445	Stable
Bcat1	1.44595	0.576879	0.00928716	1.32567	Stable
Bccip	1.4848	1.94807	0.00809183	-0.391781	Stable
Bche	1.57328	0.798102	0.00204247	0.979129	Stable
Bckdha	1.44447	2.09317	0.000160503	-0.535144	Stable
Bckdhb	2.38061	1.78435	0.0014325	0.415933	Stable
Bcl11a	2.42007	0.46861	5.879e-05	2.36859	Up
Bcl2	2.07955	1.49539	0.00346534	0.47575	Stable
Bcl2l1	1.8755	2.05283	0.280876	-0.130333	Stable
Bcl2l11	1.34869	1.18687	0.348125	0.184397	Stable
Bcl2l13	1.59476	1.24193	0.0052658	0.360751	Stable
Bcl2l2	1.55964	1.27074	0.178159	0.295538	Stable
Bcl6	1.10515	1.04842	0.564582	0.0760356	Stable
Bcl7a	1.34922	1.20802	0.335675	0.15948	Stable
Bcl7c	1.63957	1.84917	0.112125	-0.173554	Stable
Bcl9	1.49122	1.32502	0.442916	0.170485	Stable
Bcl9l	1.5163	1.28032	0.198009	0.244054	Stable
Bclaf1	2.17207	2.03373	0.10184	0.0949445	Stable
Bcor	1.89421	1.26213	0.00619647	0.585733	Stable
Bcorl1	1.40478	1.00986	0.0552345	0.476188	Stable
Bcr	2.20934	0.946387	1.78499e-05	1.22311	Stable
Bdh1	1.62081	2.12158	0.0261503	-0.388424	Stable
Bdh2	1.01574	1.85694	0.0157463	-0.870393	Stable
Bdp1	2.01296	1.47528	0.00626043	0.448331	Stable
Becn1	1.52402	1.96077	0.075071	-0.36354	Stable
Bend3	1.25281	0.551014	0.00196121	1.18501	Stable
Bend4	1.20104	0.686528	0.0591423	0.806893	Stable
Bend7	1.25404	1.28632	0.789509	-0.0366677	Stable
Bfar	1.57328	1.62582	0.608043	-0.0473959	Stable
Bhlhb9	1.62099	1.71308	0.469544	-0.0797149	Stable
Bhlhe40	1.57302	1.58762	0.875442	-0.0133329	Stable
Bhlhe41	1.38891	1.93968	0.0198065	-0.481863	Stable
Bicc1	2.06296	1.25689	0.00502767	0.714851	Stable
Bicd1	2.3766	1.56139	0.000198267	0.60607	Stable
Bicd2	1.55855	1.58311	0.808962	-0.0225582	Stable
Bicdl1	2.24787	1.60771	0.0102667	0.483549	Stable
Bin1	1.98526	2.5611	0.00553504	-0.36744	Stable
Bin3	1.61084	1.47283	0.558564	0.129225	Stable
Birc2	1.6302	1.45191	0.0591986	0.167095	Stable
Birc6	2.54282	2.09357	0.000305326	0.280463	Stable
Bivm	1.20104	0.954024	0.248979	0.332185	Stable
Blcap	1.84097	1.4279	0.0535709	0.366576	Stable
Blm	1.19971	1.13656	0.655787	0.0780102	Stable
Blmh	1.61385	1.83781	0.0963649	-0.187477	Stable
Blvra	1.20104	1.93397	0.0407506	-0.68728	Stable
Blzf1	1.44595	1.39203	0.729246	0.0548273	Stable
Bmi1	1.38838	1.44377	0.503416	-0.0564371	Stable
Bmp2k	1.83854	1.95497	0.154166	-0.0885839	Stable
Bmp6	1.7284	2.00469	0.00438645	-0.213946	Stable
Bmper	1.6302	0.35287	0.000215412	2.20784	Up
Bmpr1a	1.94452	1.5997	0.0058281	0.281614	Stable
Bmpr2	2.39565	1.74169	0.000688637	0.459926	Stable
Bms1	1.37096	1.34935	0.884791	0.0229192	Stable
Bmt2	1.96725	1.41671	0.00223762	0.47363	Stable
Bnip3	1.16002	2.20031	0.00616768	-0.923559	Stable
Bnip3l	1.3089	2.65565	0.00188688	-1.02071	Stable
Boc	1.71877	0.925061	0.00523951	0.893758	Stable
Bod1l	2.1816	1.99196	0.00842576	0.131194	Stable
Bop1	1.61425	1.48909	0.420967	0.116432	Stable
Borcs5	1.8684	1.58452	0.0965194	0.237761	Stable
Borcs7	1.23082	2.14387	0.022735	-0.80059	Stable
Borcs8	1.34859	2.17524	0.00466014	-0.689726	Stable
Bphl	1.71219	2.81671	0.00861662	-0.718165	Stable
Bpnt1	1.74409	2.37753	0.0378987	-0.446987	Stable
Bptf	2.49536	1.97448	5.65124e-05	0.33778	Stable
Braf	2.47199	1.85763	0.00138415	0.412207	Stable
Brap	1.42003	1.53012	0.421165	-0.10772	Stable
Brat1	1.10515	1.0724	0.704399	0.0434052	Stable
Brca2	1.10515	1.16682	0.559101	-0.0783328	Stable
Brcc3	1.47893	1.76648	0.264868	-0.256321	Stable
Brd1	1.7284	1.91975	0.0218353	-0.151481	Stable
Brd2	1.60052	2.12929	0.0817224	-0.411831	Stable
Brd3	1.76391	1.52461	0.0537538	0.210332	Stable
Brd4	2.24606	1.72336	0.0147238	0.382175	Stable
Brd7	1.34922	2.01234	0.019117	-0.576746	Stable
Brd8	1.54363	1.58479	0.833368	-0.0379611	Stable
Brd9	1.50165	1.62398	0.299603	-0.112987	Stable
Brdt	1.51837	1.13402	0.16284	0.421081	Stable
Brf1	1.69693	1.3524	0.0337431	0.327402	Stable
Bri3	1.59869	3.06167	0.000453907	-0.937426	Stable
Bri3bp	1.93773	1.65498	0.098855	0.227551	Stable
Brinp1	2.863	1.30046	4.15461e-05	1.1385	Stable
Brip1os	2.29046	1.20887	1.1493e-05	0.921979	Stable
Brk1	1.29707	2.59485	0.0231184	-1.0004	Stable
Brms1	1.10853	1.78476	0.0354281	-0.687076	Stable
Brms1l	1.40948	1.61324	0.437105	-0.194791	Stable
Brox	1.68022	1.63901	0.640968	0.0358201	Stable
Brpf1	1.19971	0.917336	0.120083	0.38716	Stable
Brpf3	1.57438	1.0089	0.050685	0.641995	Stable
Brsk1	1.91122	0.998328	0.00179468	0.936907	Stable
Brsk2	2.08517	1.11569	0.000914054	0.902227	Stable
Brwd1	2.29165	1.66831	0.0165775	0.458002	Stable
Brwd3	1.7543	1.97676	0.00398843	-0.172242	Stable
Bscl2	1.6778	1.95704	0.00325495	-0.222102	Stable
Bsg	1.46684	3.99999	0.00156695	-1.44729	Stable
Bspry	1.11163	1.21703	0.653736	-0.130692	Stable
Btaf1	1.9029	1.38379	0.0100653	0.459568	Stable
Btbd1	1.95115	2.34515	0.00246938	-0.265354	Stable
Btbd10	1.66092	2.06762	0.173222	-0.315989	Stable
Btbd11	2.57451	0.59045	0.00288637	2.12441	Up
Btbd2	1.25281	1.72898	0.00331797	-0.464754	Stable
Btbd3	2.04749	1.66017	0.0173369	0.30253	Stable
Btbd7	1.96082	1.59241	0.000970352	0.300245	Stable
Btbd9	2.71607	1.65346	9.05514e-05	0.716031	Stable
Btf3	1.01574	3.04563	0.00286981	-1.58421	Stable
Btf3l4	1.82383	1.79895	0.273049	0.0198177	Stable
Btg1	1.20104	2.16304	0.0142954	-0.848774	Stable
Btrc	2.39622	1.58364	0.00028281	0.597509	Stable
Bud31	1.19971	2.02735	0.0181329	-0.756913	Stable
Bzw1	1.34992	2.42143	0.012908	-0.842985	Stable
Bzw2	1.98575	1.32024	0.00314561	0.588887	Stable
C130026L21Rik	1.16002	0.688445	0.0224996	0.752733	Stable
C130071C03Rik	2.04864	0.640598	0.00116503	1.67718	Stable
C1d	1.01574	2.22637	0.00814233	-1.13216	Stable
C1galt1	1.10515	1.31669	0.0690799	-0.252673	Stable
C1qbp	1.10515	2.44896	0.00181143	-1.14792	Stable
C1qtnf4	1.53379	1.5084	0.873486	0.0240858	Stable
C230004F18Rik	2.94231	1.99622	2.13098e-05	0.559676	Stable
C2cd2	1.8104	0.823666	0.000602512	1.13617	Stable
C2cd2l	1.71341	1.56428	0.00979011	0.131377	Stable
C2cd3	1.83663	1.53465	0.038595	0.259154	Stable
C2cd5	2.40012	1.22509	0.0030501	0.970215	Stable
C330007P06Rik	1.53277	1.73819	0.101534	-0.181444	Stable
C530008M17Rik	2.34252	0.35287	7.46125e-05	2.73086	Up
C920021L13Rik	1.10515	1.27236	0.117282	-0.203259	Stable
Caap1	1.84767	1.44713	0.00920107	0.352512	Stable
Cab39	2.06219	1.96241	0.157247	0.0715489	Stable
Cabin1	2.17376	1.56139	0.00505665	0.477366	Stable
Cables1	1.96346	1.36147	0.00112871	0.528234	Stable
Cachd1	2.22403	2.0198	0.000125458	0.138965	Stable
Cacna1a	3.05195	0.848822	0.000957894	1.8462	Stable
Cacna1d	2.9474	0.672854	0.000579208	2.13107	Up
Cacna1h	1.50119	0.407424	5.42336e-05	1.8815	Stable
Cacna2d1	3.05096	0.935935	0.00149616	1.70478	Stable
Cacna2d2	1.84175	1.59168	0.275373	0.210526	Stable
Cacna2d3	3.30213	0.799741	0.000715031	2.04579	Up
Cacnb2	3.03147	0.662294	0.000443018	2.19448	Up
Cacnb4	3.11294	1.67528	0.00207935	0.893874	Stable
Cacng7	1.76942	0.942313	0.00171927	0.909	Stable
Cacul1	1.98432	1.63325	0.0615928	0.280902	Stable
Cad	1.01574	0.702635	0.0900647	0.531686	Stable
Cadm1	3.02335	1.61941	8.45348e-06	0.900677	Stable
Cadm2	3.57554	2.04653	1.79355e-07	0.804981	Stable
Cadm4	1.84929	1.77506	0.50456	0.0591014	Stable
Calcoco1	1.4195	1.98349	0.00987402	-0.482662	Stable
Calcrl	1.2925	0.81931	0.107557	0.657681	Stable
Cald1	1.38891	2.2218	0.0112149	-0.677773	Stable
Calhm2	1.71863	0.688445	7.33397e-05	1.31985	Stable
Calm1	2.57137	3.36034	0.000197822	-0.386071	Stable
Calm2	2.11752	3.11978	0.00112752	-0.559065	Stable
Calm3	2.01021	3.1883	5.54346e-06	-0.665436	Stable
Calr	1.83888	2.91101	0.0113031	-0.662693	Stable
Calu	1.6302	1.91709	0.00452986	-0.233876	Stable
Camk1	1.4195	2.19302	0.00652751	-0.627536	Stable
Camk1d	3.37767	1.75883	1.59254e-06	0.941412	Stable
Camk2b	2.65393	0.551014	2.66942e-05	2.26797	Up
Camk2d	2.58208	1.9118	0.00148808	0.433602	Stable
Camk2g	2.01637	1.79965	0.0775987	0.164041	Stable
Camk2n1	1.80198	2.46577	0.045523	-0.452454	Stable
Camk4	2.70987	1.1876	0.000184515	1.19018	Stable
Camkk1	1.83648	0.686528	0.000896934	1.41956	Stable
Camkk2	2.08889	1.24126	0.00367124	0.750926	Stable
Camkmt	2.28381	0.726558	0.000834633	1.65229	Stable
Camsap1	1.94122	1.28769	0.0044176	0.592178	Stable
Camsap2	2.16946	1.43767	0.00223524	0.593607	Stable
Camta1	3.20695	1.80774	2.4783e-07	0.827016	Stable
Camta2	1.6302	1.42766	0.0140519	0.191389	Stable
Cand1	1.97336	1.82016	0.181133	0.11659	Stable
Cant1	1.47713	1.41506	0.697506	0.0619353	Stable
Canx	2.01164	2.7517	3.65416e-06	-0.45195	Stable
Cap1	1.85331	2.09588	0.104765	-0.177449	Stable
Capn1	1.88672	0.781937	0.00747175	1.27076	Stable
Capn15	1.79889	1.4127	0.0894488	0.348652	Stable
Capn2	1.52293	1.85788	0.0202127	-0.286807	Stable
Capn7	1.7915	1.34602	0.0157763	0.412463	Stable
Capns1	1.29383	2.64489	0.00653508	-1.03156	Stable
Caprin1	2.23045	2.23419	0.969168	-0.00241672	Stable
Caprin2	1.38838	0.848204	0.00506858	0.710922	Stable
Capza1	1.64255	1.69387	0.624491	-0.0443829	Stable
Capza2	1.86809	2.62678	0.000127208	-0.491735	Stable
Capzb	1.87522	2.40421	0.0192566	-0.358505	Stable
Car10	3.07159	2.04608	4.71129e-07	0.586122	Stable
Car11	1.59901	1.21703	0.0357585	0.393816	Stable
Car12	1.39025	2.59932	0.0130567	-0.902796	Stable
Car4	1.46684	1.56182	0.666502	-0.090516	Stable
Car8	1.16002	0.949395	0.1151	0.289065	Stable
Card9	1.34869	0.607562	0.00231815	1.15046	Stable
Carhsp1	1.19971	1.84017	0.0191463	-0.617158	Stable
Carm1	1.64536	1.09932	0.012521	0.581796	Stable
Carmil1	2.38878	0.762347	0.00466997	1.64775	Stable
Carnmt1	1.67084	1.82749	0.000303966	-0.129294	Stable
Cars	1.88179	1.42998	0.0141703	0.396113	Stable
Cars2	1.20442	1.69504	0.128461	-0.492987	Stable
Casc3	1.48627	1.57333	0.596087	-0.082121	Stable
Casc4	2.26132	1.96973	0.000453852	0.199166	Stable
Casd1	1.66145	1.72334	0.545216	-0.0527654	Stable
Cask	2.60672	1.34539	0.00119763	0.954204	Stable
Caskin1	1.83697	1.30785	0.0565337	0.490136	Stable
Casp8ap2	1.32362	1.14172	0.377533	0.213273	Stable
Cast	1.31769	1.88841	0.149027	-0.519161	Stable
Cat	1.38838	2.35065	0.00472966	-0.759654	Stable
Catip	1.2925	1.424	0.250653	-0.139789	Stable
Catsper2	1.2559	0.539157	0.0291046	1.21995	Stable
Cbarp	1.72877	1.17112	0.0213741	0.561862	Stable
Cbfa2t2	2.00301	1.43064	0.00121816	0.485509	Stable
Cbfa2t3	1.72466	1.01742	0.00507671	0.761396	Stable
Cbfb	1.19795	1.24797	0.600259	-0.0590165	Stable
Cbl	1.88783	1.50758	0.177708	0.324494	Stable
Cblb	2.13562	0.978712	0.00411254	1.1257	Stable
Cbll1	1.3089	1.47119	0.13271	-0.168628	Stable
Cbr3	1.01574	1.74081	0.0133088	-0.777222	Stable
Cbx1	1.56326	2.38188	0.000895189	-0.607547	Stable
Cbx3	1.4195	2.44705	0.00184811	-0.785663	Stable
Cbx5	2.09278	2.3794	0.00538315	-0.185175	Stable
Cbx6	1.79136	1.81395	0.754088	-0.0180861	Stable
Cc2d1a	1.44556	1.38791	0.681993	0.0587185	Stable
Cc2d1b	1.38073	1.3674	0.937616	0.0139926	Stable
Cc2d2a	1.91629	1.60962	0.0316231	0.251601	Stable
Ccar1	1.9056	1.95168	0.325902	-0.0344722	Stable
Ccar2	1.56326	1.3621	0.0348139	0.198724	Stable
Ccbe1	1.95543	0.929732	0.004692	1.0726	Stable
Ccdc107	1.63952	2.41602	0.00759052	-0.559357	Stable
Ccdc12	1.64621	2.35615	0.0348068	-0.517289	Stable
Ccdc122	1.2991	1.55319	0.41997	-0.257718	Stable
Ccdc127	1.2559	1.85119	0.055284	-0.559731	Stable
Ccdc134	1.2925	1.02064	0.0153191	0.340683	Stable
Ccdc136	2.35872	1.81071	0.0314859	0.381448	Stable
Ccdc138	1.23082	1.51827	0.177203	-0.302802	Stable
Ccdc141	1.81739	2.10274	0.0437865	-0.210407	Stable
Ccdc148	2.11035	1.26659	0.00686772	0.736532	Stable
Ccdc149	1.62743	1.06597	0.0149552	0.610435	Stable
Ccdc15	1.29383	0.95358	0.0977035	0.440223	Stable
Ccdc163	1.10853	1.04119	0.693068	0.0904168	Stable
Ccdc167	1.89634	2.30712	0.00177317	-0.28287	Stable
Ccdc171	1.58216	0.35287	0.000118289	2.16468	Up
Ccdc173	1.47661	1.32128	0.377949	0.160354	Stable
Ccdc18	1.10515	0.655409	0.0153394	0.753781	Stable
Ccdc186	1.58228	1.88524	0.237214	-0.252743	Stable
Ccdc187	1.19971	0.903777	0.112929	0.408643	Stable
Ccdc191	1.67108	1.29216	0.0143086	0.370996	Stable
Ccdc25	1.50165	1.99152	0.0308695	-0.407319	Stable
Ccdc28a	1.4195	1.61043	0.117332	-0.182066	Stable
Ccdc30	2.00621	1.75338	0.0132221	0.194341	Stable
Ccdc34	1.76928	2.56533	0.000240268	-0.535985	Stable
Ccdc39	1.78286	1.77718	0.913451	0.00460369	Stable
Ccdc43	1.34869	1.65897	0.041744	-0.298723	Stable
Ccdc47	1.83641	2.05099	0.0947028	-0.159432	Stable
Ccdc50	1.90382	1.69104	0.044509	0.170989	Stable
Ccdc58	1.46737	1.66219	0.261572	-0.179856	Stable
Ccdc59	1.16002	2.18951	0.00545824	-0.916462	Stable
Ccdc6	2.02759	1.65167	0.00389871	0.29584	Stable
Ccdc60	1.01574	1.39521	0.0726236	-0.457949	Stable
Ccdc66	1.94553	1.43083	0.00755601	0.443314	Stable
Ccdc73	1.93566	0.636056	0.0163428	1.6056	Stable
Ccdc74a	1.40478	2.19973	0.00701878	-0.646982	Stable
Ccdc82	1.42175	1.23913	0.381255	0.198335	Stable
Ccdc85a	2.72746	0.711835	0.00288081	1.93794	Stable
Ccdc85c	1.65194	1.14258	3.06267e-05	0.531869	Stable
Ccdc88a	2.47065	1.8337	0.00133897	0.430129	Stable
Ccdc88c	1.99371	1.00636	2.61739e-05	0.986315	Stable
Ccdc9	1.2925	1.45482	0.0661719	-0.170681	Stable
Ccdc90b	1.57302	1.99754	0.00364218	-0.344694	Stable
Ccdc91	1.76021	1.69604	0.678611	0.0535725	Stable
Ccdc92	1.6046	1.58862	0.831127	0.0144388	Stable
Ccdc93	1.71612	1.1288	0.00202639	0.604358	Stable
Cck	1.60132	0.735671	0.0450173	1.12213	Stable
Ccl25	1.77641	1.49834	0.0542359	0.2456	Stable
Ccl27a	1.01574	1.96637	0.0107798	-0.952998	Stable
Ccm2	1.82383	1.70736	0.0102635	0.0952077	Stable
Ccnc	1.51591	1.91513	0.000896484	-0.337253	Stable
Ccnd3	1.20104	2.55277	0.0120107	-1.08778	Stable
Ccndbp1	1.19795	2.12986	0.00235665	-0.830195	Stable
Ccne1	1.10515	0.607562	0.00733295	0.863144	Stable
Ccne2	1.52473	0.508139	0.0211546	1.58526	Stable
Ccng1	1.38838	2.05598	0.00620882	-0.566421	Stable
Ccng2	1.10515	1.25194	0.331378	-0.179912	Stable
Ccnh	1.57353	1.92631	0.0744279	-0.291839	Stable
Ccni	1.57533	2.22446	0.0671242	-0.497799	Stable
Ccnk	1.67229	1.28908	0.149351	0.375489	Stable
Ccnl1	1.48627	1.919	0.0727604	-0.368661	Stable
Ccnl2	1.51756	1.87358	0.1442	-0.304047	Stable
Ccnt2	2.0726	1.51807	0.000210769	0.449198	Stable
Ccny	2.35765	1.6067	0.000127212	0.55325	Stable
Ccnyl1	1.51981	1.18954	0.258021	0.353487	Stable
Ccp110	1.67817	1.84522	0.201654	-0.136907	Stable
Ccs	1.19795	2.31198	0.00154259	-0.948567	Stable
Ccser1	3.07569	1.03103	0.000289723	1.57682	Stable
Ccser2	2.06907	1.90613	0.302461	0.11833	Stable
Cct3	1.3797	2.53353	0.00454288	-0.876792	Stable
Cct4	1.47559	2.63187	3.22897e-05	-0.834797	Stable
Cct5	1.32362	2.59523	0.00360163	-0.971381	Stable
Cct8	1.757	2.57181	0.0020492	-0.549672	Stable
Ccz1	1.80479	2.00288	0.00103232	-0.150246	Stable
Cd151	1.10515	1.98751	0.000634616	-0.846716	Stable
Cd164	1.38891	2.34014	0.0104808	-0.752636	Stable
Cd200	1.44563	1.38712	0.672539	0.0596021	Stable
Cd276	1.38838	0.954024	0.0091424	0.541308	Stable
Cd2ap	2.19338	2.22314	0.327915	-0.0194426	Stable
Cd2bp2	1.20442	1.70696	0.12333	-0.503094	Stable
Cd300lf	1.10515	0.508139	0.00631063	1.12095	Stable
Cd44	2.19463	0.582032	4.10382e-05	1.91481	Stable
Cd47	2.46516	2.36833	0.205457	0.057811	Stable
Cd81	1.58011	3.35166	0.00153279	-1.08485	Stable
Cd99l2	2.06437	1.64555	0.00282632	0.327128	Stable
Cdadc1	1.79136	1.86814	0.338639	-0.0605475	Stable
Cdc123	1.86272	2.19524	0.0186202	-0.236969	Stable
Cdc14a	1.3089	1.17643	0.181246	0.153941	Stable
Cdc14b	1.67817	1.60351	0.535506	0.0656503	Stable
Cdc16	1.67108	1.77499	0.271068	-0.0870338	Stable
Cdc23	1.48574	1.42109	0.646391	0.0641871	Stable
Cdc26	1.46196	2.21428	0.023269	-0.598933	Stable
Cdc27	1.9056	1.62106	0.00419885	0.23331	Stable
Cdc37l1	1.98292	2.34664	0.0104896	-0.24297	Stable
Cdc40	1.70673	1.73428	0.812488	-0.0231001	Stable
Cdc42	2.14179	2.99749	0.00372781	-0.484936	Stable
Cdc42bpa	2.81467	1.77299	1.25588e-06	0.66678	Stable
Cdc42bpb	2.02563	1.97195	0.685252	0.0387469	Stable
Cdc42bpg	1.20442	0.884893	0.239564	0.444762	Stable
Cdc42ep3	1.40587	1.55369	0.462809	-0.144236	Stable
Cdc42ep4	1.10515	1.26462	0.117923	-0.194453	Stable
Cdc42se2	2.1799	1.75225	0.0051755	0.315054	Stable
Cdc45	1.85329	0.773153	0.00104465	1.26127	Stable
Cdc5l	1.65605	1.97405	0.0179534	-0.253409	Stable
Cdc7	1.57348	0.446953	0.000948696	1.81577	Stable
Cdc73	2.12131	1.88674	0.121025	0.169058	Stable
Cdh10	2.58181	0.784134	4.15633e-05	1.71921	Stable
Cdh11	2.63423	0.703872	4.20455e-05	1.90399	Stable
Cdh2	2.82641	1.28598	0.000319947	1.1361	Stable
Cdh20	2.17909	0.617897	0.000293434	1.81829	Stable
Cdh6	2.29203	0.52033	0.00107772	2.13913	Up
Cdip1	1.8725	1.86038	0.769163	0.0093715	Stable
Cdk10	1.16002	1.65295	0.024824	-0.510899	Stable
Cdk11b	1.72466	1.95335	0.115289	-0.179633	Stable
Cdk12	1.89018	1.57728	0.0240142	0.261085	Stable
Cdk13	2.47145	1.50181	9.29953e-06	0.718653	Stable
Cdk14	2.89298	1.44872	8.25331e-05	0.997779	Stable
Cdk16	1.62081	1.6116	0.929915	0.00821955	Stable
Cdk17	2.20325	1.54736	0.00180437	0.50983	Stable
Cdk19	1.88497	1.46437	0.00267045	0.364256	Stable
Cdk5	1.40587	2.13763	0.0323842	-0.604546	Stable
Cdk5r1	1.85595	0.901538	0.00278365	1.0417	Stable
Cdk5rap1	1.29559	0.952688	0.144363	0.443535	Stable
Cdk5rap2	2.13191	1.64185	0.0165603	0.376823	Stable
Cdk6	1.59674	0.840353	0.0368947	0.926066	Stable
Cdk7	1.6778	1.68428	0.860175	-0.00556312	Stable
Cdk8	3.2446	1.38229	1.0823e-05	1.23098	Stable
Cdk9	1.2559	1.96114	0.0368577	-0.642968	Stable
Cdkal1	2.42534	1.42323	9.20403e-05	0.769015	Stable
Cdkl2	1.54151	1.67629	0.00621819	-0.120927	Stable
Cdkl3	1.5244	0.970828	0.0474431	0.650957	Stable
Cdkl4	1.34859	1.5222	0.106799	-0.174704	Stable
Cdkl5	2.77204	1.42273	1.18161e-05	0.962288	Stable
Cdon	1.84914	0.800358	0.00186459	1.20813	Stable
Cdr2	1.10853	2.40946	0.0102156	-1.12006	Stable
Cdr2l	1.51591	1.60503	0.0589964	-0.0824104	Stable
Cds1	1.79536	1.99312	0.0715724	-0.150755	Stable
Cds2	2.38862	1.89313	0.000159308	0.335398	Stable
Cdv3	1.40478	2.45743	0.00328897	-0.806805	Stable
Cdyl	2.12606	1.67174	0.0488578	0.346831	Stable
Cdyl2	2.13068	0.584049	0.00145981	1.86715	Stable
Cebpg	1.38891	1.85854	0.0261162	-0.42021	Stable
Cecr2	1.44511	0.52033	0.00290804	1.47368	Stable
Celf1	2.50094	1.81771	0.000474457	0.460349	Stable
Celf2	3.74719	1.85093	8.40975e-06	1.01756	Stable
Celf4	3.04024	1.48176	1.27838e-05	1.03688	Stable
Celsr2	2.18247	1.49058	7.30953e-05	0.55009	Stable
Cend1	1.19795	1.43026	0.0348045	-0.255719	Stable
Cenpc1	2.00628	1.23241	0.00167737	0.703041	Stable
Cenpk	1.01574	0.738062	0.212656	0.46072	Stable
Cenpp	1.56013	0.868206	0.126005	0.845558	Stable
Cenpv	1.50119	1.73997	0.0126616	-0.212962	Stable
Cep104	1.38986	1.68304	0.177985	-0.276136	Stable
Cep112	2.31176	1.09903	8.466e-05	1.07276	Stable
Cep120	1.78295	1.42555	0.0218671	0.322747	Stable
Cep126	1.70901	1.73558	0.86558	-0.0222584	Stable
Cep128	1.4195	1.02392	0.0176657	0.471282	Stable
Cep152	1.40478	0.46861	0.00284832	1.58389	Stable
Cep162	1.34921	2.29543	0.0118009	-0.766649	Stable
Cep164	1.93541	1.459	0.0131521	0.407655	Stable
Cep170	2.29513	1.35532	0.00106385	0.759945	Stable
Cep170b	1.81729	1.43842	0.0141307	0.337303	Stable
Cep19	1.4848	1.86185	0.0135541	-0.326471	Stable
Cep192	1.6302	0.79498	0.0228544	1.03605	Stable
Cep250	1.16002	1.35384	0.136904	-0.222909	Stable
Cep290	1.83432	1.99159	0.263117	-0.118675	Stable
Cep295	1.79978	0.940292	0.000756044	0.936637	Stable
Cep350	2.80336	1.63367	4.43867e-05	0.779042	Stable
Cep57l1	1.57348	1.13628	0.0266743	0.469645	Stable
Cep68	1.4195	1.21955	0.109499	0.219034	Stable
Cep70	1.85307	1.1265	0.000598942	0.718068	Stable
Cep76	1.20495	0.762551	0.164557	0.660066	Stable
Cep78	1.71863	1.05896	0.0017673	0.698615	Stable
Cep83	1.70609	1.9035	0.504374	-0.157955	Stable
Cep85	1.82064	1.08359	0.0227124	0.748621	Stable
Cep85l	1.944	0.730699	0.0065367	1.41168	Stable
Cep89	1.50165	1.69823	0.154464	-0.177484	Stable
Cep95	1.59901	1.01509	0.00615424	0.655569	Stable
Cep97	1.34859	1.31119	0.700058	0.0405719	Stable
Cept1	1.68278	1.67409	0.946878	0.00746584	Stable
Cerk	1.96188	1.61592	0.0261201	0.279878	Stable
Cerkl	1.27816	0.763788	0.0965288	0.74283	Stable
Cers4	2.10429	2.23379	0.0858496	-0.086159	Stable
Cers5	1.95753	1.85571	0.359347	0.0770628	Stable
Cers6	2.44049	0.612534	0.000104175	1.99431	Stable
Cetn3	1.32362	2.56315	0.0038279	-0.953434	Stable
Cfap20	1.47559	2.2768	0.000397705	-0.625719	Stable
Cfap206	1.11163	1.98076	0.0498215	-0.833385	Stable
Cfap36	1.83624	2.82572	0.000125832	-0.62186	Stable
Cfap53	1.10515	1.58047	0.00625141	-0.516105	Stable
Cfap54	1.58216	1.45655	0.177458	0.119339	Stable
Cfap57	1.32587	0.952688	0.143439	0.476858	Stable
Cfap61	1.49888	1.22507	0.184213	0.29102	Stable
Cfap69	2.01716	1.86828	0.0736303	0.110613	Stable
Cfap74	1.79615	1.28053	0.0589745	0.488167	Stable
Cfap97	1.42003	1.70816	0.101095	-0.266523	Stable
Cfdp1	2.14182	2.32517	0.121776	-0.118499	Stable
Cfl1	1.4451	3.10101	0.00280423	-1.10157	Stable
Cgnl1	1.44563	1.854	0.0678046	-0.358945	Stable
Champ1	1.25281	1.18361	0.452693	0.0819686	Stable
Chchd3	2.47145	2.38995	0.0463593	0.0483787	Stable
Chchd6	2.31695	2.63023	0.000224889	-0.182958	Stable
Chchd7	1.55837	2.4362	0.00453342	-0.644596	Stable
Chd1	1.84904	1.46445	0.00113396	0.336424	Stable
Chd2	2.53582	1.64374	0.000142113	0.625467	Stable
Chd3	2.17767	2.39456	0.000252196	-0.136972	Stable
Chd3os	1.2559	1.25277	0.985879	0.00360451	Stable
Chd4	2.23237	2.27042	0.432803	-0.0243787	Stable
Chd5	2.05736	0.884188	8.49536e-05	1.21837	Stable
Chd6	2.57102	1.8837	2.94287e-05	0.448771	Stable
Chd7	2.16839	1.41442	2.45538e-05	0.616415	Stable
Chd8	2.11998	1.41757	0.00923362	0.580628	Stable
Chd9	2.73596	1.76649	1.88389e-07	0.63116	Stable
Chdh	1.16462	1.43679	0.258261	-0.302981	Stable
Cherp	1.73758	1.41446	0.00721851	0.296826	Stable
Chfr	1.72549	1.04645	0.00356287	0.721512	Stable
Chgb	2.18859	0.407424	3.31897e-05	2.4254	Up
Chic1	1.85307	1.64542	0.00826124	0.171465	Stable
Chic2	1.911	1.88618	0.554418	0.018862	Stable
Chid1	1.79136	2.20472	0.020877	-0.299545	Stable
Chka	2.14477	1.76955	0.0337857	0.277439	Stable
Chm	2.25621	1.76288	0.0246917	0.355967	Stable
Chmp1b	1.01574	1.76895	0.0177632	-0.800358	Stable
Chmp2b	1.10515	2.13715	0.00157531	-0.951441	Stable
Chmp3	1.42003	2.34441	0.0121317	-0.723302	Stable
Chmp4b	1.85573	2.61116	0.00184822	-0.492706	Stable
Chmp4c	1.68756	0.414056	0.00175868	2.02704	Up
Chmp5	1.51778	2.67952	0.0161013	-0.820017	Stable
Chmp7	1.25281	1.64623	0.00597944	-0.394001	Stable
Chn1	2.38364	1.18297	3.6321e-05	1.01075	Stable
Chn2	2.52196	1.61933	0.00135443	0.639146	Stable
Chordc1	1.62062	2.04195	0.0138217	-0.333401	Stable
Chp1	1.67308	2.22647	0.142976	-0.412251	Stable
Chpf2	1.7196	1.34367	0.134411	0.355896	Stable
Chpt1	1.84215	2.42448	0.00604226	-0.396282	Stable
Chrna4	2.01615	0.763788	0.000158086	1.40036	Stable
Chst11	2.46138	1.2489	0.000298196	0.978806	Stable
Chst2	1.25281	0.672854	0.0171915	0.8968	Stable
Chst8	2.43296	0.539157	9.96461e-05	2.17393	Up
Chsy1	1.77605	1.46448	0.168716	0.278292	Stable
Chtf8	1.25281	1.57281	0.000255552	-0.328182	Stable
Chtop	1.52293	2.08564	0.0075104	-0.453637	Stable
Chuk	1.75071	1.97831	0.147861	-0.176326	Stable
Ciapin1	1.44556	2.22657	0.0201956	-0.623194	Stable
Ciart	1.01574	1.12702	0.455912	-0.149975	Stable
Cic	1.99345	1.67828	0.0446573	0.248291	Stable
Cideb	1.01574	0.769963	0.144329	0.399673	Stable
Cinp	1.47559	1.61459	0.00549684	-0.129879	Stable
Cipc	1.7543	1.69502	0.332194	0.0495905	Stable
Cirbp	1.2925	2.36088	0.000396012	-0.869162	Stable
Cisd1	1.10853	2.97224	0.00524545	-1.4229	Stable
Cisd2	1.54947	2.34027	0.042925	-0.594896	Stable
Cit	2.96208	0.503501	0.00217257	2.55654	Up
Cited2	1.3797	1.6733	0.0766225	-0.278334	Stable
Ciz1	1.58011	1.27236	0.0461941	0.312518	Stable
Ckap5	2.08137	1.82247	0.00663066	0.19164	Stable
Ckb	1.48627	3.7004	0.00390667	-1.31598	Stable
Ckmt1	1.42477	1.44689	0.933523	-0.0222305	Stable
Clasp1	2.66808	1.40139	0.00743651	0.928943	Stable
Clasp2	2.77667	2.04784	1.7467e-05	0.439254	Stable
Clasrp	1.78614	1.30575	0.0247253	0.451963	Stable
Clcn2	1.51591	0.94104	0.00462257	0.68786	Stable
Clcn3	2.05343	2.03973	0.883454	0.00965607	Stable
Clcn4	1.67817	2.0383	0.0535174	-0.280482	Stable
Clcn5	1.79854	1.20607	0.011073	0.576513	Stable
Clcn6	1.82711	1.27278	0.0022194	0.521585	Stable
Clcn7	1.25822	1.37594	0.635895	-0.129031	Stable
Cldn10	1.54317	0.785212	0.0269375	0.974741	Stable
Cldn12	1.77856	0.730699	0.00819466	1.28336	Stable
Cldnd1	1.46196	2.09726	0.0276363	-0.520601	Stable
Clec16a	2.50404	1.29998	0.000356897	0.945768	Stable
Clgn	1.42003	0.648122	0.00666669	1.13158	Stable
Clic4	1.54667	1.96739	0.129269	-0.347122	Stable
Clint1	1.89998	1.9084	0.788521	-0.00637407	Stable
Clip1	2.37842	1.36296	0.022026	0.803259	Stable
Clip2	2.04328	1.00636	1.98079e-05	1.02174	Stable
Clip3	1.94817	1.64717	0.0290847	0.242125	Stable
Clip4	1.65623	1.25253	0.0152598	0.403056	Stable
Clk1	1.81924	1.98983	0.233356	-0.129312	Stable
Clk3	1.67084	1.59353	0.276077	0.0683473	Stable
Clk4	1.9029	1.64281	0.0390196	0.212033	Stable
Clmn	2.74857	2.03916	0.00638017	0.430712	Stable
Cln8	1.19971	1.59844	0.0610335	-0.413983	Stable
Clns1a	1.38838	2.38616	0.00316579	-0.781283	Stable
Clock	2.17547	1.74869	0.0508012	0.315053	Stable
Clpb	1.91142	1.73684	0.00288415	0.138174	Stable
Clptm1	1.64022	2.3742	0.0241768	-0.533553	Stable
Clptm1l	1.86818	2.05613	0.0761374	-0.138299	Stable
Clpx	1.65194	1.98073	0.00330363	-0.261871	Stable
Clstn1	2.51076	2.26322	0.0143073	0.149749	Stable
Clstn3	2.31829	1.23641	2.21763e-06	0.906906	Stable
Clta	1.61573	3.17093	0.00292932	-0.972722	Stable
Cltb	1.76965	2.32915	0.027928	-0.396339	Stable
Cltc	2.4758	2.56052	3.47763e-05	-0.0485441	Stable
Clu	1.71172	3.58259	0.000360174	-1.06556	Stable
Cluh	1.50284	1.66161	0.416675	-0.14489	Stable
Clybl	2.16941	2.35053	0.030515	-0.115686	Stable
Cmas	1.59901	1.87268	0.0699272	-0.227927	Stable
Cmc1	1.25642	2.1159	0.0301045	-0.751951	Stable
Cmc2	1.44556	2.0734	0.0315299	-0.52037	Stable
Cmip	2.62133	0.990344	0.00785714	1.4043	Stable
Cmss1	3.49412	2.19104	0.000305489	0.673315	Stable
Cmtm4	1.95499	1.41831	0.0176445	0.462991	Stable
Cmtm6	1.34869	1.60636	0.0601768	-0.252237	Stable
Cmtm7	1.01574	1.54389	0.0267293	-0.60404	Stable
Cnbd2	1.40587	0.624391	0.0211644	1.17094	Stable
Cnbp	1.20104	2.72109	0.00984597	-1.1799	Stable
Cnep1r1	1.16002	1.73471	0.019505	-0.580549	Stable
Cnih4	1.34921	2.15506	0.0162805	-0.675612	Stable
Cnksr2	2.72537	0.414056	0.000841014	2.71855	Up
Cnksr3	2.38046	1.45954	0.000928578	0.705732	Stable
Cnn3	1.75551	2.51099	0.0421987	-0.516368	Stable
Cnnm2	2.22085	1.65945	0.000263773	0.420403	Stable
Cnot1	2.05	1.86574	0.0323485	0.13588	Stable
Cnot10	2.00482	1.84577	0.0263393	0.119248	Stable
Cnot2	2.24754	1.72412	0.0013175	0.382486	Stable
Cnot4	2.25256	1.79346	0.00171591	0.328817	Stable
Cnot6	1.3089	1.84893	0.00648149	-0.498341	Stable
Cnot6l	2.10059	1.69623	0.0483965	0.308469	Stable
Cnot7	1.58891	2.01222	0.15199	-0.340753	Stable
Cnot9	1.50165	1.04443	0.0180971	0.523829	Stable
Cnp	1.67084	2.82577	5.53757e-08	-0.758073	Stable
Cnpy3	1.4848	1.82163	0.0154713	-0.294964	Stable
Cnrip1	1.64429	1.1713	0.049421	0.489355	Stable
Cnst	2.03755	1.683	0.00615357	0.275799	Stable
Cntfr	1.82711	0.868206	0.00187806	1.07346	Stable
Cntln	2.01288	1.28025	0.000537498	0.652838	Stable
Cntn1	2.93099	2.23964	0.000282364	0.388117	Stable
Cntn2	2.02759	1.78902	0.0483458	0.180596	Stable
Cntnap1	1.9277	0.407424	4.74649e-05	2.24228	Up
Cntnap2	3.56238	1.80361	4.40433e-06	0.981958	Stable
Cntrl	1.58286	1.51124	0.611645	0.0667974	Stable
Cntrob	1.35231	0.755431	0.0595237	0.840048	Stable
Cobl	2.2637	1.35771	0.00229242	0.737512	Stable
Cobll1	1.74934	1.81908	0.555113	-0.0564005	Stable
Cog1	1.25281	1.31865	0.487337	-0.0738956	Stable
Cog2	1.68022	1.87907	0.0942114	-0.161374	Stable
Cog3	1.83416	0.849342	0.0013375	1.1107	Stable
Cog4	1.54151	1.62358	0.158542	-0.0748366	Stable
Cog5	2.23417	1.54548	0.00120872	0.531684	Stable
Cog6	1.67122	1.64341	0.773027	0.0242118	Stable
Cog7	1.6046	2.39418	0.00586725	-0.577322	Stable
Coil	1.10515	1.04153	0.433654	0.0855383	Stable
Col15a1	1.2925	0.407424	0.000217413	1.66556	Stable
Col18a1	1.2616	1.59574	0.301622	-0.338974	Stable
Col23a1	1.44556	0.35287	0.00417238	2.03442	Up
Col4a1	1.89074	0.999123	0.00391148	0.920215	Stable
Col4a2	2.15361	0.840557	0.0190668	1.35734	Stable
Col4a3	1.20442	0.984399	0.382132	0.291021	Stable
Col4a3bp	2.11238	1.86677	0.0412452	0.178319	Stable
Col4a4	1.42705	1.56804	0.364368	-0.135932	Stable
Col4a5	1.10515	1.17013	0.458497	-0.0824163	Stable
Col8a1	1.71612	2.31164	0.00206022	-0.429773	Stable
Col9a3	1.01574	3.03799	0.00276206	-1.58058	Stable
Colec12	1.3797	1.32681	0.624018	0.0563971	Stable
Colgalt1	1.59869	1.62543	0.572708	-0.0239267	Stable
Commd10	1.95229	1.68923	0.0945157	0.208799	Stable
Commd3	1.29383	2.55365	0.00656653	-0.980913	Stable
Commd7	1.25404	1.98209	0.0167568	-0.660442	Stable
Comt	1.68049	2.34535	0.0217806	-0.480916	Stable
Copa	1.85901	1.98657	0.188443	-0.0957434	Stable
Copb1	1.56326	2.17534	0.000302835	-0.476686	Stable
Copb2	1.46737	2.42249	0.0154926	-0.723258	Stable
Copg1	1.62043	2.01114	0.0043475	-0.31163	Stable
Copg2	2.73078	1.91034	0.00164227	0.515486	Stable
Cops2	1.6967	2.30904	1.81264e-05	-0.444563	Stable
Cops3	1.10515	2.20588	0.00137528	-0.997107	Stable
Cops4	1.19971	2.35352	0.00933347	-0.972137	Stable
Cops5	1.40478	2.48786	0.00230936	-0.824559	Stable
Cops7b	1.47661	0.885439	0.0686426	0.737825	Stable
Coq10b	1.61573	2.27845	0.0163976	-0.495871	Stable
Coq2	1.71172	1.89788	0.0357029	-0.148938	Stable
Coq3	1.66215	1.50869	0.37762	0.139759	Stable
Coq6	1.10515	1.62	0.00739875	-0.551748	Stable
Coq7	1.01574	2.7778	0.00385495	-1.45141	Stable
Coq9	1.4848	2.26469	0.00345986	-0.609048	Stable
Coro1b	1.10853	1.65262	0.0573139	-0.5761	Stable
Coro1c	1.69315	1.43757	0.0964288	0.236082	Stable
Coro2a	2.01637	0.680939	0.000802671	1.56616	Stable
Coro2b	2.42422	1.78928	0.000876036	0.438141	Stable
Coro7	1.98681	0.886948	0.00276326	1.16353	Stable
Cotl1	1.23082	2.16263	0.0174923	-0.81316	Stable
Cox10	2.01767	1.35364	0.000230239	0.57585	Stable
Cox20	1.16002	2.94551	0.00188283	-1.34437	Stable
Cox5a	1.16002	3.31261	0.00149326	-1.51382	Stable
Cox6c	1.34869	3.90047	0.000807464	-1.53209	Stable
Cox7a2	1.01574	3.57944	0.00176546	-1.8172	Stable
Cox7b	1.19795	3.54258	0.000397575	-1.56424	Stable
Cpd	2.09543	1.75563	0.027133	0.255254	Stable
Cpe	2.69981	1.74801	0.000365169	0.627145	Stable
Cpeb1	2.27027	1.16262	4.27483e-06	0.965488	Stable
Cpeb2	2.0254	1.60236	0.0160045	0.338009	Stable
Cpeb3	2.675	1.01558	5.61342e-05	1.39724	Stable
Cpeb4	2.47339	1.48472	0.000163252	0.736303	Stable
Cplx2	1.91023	0.792295	0.00895171	1.26964	Stable
Cpm	1.38891	1.21533	0.307099	0.192613	Stable
Cpn1	1.01574	1.59591	0.0300668	-0.651844	Stable
Cpne8	1.83854	1.58954	0.0303875	0.209953	Stable
Cpne9	2.14702	0.35287	3.07988e-05	2.60513	Up
Cpq	1.77632	2.55994	0.0012439	-0.527218	Stable
Cpsf1	1.50229	1.29157	0.222505	0.21804	Stable
Cpsf3	1.65239	2.03761	0.0523885	-0.302322	Stable
Cpsf6	2.39412	1.69835	3.14938e-05	0.495364	Stable
Cpsf7	1.87003	1.37862	0.0160757	0.439832	Stable
Cpt1c	1.71341	1.49393	0.00360661	0.19776	Stable
Cr1l	1.35101	1.76991	0.130259	-0.389637	Stable
Cradd	1.58228	1.36519	0.360667	0.212902	Stable
Cramp1l	1.78775	0.835724	0.000721827	1.09705	Stable
Crat	1.44563	1.4105	0.790039	0.0354896	Stable
Crbn	1.58216	1.82537	0.0292578	-0.206299	Stable
Crcp	1.29383	1.56089	0.146967	-0.270717	Stable
Creb1	1.80198	1.57471	0.262989	0.194493	Stable
Creb3l2	1.96175	1.45537	0.00176021	0.430752	Stable
Creb5	1.42705	1.68503	0.158248	-0.239746	Stable
Crebbp	2.46674	1.82146	0.00259818	0.437512	Stable
Crebl2	1.74061	1.36016	0.0220115	0.355817	Stable
Crebrf	1.91665	1.8915	0.859282	0.0190509	Stable
Crebzf	1.16002	1.63739	0.0177181	-0.497252	Stable
Creg1	1.67134	2.09142	0.0463951	-0.323481	Stable
Creld1	1.64582	1.53136	0.461753	0.103994	Stable
Crem	1.57309	1.64873	0.323359	-0.0677508	Stable
Crim1	2.34232	1.42036	0.00465253	0.721687	Stable
Crispld1	1.19795	0.487433	0.0176223	1.29729	Stable
Crk	2.08358	1.92782	0.137353	0.112098	Stable
Crkl	1.44447	1.20187	0.00569024	0.265265	Stable
Crls1	1.67108	1.72215	0.553675	-0.0434313	Stable
Crocc	1.83702	1.0861	0.0164555	0.758208	Stable
Crtac1	2.10578	0.582032	0.000465261	1.85519	Stable
Crtc1	2.04393	0.875084	0.000598098	1.22385	Stable
Crtc2	1.3089	1.06354	0.0595725	0.299485	Stable
Crtc3	2.17062	0.937255	0.00303878	1.21159	Stable
Cry1	1.4451	1.20827	0.101892	0.258227	Stable
Cry2	1.8904	1.27851	0.0247856	0.564233	Stable
Cryl1	1.91681	1.36051	0.000245944	0.494559	Stable
Cryzl1	1.38838	1.98769	0.00530101	-0.517684	Stable
Cs	1.34921	2.04519	0.0217785	-0.600116	Stable
Csdc2	1.62043	0.46861	2.78808e-05	1.78992	Stable
Csde1	1.93474	2.66284	0.00171963	-0.460826	Stable
Cse1l	1.49888	1.67166	0.345393	-0.157405	Stable
Csf2ra	1.19971	1.43888	0.16424	-0.262269	Stable
Csgalnact1	2.49305	1.47746	0.000187225	0.754795	Stable
Csgalnact2	1.48627	1.2771	0.271193	0.218828	Stable
Csk	1.01574	1.44139	0.0477374	-0.504926	Stable
Csmd3	3.20219	1.362	0.000291374	1.23333	Stable
Csnk1a1	2.27379	2.48636	0.0391606	-0.128933	Stable
Csnk1d	1.71172	1.78953	0.217708	-0.0641361	Stable
Csnk1e	1.46684	1.80974	0.072819	-0.303072	Stable
Csnk1g1	2.17424	1.26338	0.000602728	0.783231	Stable
Csnk1g2	1.52293	2.17504	0.00223781	-0.514191	Stable
Csnk1g3	1.97873	1.80289	0.058482	0.13426	Stable
Csnk2a1	1.93386	2.27888	0.0270561	-0.236837	Stable
Csnk2a2	1.97325	2.02668	0.353179	-0.0385443	Stable
Cspg5	1.50119	1.67613	0.030245	-0.159031	Stable
Cspp1	2.31094	1.37298	0.000459102	0.75117	Stable
Csrnp3	2.47378	0.625342	0.00508206	1.984	Stable
Cstf2	1.88176	1.38998	0.0040422	0.437017	Stable
Cstf3	1.96621	1.70966	0.0924734	0.201707	Stable
Ctbp1	1.68756	2.2931	0.0013491	-0.442362	Stable
Ctbp2	1.3089	2.06104	0.00634705	-0.655022	Stable
Ctcf	1.85595	2.00868	0.23534	-0.114092	Stable
Ctdnep1	1.10515	1.91171	0.00579216	-0.790613	Stable
Ctdp1	1.66145	0.983229	0.0117993	0.756845	Stable
Ctdsp2	1.73791	1.59035	0.305051	0.128004	Stable
Ctdspl	2.06111	1.94976	0.0330684	0.0801255	Stable
Ctdspl2	1.53277	1.55522	0.7884	-0.0209785	Stable
Cthrc1	1.01574	1.50048	0.043425	-0.562894	Stable
Ctif	2.77367	1.06977	0.000392412	1.3745	Stable
Ctnna1	2.22224	2.56359	0.00947626	-0.206154	Stable
Ctnna2	3.43361	0.825563	0.000611533	2.05628	Up
Ctnna3	2.94396	0.644777	0.00106481	2.19088	Up
Ctnnal1	1.78775	2.54555	0.00490484	-0.509832	Stable
Ctnnb1	2.08508	2.39519	2.8294e-05	-0.200037	Stable
Ctnnbip1	1.8493	2.16591	0.0750108	-0.227993	Stable
Ctnnbl1	1.78295	1.96551	0.0746818	-0.140635	Stable
Ctns	1.47559	1.14249	0.0248043	0.369109	Stable
Ctps	1.34859	1.32297	0.861986	0.0276655	Stable
Ctps2	2.07988	1.71443	0.00296216	0.278768	Stable
Ctr9	1.10515	1.57674	0.00566801	-0.512695	Stable
Ctsb	1.84409	2.99132	0.00535148	-0.697875	Stable
Ctsl	1.2559	3.2341	0.00550815	-1.36464	Stable
Cttn	1.77856	2.02665	0.0214731	-0.18839	Stable
Cttnbp2	2.97772	1.26027	8.35225e-05	1.24047	Stable
Cttnbp2nl	1.53277	1.54582	0.875677	-0.0122298	Stable
Ctxn1	1.53277	1.9801	0.0237419	-0.369432	Stable
Cuedc1	1.8147	1.56609	0.0205328	0.212561	Stable
Cuedc2	1.01574	2.39199	0.00628871	-1.23567	Stable
Cul1	2.17062	2.19933	0.654943	-0.0189574	Stable
Cul2	1.51797	1.80697	0.217428	-0.251426	Stable
Cul3	2.06753	2.32264	0.028673	-0.167861	Stable
Cul4a	1.82717	1.92682	0.258247	-0.0766118	Stable
Cul4b	1.3797	2.9325	0.00278814	-1.08777	Stable
Cul5	2.01993	2.08428	0.438609	-0.0452449	Stable
Cul7	1.20442	1.20465	0.999177	-0.000273346	Stable
Cul9	1.9277	1.26498	0.00227633	0.607766	Stable
Cux1	2.55216	2.28004	3.21008e-05	0.162664	Stable
Cux2	2.5489	1.66815	7.92259e-05	0.611623	Stable
Cwc15	1.25281	2.56189	1.8536e-05	-1.03204	Stable
Cwc22	1.69315	1.30893	0.0343978	0.371326	Stable
Cwc27	2.07629	1.47543	0.0406164	0.492876	Stable
Cwf19l2	1.47765	1.7468	0.238657	-0.241417	Stable
Cx3cl1	2.27192	1.53432	9.38135e-05	0.566316	Stable
Cx3cr1	1.56035	2.38673	0.0365003	-0.613166	Stable
Cxadr	1.75965	1.64374	0.2397	0.0983105	Stable
Cxxc4	1.51591	1.27162	0.00875015	0.253523	Stable
Cxxc5	1.73767	2.22327	0.0116126	-0.355529	Stable
Cyb561	1.10515	2.42735	0.00231038	-1.13514	Stable
Cyb561d1	1.10515	0.697845	0.0601509	0.663271	Stable
Cyb5a	1.54253	2.68871	0.0121112	-0.80161	Stable
Cyb5b	1.8147	2.05712	0.034926	-0.180895	Stable
Cyb5r3	1.3089	2.12532	0.006436	-0.699327	Stable
Cyb5r4	1.52473	1.51338	0.94947	0.0107877	Stable
Cycs	1.01574	3.26548	0.00220065	-1.68476	Stable
Cyfip1	2.18292	2.22101	0.667571	-0.0249575	Stable
Cyfip2	2.82297	1.59122	0.000100403	0.827078	Stable
Cyhr1	1.4195	2.37144	0.00565611	-0.740381	Stable
Cyld	2.30628	2.01083	1.04582e-05	0.197776	Stable
Cyp2d22	1.19795	1.16689	0.617981	0.0378888	Stable
Cyp2j6	1.19971	1.81525	0.0325013	-0.59749	Stable
Cyp2u1	1.44742	1.73695	0.23456	-0.26307	Stable
Cyp39a1	1.44511	1.07673	0.0327241	0.424524	Stable
Cyp46a1	2.01021	0.541987	0.00169609	1.89102	Stable
Cyp4f16	1.20442	1.4003	0.423055	-0.217401	Stable
Cyp51	1.64255	1.65494	0.904014	-0.0108411	Stable
Cyp7b1	3.0382	1.52465	9.02787e-06	0.994742	Stable
Cystm1	1.73767	2.6726	0.00390638	-0.621087	Stable
Cyth1	2.19015	1.5949	0.00279432	0.457564	Stable
Cyth2	1.10515	2.19044	0.00299074	-0.986975	Stable
Cyth3	1.94452	1.20967	0.00308981	0.68481	Stable
D030047H15Rik	2.08355	0.35287	3.11579e-05	2.56183	Up
D10Jhu81e	1.01574	2.25248	0.00685036	-1.14898	Stable
D10Wsu102e	2.10297	1.3016	0.00804348	0.692139	Stable
D130040H23Rik	1.71172	0.508139	0.000155508	1.75215	Stable
D17H6S53E	1.01574	1.12301	0.477311	-0.144837	Stable
D17Wsu92e	2.01773	1.96214	0.468779	0.0403047	Stable
D1Ertd622e	1.72853	1.64734	0.327094	0.0694041	Stable
D230017M19Rik	2.54191	0.54452	0.00018103	2.22285	Up
D230025D16Rik	1.57365	1.25203	0.0871766	0.329842	Stable
D2hgdh	1.20442	1.07393	0.578448	0.165433	Stable
D3Ertd751e	1.42705	1.74994	0.109881	-0.294274	Stable
D430042O09Rik	1.78084	1.34752	0.0133325	0.402248	Stable
D5Ertd579e	2.16471	1.58217	0.00286446	0.452267	Stable
D630045J12Rik	2.49145	0.998819	0.00300059	1.31869	Stable
D6Wsu163e	1.61398	1.19944	0.0441958	0.428259	Stable
Daam1	2.53803	2.04764	0.0094991	0.309747	Stable
Daam2	1.16002	1.31062	0.320663	-0.176101	Stable
Dab1	3.19517	0.599811	0.0027177	2.41331	Up
Dab2	1.83663	2.32845	0.000397027	-0.342306	Stable
Dab2ip	2.36933	1.77012	0.00180814	0.420633	Stable
Dach1	1.944	0.798683	0.000493225	1.28333	Stable
Dach2	1.69315	0.866123	0.00601739	0.967067	Stable
Dact3	1.50165	1.32837	0.18508	0.176893	Stable
Dag1	2.09866	1.94122	0.0805618	0.112509	Stable
Dagla	2.50835	0.35287	3.13016e-05	2.82953	Up
Daglb	1.82708	1.76372	0.291954	0.0509224	Stable
Dap3	1.7284	2.05304	0.00945171	-0.248325	Stable
Dapk1	2.60724	1.25532	0.000371167	1.05447	Stable
Dapk2	1.34992	0.52033	0.00746376	1.37538	Stable
Dars	1.59925	2.16252	0.0224902	-0.435317	Stable
Dars2	1.2559	1.02064	0.248923	0.299244	Stable
Daxx	1.10515	1.33065	0.0655995	-0.267887	Stable
Dazap1	1.56326	1.98725	0.00469449	-0.346218	Stable
Dbn1	1.84066	1.52337	0.0037028	0.272959	Stable
Dbnl	1.25281	1.93177	1.31887e-05	-0.624758	Stable
Dcaf10	1.74276	1.26559	0.0654401	0.461565	Stable
Dcaf12	1.34921	1.61706	0.113395	-0.261259	Stable
Dcaf13	1.4195	1.81393	0.02784	-0.353734	Stable
Dcaf15	1.2925	1.13728	0.129556	0.184572	Stable
Dcaf17	1.35277	1.44693	0.68588	-0.0970782	Stable
Dcaf4	1.10515	1.16355	0.548656	-0.074289	Stable
Dcaf5	2.17767	1.31616	0.00217827	0.726455	Stable
Dcaf6	2.40369	1.44972	0.000533683	0.72947	Stable
Dcaf7	1.58216	1.63541	0.433924	-0.0477633	Stable
Dcaf8	1.69702	2.12639	0.0331431	-0.3254	Stable
Dcakd	1.65623	1.34698	0.0345145	0.298175	Stable
Dcbld1	1.47559	0.684306	0.0067472	1.10858	Stable
Dcbld2	1.64548	0.861526	0.00657008	0.933543	Stable
Dcdc2a	1.01574	1.77063	0.0181835	-0.801728	Stable
Dck	1.10515	0.784228	0.173738	0.494903	Stable
Dclk1	2.97796	1.89562	7.76736e-05	0.651654	Stable
Dclk2	2.46711	0.994647	3.60477e-05	1.31056	Stable
Dclre1c	1.67122	0.820379	0.00174853	1.02654	Stable
Dcp1a	1.81492	0.762551	0.00315173	1.251	Stable
Dcp1b	2.07254	1.07167	0.00574363	0.951537	Stable
Dcp2	1.46737	1.37906	0.577293	0.0895527	Stable
Dcps	1.50228	1.67999	0.276717	-0.161305	Stable
Dctn1	1.98742	2.07184	0.227967	-0.0600184	Stable
Dctn2	1.82774	2.51651	0.0353275	-0.461363	Stable
Dctn3	1.10515	2.87898	0.00130332	-1.38131	Stable
Dctn4	1.44595	1.96272	0.0601736	-0.440843	Stable
Dctn5	1.34859	1.64737	0.0303134	-0.288716	Stable
Dctn6	1.46196	2.1877	0.019431	-0.581506	Stable
Dcun1d1	1.89859	2.02126	0.102146	-0.090332	Stable
Dcun1d2	1.99121	1.00498	0.0130284	0.986482	Stable
Dcun1d4	1.78614	1.64115	0.0986983	0.122135	Stable
Dcun1d5	1.44595	2.26805	0.0241377	-0.649435	Stable
Dcx	1.68461	0.35287	0.000198483	2.25521	Up
Ddah1	2.25874	0.584049	0.0018056	1.95136	Stable
Ddb1	1.3797	2.3523	0.00660859	-0.769714	Stable
Ddb2	1.72902	0.640598	0.00246294	1.43246	Stable
Ddhd1	2.43646	1.7601	0.000935564	0.469132	Stable
Ddhd2	1.81025	1.63922	0.0297249	0.143185	Stable
Ddi2	1.95214	1.27823	0.0134023	0.610913	Stable
Ddit3	1.44447	1.94722	0.00038278	-0.430872	Stable
Ddo	1.2559	1.33674	0.651561	-0.0899905	Stable
Ddost	1.20442	2.36585	0.0263984	-0.97402	Stable
Ddr1	1.38838	2.28617	0.00431474	-0.719529	Stable
Ddr2	1.76957	0.59045	0.00218797	1.58351	Stable
Ddx1	1.59934	2.10169	0.0392019	-0.394074	Stable
Ddx10	2.01394	1.24821	0.00068546	0.690162	Stable
Ddx17	2.12048	1.88003	0.27816	0.173637	Stable
Ddx19a	1.3089	1.62666	0.0279252	-0.313557	Stable
Ddx20	1.01574	1.22542	0.193586	-0.270737	Stable
Ddx23	1.3089	1.35316	0.706413	-0.0479804	Stable
Ddx24	2.01028	2.49897	0.00862527	-0.31394	Stable
Ddx27	1.65661	1.6179	0.761499	0.034109	Stable
Ddx39b	1.93331	2.39568	0.0489608	-0.309363	Stable
Ddx3x	1.79527	2.31662	0.000560332	-0.36782	Stable
Ddx42	1.53449	1.82123	0.212716	-0.247154	Stable
Ddx46	1.53449	1.94483	0.12019	-0.34188	Stable
Ddx5	2.26039	3.08307	0.000119405	-0.447793	Stable
Ddx50	1.97671	2.18648	0.17549	-0.145506	Stable
Ddx51	1.10853	1.02361	0.598119	0.114986	Stable
Ddx54	1.01574	1.68315	0.0161618	-0.728626	Stable
Ddx6	1.73535	2.26653	0.00133328	-0.385264	Stable
Deaf1	1.73996	1.38689	0.0352719	0.327199	Stable
Decr2	1.4195	1.44807	0.743417	-0.0287484	Stable
Dedd2	1.19971	1.27829	0.570895	-0.0915388	Stable
Dek	1.57348	2.35148	0.0112604	-0.579608	Stable
Dennd1a	2.76253	1.31837	5.03969e-06	1.06724	Stable
Dennd1b	2.37129	1.24531	0.000556942	0.929173	Stable
Dennd2a	1.63046	1.31677	0.0367038	0.308271	Stable
Dennd4a	2.20938	1.84548	0.0156019	0.259647	Stable
Dennd4b	1.54317	0.689173	0.0131477	1.16296	Stable
Dennd4c	1.6778	1.462	0.0422398	0.198624	Stable
Dennd5a	2.17963	1.96613	0.0391671	0.14872	Stable
Dennd5b	2.27853	1.25275	0.000724948	0.86301	Stable
Dennd6a	2.02533	1.38303	0.000107594	0.550323	Stable
Dennd6b	1.84904	0.680939	7.25717e-06	1.44118	Stable
Depdc5	2.20527	0.898883	0.00274475	1.29475	Stable
Deptor	2.02412	1.72895	0.0139235	0.227397	Stable
Dera	1.6778	1.01629	0.0300302	0.723254	Stable
Derl2	1.10515	1.85701	0.00213242	-0.748736	Stable
Desi1	1.51591	2.11895	4.88216e-05	-0.483161	Stable
Desi2	2.04749	1.51646	0.00247531	0.433151	Stable
Dexi	1.8851	1.87917	0.94727	0.00454502	Stable
Dffa	1.3797	0.686528	0.00567472	1.00697	Stable
Dgat1	1.48627	1.64441	0.373392	-0.145875	Stable
Dgcr6	1.52293	2.68202	0.00179135	-0.816472	Stable
Dgcr8	1.90575	1.12485	0.00198343	0.76063	Stable
Dgka	1.16002	0.52033	0.0103841	1.15665	Stable
Dgkd	2.28377	1.36065	0.00300066	0.747122	Stable
Dgke	1.76391	0.946387	0.000172978	0.898272	Stable
Dgkg	2.20591	0.35287	4.21633e-05	2.64417	Up
Dgkh	2.60214	0.849342	0.000865359	1.61528	Stable
Dgki	3.26786	0.641947	0.0011413	2.34782	Up
Dgkq	1.5163	0.978147	0.00633641	0.632433	Stable
Dgkz	2.14174	1.23375	0.000999537	0.795736	Stable
Dguok	1.16002	1.66383	0.0174355	-0.520366	Stable
Dhcr24	1.59887	1.67409	0.428322	-0.0663197	Stable
Dhcr7	1.44511	1.35865	0.442979	0.0890004	Stable
Dhdds	2.01164	1.60861	0.000724712	0.32256	Stable
Dhrs3	1.25281	2.04289	0.00098717	-0.705445	Stable
Dhrs7	1.10515	1.9987	0.00284947	-0.854815	Stable
Dhrs7b	1.29383	1.93926	0.0295418	-0.583854	Stable
Dhtkd1	1.51744	0.688445	0.0262711	1.14023	Stable
Dhx15	1.60144	2.14456	0.11569	-0.421314	Stable
Dhx16	1.38838	1.48303	0.29345	-0.0951443	Stable
Dhx29	1.40478	1.57674	0.118968	-0.166596	Stable
Dhx30	1.75052	1.74024	0.910065	0.00849926	Stable
Dhx32	1.9494	1.59257	0.0295153	0.291675	Stable
Dhx33	1.19795	0.744468	0.0557036	0.686281	Stable
Dhx34	1.10515	1.05832	0.564743	0.0624773	Stable
Dhx35	1.6778	0.551014	0.000125938	1.60641	Stable
Dhx36	1.73767	2.23646	0.0102572	-0.364058	Stable
Dhx37	1.20442	0.96146	0.342485	0.325037	Stable
Dhx40	1.38838	1.838	0.0125592	-0.40473	Stable
Dhx57	1.78655	1.17808	0.0189226	0.600734	Stable
Dhx9	1.84904	1.90747	0.177675	-0.0448822	Stable
Diablo	1.63957	1.76455	0.266966	-0.105984	Stable
Diaph1	1.61084	1.69996	0.695489	-0.0776818	Stable
Diaph2	2.66193	1.57035	7.84324e-05	0.761389	Stable
Diaph3	1.32362	2.05598	0.00538639	-0.635341	Stable
Dicer1	1.95219	1.49345	0.00303049	0.386444	Stable
Dido1	1.88497	1.27583	0.000563258	0.563106	Stable
Diexf	1.3797	0.829878	0.0210148	0.733388	Stable
Dimt1	1.19971	1.47624	0.124469	-0.29925	Stable
Dip2a	2.01168	1.46608	0.15957	0.456432	Stable
Dip2b	2.30693	1.79492	0.000421846	0.362053	Stable
Dip2c	2.77121	1.30147	0.000508093	1.09037	Stable
Dirc2	1.85234	1.54019	0.0588678	0.266245	Stable
Dis3	1.20104	1.05295	0.44115	0.189843	Stable
Dis3l	1.71863	1.21516	0.00742209	0.500109	Stable
Dis3l2	2.30368	1.19283	0.0117049	0.949545	Stable
Disp1	1.68756	0.539157	0.000468559	1.64616	Stable
Dixdc1	2.04743	1.73126	0.00015771	0.24199	Stable
Dkc1	1.11163	1.77383	0.0761823	-0.674199	Stable
Dkk3	1.66439	0.959848	0.0758413	0.794119	Stable
Dlc1	2.58435	1.03258	0.00123101	1.32356	Stable
Dld	1.67173	2.49244	0.022986	-0.576215	Stable
Dlg1	2.33193	1.64981	0.00138178	0.49923	Stable
Dlg2	3.53937	0.875084	0.000282561	2.016	Up
Dlg3	2.05419	1.8853	0.13441	0.123777	Stable
Dlg4	2.29926	1.38379	0.00274224	0.732539	Stable
Dlg5	2.01615	0.477971	0.000301489	2.07661	Up
Dlgap1	3.31614	1.73084	0.000262993	0.938027	Stable
Dlgap4	2.79091	1.80474	1.5592e-05	0.628948	Stable
Dlk1	1.52293	2.14999	0.00214739	-0.497482	Stable
Dlst	1.89897	2.29975	0.0859069	-0.27626	Stable
Dmd	3.03239	0.640598	0.000361357	2.24296	Up
Dmgdh	1.35101	0.940022	0.136177	0.523273	Stable
Dmtf1	1.8532	1.46448	0.0280712	0.339632	Stable
Dmtn	2.06518	1.53459	0.0109029	0.428417	Stable
Dmwd	1.2559	1.84622	0.0508039	-0.555852	Stable
Dmxl1	2.44905	1.81795	3.40542e-05	0.42991	Stable
Dmxl2	2.56089	2.01704	0.000191086	0.344405	Stable
Dnaaf5	1.34859	1.28542	0.447796	0.0692102	Stable
Dnah11	1.3089	1.30147	0.926935	0.00821407	Stable
Dnah2	1.16002	0.875084	0.0574744	0.406652	Stable
Dnah3	1.25281	0.35287	0.00244537	1.82796	Stable
Dnah6	1.25281	1.41109	0.0220901	-0.171648	Stable
Dnah7b	2.77163	1.17602	0.00888556	1.23683	Stable
Dnah8	1.50229	0.636056	0.0205035	1.23993	Stable
Dnah9	1.78286	1.54224	0.00227888	0.209162	Stable
Dnaic1	1.40478	1.64717	0.0733599	-0.229645	Stable
Dnaja2	1.71905	2.5536	0.015319	-0.570919	Stable
Dnaja3	1.76937	1.95498	0.0648673	-0.143918	Stable
Dnaja4	1.19795	1.98368	0.000535457	-0.727617	Stable
Dnajb1	1.10515	2.37992	0.000167862	-1.10667	Stable
Dnajb11	1.34869	2.25475	0.00451207	-0.741408	Stable
Dnajb12	1.57309	1.69416	0.157111	-0.106963	Stable
Dnajb14	1.9759	2.01557	0.116935	-0.028683	Stable
Dnajb4	1.7862	1.78284	0.965389	0.00271788	Stable
Dnajb5	1.53379	0.713975	0.0239504	1.10316	Stable
Dnajb6	1.8172	2.58203	1.75157e-05	-0.506785	Stable
Dnajb9	1.38838	2.17225	0.00481025	-0.645787	Stable
Dnajc1	2.40521	1.69504	3.03937e-06	0.50484	Stable
Dnajc10	1.6302	1.81534	0.0310028	-0.155194	Stable
Dnajc11	1.65605	1.41843	0.0222253	0.223453	Stable
Dnajc13	2.31642	1.56656	0.000353064	0.564296	Stable
Dnajc15	1.83648	2.82495	0.00576354	-0.621279	Stable
Dnajc16	1.38838	1.25464	0.179175	0.146131	Stable
Dnajc17	1.53277	1.4957	0.68194	0.0353212	Stable
Dnajc18	1.60347	1.56192	0.884691	0.0378796	Stable
Dnajc19	1.89322	2.25204	0.020735	-0.250389	Stable
Dnajc2	1.44563	1.76615	0.102223	-0.28891	Stable
Dnajc21	1.46684	1.89404	0.213722	-0.368749	Stable
Dnajc24	1.54216	1.84896	0.0887633	-0.261758	Stable
Dnajc25	1.10515	1.6383	0.0073119	-0.567947	Stable
Dnajc27	1.58216	1.07708	0.00631616	0.554772	Stable
Dnajc3	1.86818	2.47782	0.00564727	-0.407434	Stable
Dnajc5	2.17727	1.91963	0.0311382	0.181691	Stable
Dnajc6	2.77976	1.40038	4.81038e-05	0.989141	Stable
Dnajc7	2.04624	2.30803	0.00199061	-0.173687	Stable
Dnajc8	1.40478	2.27478	0.00604727	-0.695382	Stable
Dnal1	1.80832	1.39151	0.0271525	0.378002	Stable
Dnase2a	1.83968	2.13041	0.13591	-0.211681	Stable
Dner	2.48568	1.3595	6.72132e-05	0.870563	Stable
Dnlz	1.19795	2.23325	0.0012408	-0.898582	Stable
Dnm1	2.59803	0.46861	1.31797e-05	2.47096	Up
Dnm1l	2.25582	1.91963	0.00115272	0.232822	Stable
Dnm2	2.02831	1.93311	0.14101	0.0693521	Stable
Dnm3	2.82127	1.71497	2.95419e-05	0.718159	Stable
Dnmbp	2.11243	0.835724	0.000353943	1.3378	Stable
Dnmt1	1.42042	1.3452	0.628037	0.0784937	Stable
Dnmt3a	2.53081	1.44656	5.33158e-05	0.806971	Stable
Dnpep	1.01574	1.7946	0.0146426	-0.821132	Stable
Dnttip1	1.67732	1.83029	0.328042	-0.125911	Stable
Dock1	1.72853	1.77301	0.631839	-0.036657	Stable
Dock10	2.07946	1.77684	0.00153298	0.226898	Stable
Dock11	1.54396	0.798102	0.0452295	0.95199	Stable
Dock2	1.83877	1.22227	0.00865709	0.589182	Stable
Dock3	3.01416	0.977395	5.95862e-05	1.62474	Stable
Dock4	2.6931	1.35927	6.75847e-05	0.98643	Stable
Dock5	1.45153	1.51397	0.673023	-0.0607602	Stable
Dock7	2.60148	1.9493	0.000150814	0.416375	Stable
Dock9	2.607	1.83217	0.000902	0.508838	Stable
Dok3	1.10853	0.865904	0.378234	0.356373	Stable
Dolpp1	1.29383	0.738186	0.0212214	0.809592	Stable
Donson	1.47765	0.94104	0.0672841	0.650973	Stable
Dopey1	2.03464	1.35349	0.00660432	0.588091	Stable
Dopey2	2.19681	1.56947	0.000213138	0.485132	Stable
Dot1l	1.73535	1.15009	0.022734	0.593481	Stable
Dpf2	1.62743	1.59207	0.751697	0.0316913	Stable
Dph5	1.25404	1.11543	0.291528	0.168976	Stable
Dph6	1.4053	1.55314	0.275439	-0.144306	Stable
Dpp6	3.51284	0.35287	0.000192461	3.31543	Up
Dpp8	1.98006	1.59174	0.00208063	0.314945	Stable
Dpp9	1.59934	1.32917	0.112902	0.266947	Stable
Dpy19l1	2.17914	1.82602	0.043585	0.255062	Stable
Dpy19l3	1.88757	1.30229	0.000528622	0.535479	Stable
Dpy19l4	1.60053	1.31992	0.229641	0.278099	Stable
Dpy30	1.01574	2.56248	0.00488743	-1.33501	Stable
Dpyd	2.0135	1.24651	0.00452732	0.691815	Stable
Dpysl2	2.46602	2.0521	0.00571408	0.265084	Stable
Dpysl3	1.71887	0.426247	0.00253034	2.0117	Up
Dpysl5	1.86482	0.541987	0.000732362	1.7827	Stable
Dr1	1.16002	1.5761	0.0382878	-0.442215	Stable
Dram2	1.46684	1.60626	0.310987	-0.130992	Stable
Drg1	1.79121	2.06127	0.00839302	-0.202595	Stable
Drg2	1.47668	1.7013	0.186059	-0.20428	Stable
Drosha	2.20946	1.73819	0.0135396	0.34611	Stable
Dscam	3.20448	0.624391	0.000120692	2.35957	Up
Dscaml1	2.55316	0.994126	0.000162199	1.36078	Stable
Dscr3	1.2925	1.67768	0.00832105	-0.376305	Stable
Dsg2	1.46196	1.5434	0.56223	-0.0782018	Stable
Dst	3.16321	1.99555	6.31226e-06	0.664603	Stable
Dstn	1.19795	3.31481	0.000454535	-1.46836	Stable
Dstyk	1.91373	1.62957	0.0526747	0.231899	Stable
Dtd1	2.13245	2.43034	0.0361239	-0.188649	Stable
Dtd2	1.29383	1.96277	0.0273835	-0.601244	Stable
Dtna	2.66357	1.62852	0.000427666	0.709802	Stable
Dtnb	2.55271	1.45668	0.000335315	0.809349	Stable
Dtnbp1	1.87709	2.18232	0.0937996	-0.21737	Stable
Dtx1	1.39295	0.508139	0.0487867	1.45485	Stable
Dtx2	1.20442	1.27674	0.752003	-0.0841329	Stable
Dtx3	1.53379	1.98738	0.0732391	-0.373768	Stable
Dtymk	1.44511	2.19157	0.0135086	-0.600791	Stable
Dus1l	1.11163	1.57656	0.141547	-0.50411	Stable
Dus3l	1.34992	1.55756	0.232452	-0.206414	Stable
Dusp11	2.07254	1.76068	0.0287334	0.23527	Stable
Dusp14	1.62062	1.75965	0.158234	-0.118745	Stable
Dusp16	1.60132	1.39414	0.400091	0.199894	Stable
Dusp22	1.7255	1.2773	0.10487	0.433918	Stable
Dusp3	1.83624	1.95741	0.0119769	-0.0921916	Stable
Dusp5	1.47713	1.06016	0.0708071	0.478518	Stable
Dusp6	1.01574	1.3163	0.184339	-0.373957	Stable
Dusp7	1.10853	1.46065	0.110813	-0.397956	Stable
Dusp8	1.40478	1.28548	0.246432	0.128039	Stable
Dvl1	1.25281	1.51876	0.0860532	-0.277723	Stable
Dvl2	1.16002	1.12217	0.715883	0.0478483	Stable
Dym	2.57806	1.48905	0.000612743	0.791895	Stable
Dync1h1	2.49462	2.14054	0.00582209	0.22085	Stable
Dync1i1	2.71213	1.96348	0.000157671	0.466018	Stable
Dync1i2	2.24247	2.3123	0.349682	-0.0442416	Stable
Dync1li1	1.51591	1.93689	0.000248022	-0.353556	Stable
Dync1li2	1.90918	1.87104	0.820972	0.0291189	Stable
Dync2h1	2.27027	1.5992	0.000407011	0.505518	Stable
Dync2li1	1.40478	2.34428	0.00443025	-0.738796	Stable
Dynll2	1.92293	2.53946	0.00298671	-0.401213	Stable
Dynlrb1	1.42042	2.91611	0.00712695	-1.03773	Stable
Dynlt3	1.23082	2.84436	0.00757761	-1.20848	Stable
Dyrk1a	2.39863	1.54226	0.000329105	0.637167	Stable
Dyrk1b	1.2925	1.33296	0.533452	-0.0444744	Stable
Dyrk2	1.59869	1.43735	0.0381288	0.153478	Stable
Dysf	1.7284	0.798683	0.00232335	1.11374	Stable
Dzank1	2.28222	1.10675	1.11755e-05	1.04411	Stable
Dzip1	1.94817	0.766976	0.00920815	1.34486	Stable
Dzip3	1.95565	1.48459	0.0769559	0.397583	Stable
E130102H24Rik	1.34992	0.660997	0.0132953	1.03016	Stable
E130114P18Rik	1.76345	0.789318	0.0985289	1.15972	Stable
E130307A14Rik	2.25174	1.08649	0.00042353	1.05136	Stable
E130308A19Rik	1.8684	1.5165	0.0661793	0.301055	Stable
E2f3	2.11503	1.01219	0.00540273	1.06319	Stable
E2f4	1.29559	0.954024	0.151107	0.441513	Stable
E2f6	1.54317	1.58548	0.817965	-0.0390258	Stable
E330009J07Rik	1.37096	1.04542	0.112206	0.391095	Stable
E430024P14Rik	1.75951	0.508139	6.0748e-05	1.79188	Stable
E4f1	1.44511	1.01906	0.023817	0.503933	Stable
E530011L22Rik	1.54151	0.798102	0.0033575	0.949701	Stable
Ebag9	1.4848	1.80473	0.0142745	-0.281518	Stable
Ebf1	2.18859	1.04699	0.00668776	1.06375	Stable
Ebf3	1.3089	0.735671	0.00656845	0.83122	Stable
Ecd	1.16002	1.54896	0.0291972	-0.417155	Stable
Ece1	2.14841	1.08459	0.00703882	0.986121	Stable
Ech1	1.01574	2.83334	0.00362814	-1.47997	Stable
Echdc1	1.42705	1.58931	0.301191	-0.155365	Stable
Echdc3	1.01574	1.66616	0.0202963	-0.71399	Stable
Ecsit	1.2925	1.71645	0.00370398	-0.409266	Stable
Edc3	1.54198	0.970832	0.0180532	0.667487	Stable
Edc4	1.47559	1.28468	0.0185367	0.199885	Stable
Edem1	1.55837	1.53827	0.832339	0.0187241	Stable
Edem2	1.29383	1.6322	0.0954021	-0.335168	Stable
Edem3	1.92352	1.20884	0.0748791	0.670126	Stable
Edil3	3.02537	1.94759	1.23903e-05	0.635422	Stable
Edrf1	1.50119	1.10036	0.00358709	0.448122	Stable
Eea1	2.19152	2.02369	0.243703	0.114945	Stable
Eed	1.25404	1.621	0.0646582	-0.370303	Stable
Eef1a1	1.89018	3.77061	0.000703539	-0.996271	Stable
Eef1a2	1.76021	0.624391	0.00782806	1.49522	Stable
Eef1d	1.76028	2.86342	0.00366735	-0.701934	Stable
Eef2	1.98006	2.9447	0.000488886	-0.572572	Stable
Eef2k	1.74342	1.38386	0.00429183	0.333224	Stable
Eefsec	2.00421	1.07738	0.000801416	0.895506	Stable
Eepd1	1.56326	0.721499	0.000940905	1.11548	Stable
Efcab1	1.34869	2.11946	0.00508069	-0.652137	Stable
Efcab12	1.3089	1.35195	0.660517	-0.0466876	Stable
Efcab14	1.74356	2.19123	0.0228951	-0.329701	Stable
Efcab2	1.7284	1.57094	0.042092	0.137807	Stable
Efhc1	1.10515	1.62375	0.00410417	-0.555085	Stable
Efhd1	1.16002	1.54375	0.0253048	-0.412293	Stable
Efhd2	1.34869	2.26284	0.00204997	-0.746572	Stable
Efl1	1.96175	1.44267	6.74634e-05	0.4434	Stable
Efna5	2.78201	0.910142	1.37588e-05	1.61196	Stable
Efnb2	1.47668	0.811014	0.0278381	0.864558	Stable
Efr3a	1.90475	2.04661	0.499818	-0.103631	Stable
Efr3b	2.37876	0.640598	0.000174142	1.89272	Stable
Eftud2	1.2925	1.55285	0.0299376	-0.264755	Stable
Egln1	1.50119	2.06272	0.000396804	-0.458446	Stable
Egr1	1.54151	2.61008	2.01822e-06	-0.759749	Stable
Ehbp1	2.63376	0.697845	0.00279127	1.91614	Stable
Ehd1	1.50229	1.83698	0.106824	-0.290175	Stable
Ehd3	1.66132	1.03669	0.00292861	0.680335	Stable
Ehhadh	1.10515	1.09322	0.930262	0.0156682	Stable
Ehmt1	2.45644	1.14729	0.000758021	1.09834	Stable
Ehmt2	1.44511	1.754	0.0533613	-0.279473	Stable
Eif1ax	1.42705	2.35511	0.0141045	-0.722761	Stable
Eif1b	1.35101	2.60301	0.0177537	-0.94614	Stable
Eif2a	1.10853	2.01874	0.0208616	-0.864803	Stable
Eif2ak1	1.67134	1.65627	0.893409	0.0130703	Stable
Eif2ak3	1.34859	0.97535	0.0136182	0.467458	Stable
Eif2ak4	2.0263	1.18723	0.00479114	0.771246	Stable
Eif2b3	1.65194	1.55211	0.028772	0.0899323	Stable
Eif2b4	1.19795	1.63494	0.00940598	-0.448673	Stable
Eif2b5	1.34922	2.13515	0.0139323	-0.66221	Stable
Eif2d	1.74061	1.58732	0.107739	0.133002	Stable
Eif2s2	1.71877	2.67292	0.00515142	-0.637036	Stable
Eif3a	1.87522	2.28435	0.0263168	-0.284723	Stable
Eif3e	1.55855	2.58817	0.00549733	-0.731733	Stable
Eif3f	1.54253	2.57532	0.0137232	-0.73945	Stable
Eif3h	2.03231	2.5939	5.32504e-07	-0.352	Stable
Eif3j1	1.72511	2.031	0.12872	-0.235497	Stable
Eif3l	1.38891	2.234	0.0130705	-0.685674	Stable
Eif4a1	1.34859	2.7818	0.00130308	-1.04457	Stable
Eif4b	1.42003	2.16173	0.018107	-0.606266	Stable
Eif4e	1.86818	2.3448	0.0129029	-0.327827	Stable
Eif4e2	1.3797	1.93416	0.0110895	-0.487344	Stable
Eif4ebp2	1.59934	1.49367	0.430483	0.0986165	Stable
Eif4enif1	1.44595	1.52399	0.619312	-0.0758431	Stable
Eif4g1	1.71961	2.183	0.0845291	-0.344233	Stable
Eif4g2	2.06024	3.02908	0.0036491	-0.556068	Stable
Eif4g3	2.71051	2.11738	7.05068e-05	0.356282	Stable
Eif4h	1.80125	2.3888	0.0135922	-0.407288	Stable
Eif5	1.70864	2.7557	0.0111277	-0.689569	Stable
Eif5a2	1.3797	1.17827	0.117952	0.227687	Stable
Eif5b	1.99799	2.31388	0.00188671	-0.211766	Stable
Elac1	1.16462	1.00775	0.48135	0.208728	Stable
Elac2	1.40478	1.31593	0.333392	0.0942598	Stable
Elavl1	1.73818	2.07572	0.0997239	-0.256031	Stable
Elavl3	2.20112	1.9286	0.00491044	0.190678	Stable
Elf1	1.10515	1.61544	0.0106183	-0.547682	Stable
Elf2	1.82717	1.67142	0.124283	0.128539	Stable
Elfn1	1.16002	0.754535	0.023889	0.620486	Stable
Elk1	1.25281	0.999795	0.000486915	0.325461	Stable
Elk3	1.51591	1.44267	0.0686055	0.0714485	Stable
Elk4	1.50228	1.19078	0.114588	0.335241	Stable
Ell	1.68278	0.917747	0.00897232	0.874677	Stable
Ell2	1.96721	1.17827	0.00207707	0.739478	Stable
Elmo1	2.8698	1.58135	1.79925e-05	0.859796	Stable
Elmo2	1.99641	1.68043	0.0482034	0.248576	Stable
Elmo3	1.32362	1.42137	0.402279	-0.102795	Stable
Elmod1	2.14581	1.33707	0.00116884	0.682446	Stable
Elmod2	1.25404	1.29483	0.728448	-0.0461831	Stable
Elmod3	1.26051	1.22522	0.886805	0.0409639	Stable
Elmsan1	1.61366	1.09754	0.0075446	0.556065	Stable
Eloa	1.38838	1.57655	0.0993502	-0.183369	Stable
Eloc	1.3797	2.73293	0.0036352	-0.98609	Stable
Elof1	1.01574	2.73044	0.00403941	-1.4266	Stable
Elovl1	1.38838	1.78276	0.0273691	-0.360708	Stable
Elovl4	1.70343	1.80745	0.533374	-0.0855119	Stable
Elovl5	1.67142	1.42587	0.147119	0.22923	Stable
Elovl6	2.30506	1.70688	0.00335297	0.433447	Stable
[truncated: 5,258 more rows]

## Sheet: Endothelial cells
	MW3_mean	10X_mean	pvalue	log2FC	state
[truncated: 11,203 more rows]

[truncated: 8 more sheets: Ependymal cells, GABAergic neurons, Interneurons, Mature neurons, Microglia, Oligodendrocytes, Purkinje neurons, Trigeminal neurons]
