# Supplementary material for: Fast and flexible profiling of chromatin accessibility and total RNA expression in single nuclei using Microwell-seq3
Source: Cell Discov. 2024 Mar 26;10:33. doi: 10.1038/s41421-023-00642-z (PMC10966074; doi:10.1038/s41421-023-00642-z)
Supplement: Supplementary file 5 — Supplementary Table S3_Differentially expressed genes between Microwell-seq3 and 10X Genomics (single nuclei) in common mouse brain cell types [file 41421_2023_642_MOESM5_ESM.xlsx]

## Sheet: Astrocytes
	MW3_mean	10X_mean	pvalue	log2FC	state
0610007P14Rik	0.0182429	0.146033	0.000720496	-3.00089	Down
0610009O20Rik	0.0309914	0.0650335	0.324442	-1.06932	Stable
0610010F05Rik	0.141622	0.130876	0.883782	0.113841	Stable
0610030E20Rik	0.0249453	0.104933	0.0233501	-2.07263	Stable
0610043K17Rik	0.0707283	0.202662	0.0112908	-1.51871	Stable
1110004F10Rik	0.0868748	0.118131	0.565121	-0.44338	Stable
1110008F13Rik	0.00607741	0.119741	0.000591039	-4.30032	Down
1110008L16Rik	0.173086	0.0323432	0.000606795	2.41996	Up
1110019D14Rik	0.126514	0.181491	0.360797	-0.5206	Stable
1110034G24Rik	0.0491285	0.0891133	0.397518	-0.859081	Stable
1110037F02Rik	0.135726	0.0907028	0.398912	0.581482	Stable
1110046J04Rik	0.0183727	0.0674002	0.117696	-1.87519	Stable
1110051M20Rik	0.355785	0.478645	0.0916395	-0.42795	Stable
1110059E24Rik	0.099412	0.0861146	0.78212	0.207163	Stable
1190002N15Rik	0.0432546	0.0147338	0.219394	1.55373	Stable
1300002E11Rik	0.0507707	0.0653574	0.737452	-0.364355	Stable
1500004A13Rik	0.136682	0.161153	0.73588	-0.237609	Stable
1500017E21Rik	0.111762	0.0853338	0.614847	0.38924	Stable
1500035N22Rik	0.0185133	0.0065012	0.501232	1.50979	Stable
1600010M07Rik	0.229906	0.113921	0.0454752	1.01301	Stable
1700007B14Rik	0.0492784	0.0133308	0.150303	1.8862	Stable
1700012D14Rik	0.0513483	0.173461	0.00668092	-1.75623	Stable
1700016P03Rik	0.00619131	0.0409208	0.136787	-2.72452	Stable
1700020I14Rik	0.156844	0.335068	0.00524175	-1.09512	Stable
1700024B18Rik	0.0737591	0.059556	0.722982	0.308574	Stable
1700024P16Rik	0.0506134	0.0409458	0.759648	0.305803	Stable
1700025G04Rik	0.443224	0.0974239	6.89169e-08	2.18569	Up
1700030K09Rik	0.00648864	0.0455013	0.0911771	-2.80992	Stable
1700080N15Rik	0.118692	0.0526071	0.109582	1.17389	Stable
1700084C06Rik	0.0493179	0.130846	0.0539879	-1.40769	Stable
1700088E04Rik	0.0446328	0.0453905	0.987716	-0.0242854	Stable
1700109K24Rik	0.186209	0.060489	0.00594195	1.62218	Stable
1700110K17Rik	0.206575	0.047246	0.000410299	2.1284	Up
1700111E14Rik	0.148693	0.121915	0.630629	0.286457	Stable
1700112D23Rik	0.036624	0.0258416	0.706972	0.503092	Stable
1700112E06Rik	0.402034	0.170053	0.00133186	1.24133	Stable
1700123O21Rik	0.12866	0.00652693	0.0002066	4.30102	Up
1700126G02Rik	0.196728	0.0655388	0.00691341	1.58578	Stable
1810013L24Rik	0.170128	0.0585207	0.0152995	1.5396	Stable
1810026B05Rik	0.114185	0.161049	0.431998	-0.496133	Stable
1810030O07Rik	0.032066	0.0339781	0.989144	-0.0835621	Stable
1810034E14Rik	0.0251174	0.094031	0.0510047	-1.90445	Stable
1810062O18Rik	0.150539	0.0389535	0.00665408	1.95031	Stable
2010111I01Rik	0.522566	0.245384	0.001065	1.09057	Stable
2010300C02Rik	0.166866	0.0517626	0.00650725	1.68871	Stable
2010315B03Rik	0.0552615	0.0709837	0.732326	-0.361213	Stable
2210013O21Rik	0.049302	0.03391	0.603871	0.539934	Stable
2210408F21Rik	0.278113	0.352231	0.255936	-0.340853	Stable
2210408I21Rik	0.350757	0.227017	0.140946	0.627667	Stable
2310022A10Rik	0.0372144	0.00636088	0.15005	2.54856	Stable
2310035C23Rik	0.314227	0.148826	0.0115106	1.07818	Stable
2310036O22Rik	0.0310329	0.0322859	0.989144	-0.0571043	Stable
2310040G07Rik	0.0123608	0.074001	0.0391014	-2.58177	Stable
2410089E03Rik	0.288951	0.218438	0.417345	0.403598	Stable
2610005L07Rik	0.0371163	0.0258678	0.704947	0.520895	Stable
2610008E11Rik	0.117265	0.0796811	0.422834	0.557465	Stable
2610011E03Rik	0.0123737	0.0263133	0.571212	-1.08852	Stable
2610020C07Rik	0.0559464	0.0192959	0.199893	1.53575	Stable
2610021A01Rik	0.0433671	0.0260338	0.563688	0.736216	Stable
2610035D17Rik	0.576104	0.732873	0.0285778	-0.347232	Stable
2610037D02Rik	0.126483	0.176113	0.432909	-0.477558	Stable
2610203C20Rik	1.14249	1.40156	0.000433024	-0.294852	Stable
2610316D01Rik	0.0950116	0.0724824	0.653354	0.390474	Stable
2610507B11Rik	0.178767	0.130891	0.541592	0.449719	Stable
2700049A03Rik	0.0945323	0.0458034	0.219316	1.04535	Stable
2700060E02Rik	0.0185546	0.101097	0.0163799	-2.44589	Stable
2700097O09Rik	0.0563898	0.110904	0.204968	-0.975805	Stable
2700099C18Rik	0.024634	0.0527455	0.389294	-1.0984	Stable
2810049E08Rik	0.0495892	0.0326233	0.603381	0.604126	Stable
2810403A07Rik	0.131179	0.158027	0.661385	-0.268637	Stable
2810403D21Rik	0.0442627	0.127925	0.0467163	-1.53114	Stable
2810425M01Rik	0.0570776	0.0263454	0.33136	1.11537	Stable
2810474O19Rik	0.0675879	0.0525089	0.700172	0.364203	Stable
2900011O08Rik	0.164718	0.0817801	0.0890584	1.01018	Stable
2900027M19Rik	0.0306213	0.146792	0.00398168	-2.26116	Down
2900060B14Rik	0.0861161	0.0394692	0.193038	1.12556	Stable
2900064K03Rik	0.112168	0.0925292	0.719342	0.277679	Stable
3110021N24Rik	0.126309	0.191817	0.250577	-0.602779	Stable
3110056K07Rik	0.132529	0.153445	0.745721	-0.211418	Stable
3110082I17Rik	0.0982848	0.144732	0.397518	-0.558343	Stable
3300002I08Rik	0.0428092	0.0457611	0.983236	-0.0962025	Stable
3632451O06Rik	0.0934322	0.026175	0.046698	1.83573	Stable
4430402I18Rik	0.0949225	0.052238	0.313713	0.86165	Stable
4632404H12Rik	0.00623762	0.012994	0.704947	-1.05878	Stable
4632427E13Rik	0.0679219	0.518849	7.8022e-13	-2.93336	Down
4731419I09Rik	0.0314109	0.0197202	0.661382	0.671591	Stable
4732471J01Rik	0.227955	0.183745	0.606617	0.311049	Stable
4833420G17Rik	0.0885189	0.136117	0.334514	-0.620792	Stable
4833422C13Rik	0.100301	0.0583539	0.33984	0.781437	Stable
4833439L19Rik	0.0619763	0.0556513	0.808999	0.155299	Stable
4921511C10Rik	0.087787	0.16624	0.159181	-0.921185	Stable
4921534H16Rik	0.0573927	0.115322	0.202694	-1.00672	Stable
4930402H24Rik	0.700061	1.53683	4.99352e-20	-1.13441	Stable
4930405A21Rik	0.0369326	0.0327276	0.878812	0.174385	Stable
4930419G24Rik	0.329373	0.0463432	1.84017e-07	2.82929	Up
4930422M22Rik	0.0121144	0.0194591	0.765413	-0.683722	Stable
4930432K21Rik	0.0187966	0.0134303	0.796984	0.484982	Stable
4930444A19Rik	0.0699404	0.0686147	0.949616	0.0276084	Stable
4930445B16Rik	0.0919975	0.0325276	0.0871722	1.49993	Stable
4930453N24Rik	0.0185336	0.0461399	0.343088	-1.31588	Stable
4930467D21Rik	0.0199449	0.0198123	0.990016	0.00962306	Stable
4930470G03Rik	0.0759368	0.131317	0.249221	-0.790187	Stable
4930488L21Rik	0.219587	0.0528066	0.000571391	2.056	Up
4930503L19Rik	0.012478	0.0324538	0.410837	-1.379	Stable
4930509J09Rik	0.129332	0.0457945	0.0375174	1.49784	Stable
4930512B01Rik	0.153958	0.0714295	0.0806148	1.10795	Stable
4930517O19Rik	0.204808	0.283753	0.222685	-0.470362	Stable
4930525G20Rik	0.00687564	0.0194358	0.482053	-1.49915	Stable
4930545L23Rik	0.187174	0.35685	0.0123003	-0.930939	Stable
4930556N13Rik	0.0122601	0.0605169	0.0893948	-2.30336	Stable
4930563F08Rik	0.0368916	0.0197123	0.508747	0.904194	Stable
4930565N06Rik	0.0551124	0.0262041	0.333929	1.07259	Stable
4930586N03Rik	0.0375425	0.0341646	0.875367	0.13602	Stable
4930590L20Rik	0.0553685	0.169169	0.0306696	-1.61132	Stable
4930599N23Rik	0.107247	0.0328348	0.0428029	1.70765	Stable
4931403E22Rik	0.111702	0.0854672	0.610103	0.386212	Stable
4931406P16Rik	0.123694	0.138561	0.829139	-0.163751	Stable
4931440J10Rik	0.0122822	0.0389984	0.28717	-1.66685	Stable
4932422M17Rik	0.0370494	0.0198974	0.508747	0.896866	Stable
4932438A13Rik	0.480863	0.189319	6.99289e-05	1.34481	Stable
4932443L11Rik	0.13035	0.138356	0.896378	-0.085992	Stable
4933400F21Rik	0.119256	0.019365	0.00436079	2.62254	Up
4933406I18Rik	0.0917993	0.0875311	0.884211	0.0686877	Stable
4933407K13Rik	0.0436662	0.0537667	0.84393	-0.300197	Stable
4933413L06Rik	0.0122166	0.0131737	0.990016	-0.108822	Stable
4933427D14Rik	0.093117	0.0524545	0.316238	0.827977	Stable
4933431E20Rik	0.055429	0.0454978	0.793621	0.284842	Stable
4933434E20Rik	0.036891	0.142075	0.0118473	-1.94532	Stable
5031415H12Rik	0.0675211	0.0720558	0.964461	-0.0937756	Stable
5031425E22Rik	0.359493	0.371904	0.769305	-0.0489684	Stable
5031439G07Rik	0.172865	0.251915	0.242955	-0.543293	Stable
5330417C22Rik	0.113234	0.115484	0.990701	-0.0283796	Stable
5330434G04Rik	0.19442	0.10659	0.112079	0.867109	Stable
5330438D12Rik	0.417449	0.631269	0.00326796	-0.596657	Stable
5430402O13Rik	0.0370561	0.0749614	0.351402	-1.01644	Stable
5430405H02Rik	0.0372062	0.131202	0.0178201	-1.81818	Stable
5530601H04Rik	0.0575871	0.0392184	0.628587	0.554214	Stable
5730455P16Rik	0.0185923	0.0453259	0.344917	-1.28563	Stable
5730480H06Rik	0.0653223	0.0457649	0.662894	0.513334	Stable
5730522E02Rik	0.522221	0.196408	1.67197e-05	1.41081	Stable
5830417I10Rik	0.118011	0.250884	0.0243199	-1.08809	Stable
6030443J06Rik	0.088311	0.0648227	0.627991	0.446094	Stable
6030458C11Rik	0.00766448	0.0261449	0.326164	-1.77027	Stable
6230400D17Rik	0.0766655	0.0396742	0.322546	0.950377	Stable
6330411D24Rik	0.181581	0.0463815	0.00409307	1.96899	Stable
6430511E19Rik	0.00646534	0.0259207	0.326164	-2.0033	Stable
6430550D23Rik	0.0613999	0.0457524	0.668824	0.424389	Stable
6430573F11Rik	0.096924	0.0527691	0.313713	0.87716	Stable
6530403H02Rik	0.193653	0.0478497	0.00190044	2.01689	Up
6530409C15Rik	0.143505	0.11307	0.603795	0.343876	Stable
6820431F20Rik	0.00612617	0.065011	0.0243194	-3.40763	Stable
8030445P17Rik	0.0739646	0.105975	0.546229	-0.518817	Stable
8030462N17Rik	0.215962	0.0328781	4.32576e-05	2.71558	Up
8430429K09Rik	0.0311168	0.0395059	0.834015	-0.344374	Stable
9030624J02Rik	0.142071	0.175277	0.551499	-0.303031	Stable
9130011E15Rik	0.283542	0.225485	0.557938	0.330533	Stable
9130019P16Rik	0.118299	0.0200203	0.00441119	2.5629	Up
9130024F11Rik	0.0311189	0.0673605	0.327845	-1.11411	Stable
9230110C19Rik	0.012255	0.0521743	0.131354	-2.08997	Stable
9230114K14Rik	0.0378406	0.0192617	0.502034	0.974203	Stable
9330159F19Rik	0.0250794	0.0718157	0.148566	-1.5178	Stable
9330162G02Rik	0.371195	0.604792	0.00295013	-0.704264	Stable
9330175M20Rik	0.0200348	0.0131449	0.796325	0.608013	Stable
9330182L06Rik	0.282082	0.0197861	2.40561e-08	3.83355	Up
9330198N18Rik	0.006146	0.032624	0.21165	-2.40821	Stable
9430041J12Rik	0.156191	0.45334	1.3105e-05	-1.53728	Stable
9430060I03Rik	0.0247167	0.0394012	0.66075	-0.672752	Stable
9430091E24Rik	0.056842	0.0723039	0.744904	-0.347116	Stable
9530026P05Rik	0.25206	0.138697	0.0946788	0.861833	Stable
9530034E10Rik	0.0619541	0.0390022	0.518046	0.667645	Stable
9530036O11Rik	0.0634253	0.0261674	0.243664	1.27729	Stable
9530052E02Rik	0.0313817	0.0132658	0.438553	1.24221	Stable
9530059O14Rik	0.26135	0.213039	0.581041	0.294867	Stable
9530068E07Rik	0.0189147	0.0329511	0.627991	-0.800816	Stable
9530077C05Rik	0.073785	0.0912176	0.73943	-0.305983	Stable
9630028H03Rik	0.434032	0.555278	0.131629	-0.355409	Stable
9930021J03Rik	0.262663	0.204126	0.504037	0.363758	Stable
A130050O07Rik	0.0123498	0.026338	0.571212	-1.09266	Stable
A230004M16Rik	0.19082	0.0261375	9.3557e-05	2.86802	Up
A230006K03Rik	0.278068	0.224034	0.551529	0.311715	Stable
A230009B12Rik	0.0928904	0.0746503	0.660324	0.315382	Stable
A230050P20Rik	0.0124194	0.0781935	0.025554	-2.65445	Stable
A230103L15Rik	0.0559998	0.121241	0.150901	-1.11438	Stable
A330015K06Rik	0.321235	0.100588	0.000329182	1.67517	Stable
A330023F24Rik	0.557744	0.204027	7.02458e-06	1.45084	Stable
A330032B11Rik	0.0926676	0.106073	0.840726	-0.194926	Stable
A330076H08Rik	0.253823	0.239868	0.881165	0.0815799	Stable
A330102I10Rik	0.0570516	0.0530465	0.925822	0.105011	Stable
A430018G15Rik	0.0927069	0.0259072	0.046698	1.83932	Stable
A430110C17Rik	0.00636909	0.0130216	0.705931	-1.03175	Stable
A730081D07Rik	0.0434422	0.0654302	0.593054	-0.590859	Stable
A830010M20Rik	0.0461077	0.0670362	0.601619	-0.539933	Stable
A830018L16Rik	0.252221	0.264741	0.887139	-0.0698921	Stable
A830039N20Rik	0.0436338	0.0332493	0.73943	0.392121	Stable
A830080D01Rik	0.0430305	0.0517878	0.840726	-0.267251	Stable
A830082K12Rik	0.129326	0.237338	0.0778312	-0.875936	Stable
A930015D03Rik	0.133282	0.262365	0.0299298	-0.977094	Stable
A930029G22Rik	0.0060895	0.0134939	0.704947	-1.14791	Stable
AI314180	0.394363	0.369531	0.986264	0.0938291	Stable
AI480526	0.0755902	0.166174	0.0629743	-1.13642	Stable
AI504432	0.0504985	0.0132241	0.150182	1.93307	Stable
AI846148	0.0429062	0.086297	0.289142	-1.00813	Stable
AU040320	0.224476	0.110167	0.0476046	1.02687	Stable
AU041133	0.0129743	0.00630826	0.722982	1.04035	Stable
AV039307	0.0391989	0.038921	0.989144	0.0102672	Stable
AW046200	0.0310103	0.00639308	0.228304	2.27816	Stable
AW549877	0.0124988	0.0325763	0.412781	-1.38203	Stable
AW554918	0.248565	0.244993	0.962552	0.0208803	Stable
Aaas	0.0195499	0.0326356	0.627991	-0.739285	Stable
Aaed1	0.0247525	0.0195552	0.836099	0.34002	Stable
Aagab	0.055308	0.0778638	0.615908	-0.493464	Stable
Aak1	0.476433	0.347915	0.273089	0.453539	Stable
Aars	0.0677577	0.0527759	0.699601	0.360506	Stable
Aatf	0.106723	0.139882	0.579944	-0.390343	Stable
Aatk	0.178841	0.125354	0.416023	0.512668	Stable
Abat	0.298897	0.379621	0.304614	-0.344913	Stable
Abca3	0.20319	0.0786702	0.0157732	1.36894	Stable
Abca5	0.137716	0.0792283	0.231914	0.797605	Stable
Abca8b	0.115047	0.0133376	0.00255595	3.10865	Up
Abcb10	0.0621321	0.046138	0.663138	0.429385	Stable
Abcb1b	0.0381942	0.0194469	0.503063	0.97381	Stable
Abcb4	0.0127134	0.006615	0.722982	0.942538	Stable
Abcb7	0.0758714	0.158376	0.0873659	-1.06173	Stable
Abcb8	0.0308569	0.0780754	0.173977	-1.33927	Stable
Abcb9	0.050166	0.0746637	0.609715	-0.573696	Stable
Abcc1	0.0878453	0.0454624	0.284811	0.950289	Stable
Abcc4	0.0995348	0.093105	0.878812	0.0963437	Stable
Abcc5	0.254956	0.199121	0.504416	0.356605	Stable
Abcc8	0.0865788	0.0329047	0.11768	1.39572	Stable
Abcd3	0.145104	0.174865	0.680046	-0.269151	Stable
Abce1	0.0430773	0.0584632	0.714576	-0.440602	Stable
Abcf1	0.0246224	0.111394	0.0151686	-2.17763	Stable
Abcg1	0.104674	0.0130254	0.00398976	3.0065	Up
Abcg4	0.0247792	0.0324598	0.823919	-0.389525	Stable
Abhd12	0.230563	0.215081	0.872556	0.100281	Stable
Abhd14a	0.0204965	0.0662175	0.122379	-1.69183	Stable
Abhd15	0.183731	0.0859808	0.0558149	1.09551	Stable
Abhd16a	0.0568424	0.0927702	0.421032	-0.706694	Stable
Abhd17b	0.092841	0.413601	1.16261e-07	-2.15541	Down
Abhd17c	0.0574591	0.0193817	0.199679	1.56784	Stable
Abhd18	0.106447	0.193156	0.112079	-0.859624	Stable
Abhd2	0.120955	0.0133829	0.00161186	3.176	Up
Abhd3	0.0569812	0.152856	0.0322369	-1.42362	Stable
Abhd4	0.0184829	0.0193188	0.989144	-0.0638169	Stable
Abhd6	0.12014	0.164343	0.431074	-0.451997	Stable
Abi1	0.572956	0.357555	0.0371536	0.680261	Stable
Abi2	0.281517	0.211633	0.450508	0.411657	Stable
Abl1	0.189203	0.112658	0.18901	0.747983	Stable
Abl2	0.248926	0.204981	0.656989	0.280221	Stable
Ablim1	0.79782	0.297138	6.0968e-08	1.42493	Stable
Ablim2	0.350745	0.498632	0.044978	-0.507552	Stable
Ablim3	0.188034	0.0395016	0.000641384	2.25101	Up
Abr	0.682217	0.936383	0.000792909	-0.456867	Stable
Abtb2	0.241618	0.156356	0.194063	0.62789	Stable
Acaa1a	0.0435938	0.0587283	0.720303	-0.429933	Stable
Acaca	0.334548	0.421563	0.235416	-0.333537	Stable
Acad10	0.0246095	0.0524386	0.389294	-1.09141	Stable
Acad11	0.024652	0.0257907	0.989144	-0.0651442	Stable
Acad8	0.0307036	0.0672071	0.323861	-1.1302	Stable
Acad9	0.0310667	0.0132569	0.438553	1.22863	Stable
Acadsb	0.10082	0.203138	0.0509516	-1.01069	Stable
Acadvl	0.0186421	0.111228	0.00701532	-2.57688	Down
Acap2	0.356188	0.586888	0.001971	-0.720444	Stable
Acat1	0.112681	0.239022	0.0233638	-1.08489	Stable
Acbd5	0.0867802	0.236429	0.0041434	-1.44597	Stable
Acbd6	0.198772	0.146839	0.421859	0.436878	Stable
Acer3	0.130529	0.291519	0.00645214	-1.15922	Stable
Acin1	0.267303	0.35105	0.239981	-0.393198	Stable
Ackr1	0.0185084	0.0131194	0.796984	0.496483	Stable
Ackr4	0.0123549	0.0197337	0.765413	-0.675575	Stable
Acly	0.191271	0.0452365	0.00128021	2.08006	Up
Aco1	0.0987238	0.0601065	0.346267	0.715877	Stable
Aco2	0.224121	0.445928	0.00140983	-0.992534	Stable
Acot7	0.179893	0.0396206	0.000961059	2.18281	Up
Acox1	0.134887	0.114195	0.73943	0.240252	Stable
Acox3	0.0495892	0.0133159	0.150303	1.89687	Stable
Acp1	0.0370246	0.0195112	0.508747	0.924183	Stable
Acp2	0.0440114	0.00687892	0.100406	2.67762	Stable
Acp6	0.04326	0.0655469	0.593054	-0.599494	Stable
Acsl4	0.119756	0.0912529	0.62006	0.392154	Stable
Acsl6	0.425843	0.460081	0.508747	-0.111568	Stable
Acss2	0.258622	0.170626	0.242841	0.600003	Stable
Actb	0.219151	0.618896	1.21851e-07	-1.49778	Stable
Actl6a	0.0248665	0.0995231	0.0338343	-2.00083	Stable
Actl6b	0.0247251	0.0393352	0.660324	-0.669845	Stable
Actn1	0.0997057	0.0458537	0.168008	1.12064	Stable
Actn4	0.137855	0.137409	0.989144	0.00468192	Stable
Actr10	0.0247803	0.123163	0.0100996	-2.3133	Stable
Actr1a	0.0496291	0.135877	0.0532239	-1.45304	Stable
Actr1b	0.0434552	0.0197674	0.384278	1.1364	Stable
Actr2	0.130863	0.153017	0.73943	-0.225639	Stable
Actr3	0.106849	0.0914354	0.796514	0.224749	Stable
Actr3b	0.336654	0.0522685	1.45078e-07	2.68725	Up
Actr8	0.0308927	0.117319	0.0205246	-1.9251	Stable
Acvr1	0.236874	0.136343	0.11575	0.796884	Stable
Acvr2a	0.137554	0.0727448	0.165925	0.919085	Stable
Acvr2b	0.0311541	0.0195088	0.661385	0.675297	Stable
Acyp2	0.252233	0.221099	0.79889	0.190066	Stable
Adam10	0.191885	0.126089	0.270204	0.605797	Stable
Adam12	0.0506751	0.0399681	0.764763	0.342429	Stable
Adam17	0.0435187	0.0654531	0.59392	-0.588825	Stable
Adam19	0.043395	0.0262857	0.563786	0.723248	Stable
Adam22	0.657713	0.257494	5.24953e-06	1.35292	Stable
Adam23	0.491343	0.19451	7.62443e-05	1.33688	Stable
Adam9	0.121173	0.0130942	0.0016016	3.21007	Up
Adamts17	0.128638	0.0735358	0.216366	0.806797	Stable
Adamts3	0.140417	0.128228	0.850301	0.131005	Stable
Adamtsl1	0.151059	0.0459497	0.0133403	1.71699	Stable
Adap1	0.0871415	0.0398426	0.192724	1.12905	Stable
Adar	0.231722	0.146226	0.189247	0.6642	Stable
Adarb1	0.251422	0.0729118	0.000552829	1.78589	Stable
Adarb2	0.673017	0.477029	0.135935	0.496565	Stable
Adck1	0.082407	0.0980893	0.760685	-0.251329	Stable
Adck5	0.0248511	0.0523165	0.392433	-1.07396	Stable
Adcy1	0.46833	0.0132186	1.82841e-15	5.14688	Up
Adcy10	0.0508444	0.0612566	0.846465	-0.268777	Stable
Adcy3	0.0550817	0.0847733	0.508747	-0.622037	Stable
Adcy8	0.438415	0.409593	0.945317	0.0981057	Stable
Adcy9	0.512503	0.232692	0.000591039	1.13914	Stable
Add1	0.216733	0.165617	0.51845	0.388071	Stable
Add2	0.260279	0.106456	0.00732227	1.2898	Stable
Add3	0.611112	0.379092	0.0312614	0.68889	Stable
Adgra1	0.124653	0.293983	0.0037636	-1.23782	Stable
Adgrb1	0.504678	0.139715	1.47632e-07	1.85288	Stable
Adgrb2	0.25733	0.0742585	0.00040767	1.79299	Stable
Adgrb3	2.51396	2.52116	0.0198793	-0.00412722	Stable
Adgrl2	0.178802	0.0394344	0.00136883	2.18084	Up
Adgrl3	1.80964	1.45086	0.331625	0.318796	Stable
Adgrv1	0.0706107	0.0350991	0.288611	1.00845	Stable
Adipor2	0.0712045	0.0863813	0.753739	-0.27875	Stable
Adk	0.679888	0.666514	0.6776	0.0286609	Stable
Adprh	0.0185532	0.0394181	0.470957	-1.08719	Stable
Adprm	0.0125171	0.0387074	0.289978	-1.62871	Stable
Adss	0.0680036	0.084909	0.741613	-0.320305	Stable
Aebp2	0.104993	0.0710185	0.477021	0.564025	Stable
Aes	0.116103	0.136035	0.769283	-0.228565	Stable
Afap1	0.0819273	0.133022	0.329571	-0.699245	Stable
Afdn	0.350406	0.320855	0.836099	0.127104	Stable
Aff1	0.229387	0.20463	0.824787	0.164765	Stable
Aff2	0.171113	0.106752	0.250869	0.680695	Stable
Aff3	0.572901	0.349882	0.0355105	0.711416	Stable
Aff4	0.213613	0.207739	0.985172	0.0402245	Stable
Afg3l2	0.113067	0.0774037	0.493565	0.546698	Stable
Aftph	0.178612	0.0914573	0.105414	0.965658	Stable
Agap1	0.900828	0.227868	4.531e-14	1.98305	Stable
Agap3	0.224819	0.0778934	0.00436152	1.52919	Stable
Agbl4	0.667323	0.46628	0.138553	0.517191	Stable
Agbl5	0.0245569	0.0194509	0.836099	0.336292	Stable
Agfg1	0.120479	0.135556	0.837994	-0.170115	Stable
Agfg2	0.0369076	0.120178	0.037139	-1.70318	Stable
Aggf1	0.0373707	0.0713359	0.357191	-0.932721	Stable
Agk	0.11069	0.124278	0.836099	-0.167043	Stable
Agl	0.112079	0.227988	0.0430177	-1.02444	Stable
Ago1	0.0518718	0.0783619	0.509624	-0.595201	Stable
Ago2	0.16882	0.0738784	0.0456683	1.19226	Stable
Ago3	0.155415	0.227425	0.272021	-0.549269	Stable
Ago4	0.0620451	0.0520855	0.805769	0.252436	Stable
Agpat3	0.231487	0.203363	0.812705	0.186879	Stable
Agpat4	0.12407	0.0976049	0.640492	0.346125	Stable
Agpat5	0.139807	0.428613	7.9459e-06	-1.61624	Stable
Agps	0.13661	0.0660757	0.114875	1.04787	Stable
Agrn	0.117058	0.0914738	0.638841	0.355789	Stable
Agrp	0.0806614	0.0992539	0.745102	-0.299246	Stable
Agtpbp1	0.397275	0.0592829	3.86041e-09	2.74445	Up
Ahctf1	0.0929661	0.0980746	0.948296	-0.0771746	Stable
Ahcyl1	0.349876	0.382929	0.611604	-0.130234	Stable
Ahcyl2	0.426179	0.489282	0.351541	-0.199208	Stable
Ahdc1	0.188364	0.114329	0.214899	0.720327	Stable
Ahi1	0.386022	0.553141	0.0262221	-0.518963	Stable
Ahr	0.0184159	0.0130088	0.796984	0.501463	Stable
Ahsa1	0.0245934	0.0656785	0.208221	-1.41715	Stable
Aida	0.024598	0.027843	0.989144	-0.178775	Stable
Aifm1	0.0308804	0.112282	0.0305697	-1.86237	Stable
Aifm3	0.0675945	0.144439	0.0988493	-1.09548	Stable
Aig1	0.440806	0.261646	0.044065	0.752527	Stable
Aimp1	0.0489239	0.0800087	0.491766	-0.709617	Stable
Aip	0.0184174	0.0467479	0.343088	-1.34383	Stable
Airn	0.22739	0.095578	0.01284	1.25042	Stable
Ajap1	0.104512	0.03283	0.0442564	1.67058	Stable
Ak3	0.150779	0.0532925	0.0232067	1.50043	Stable
Ak5	0.19363	0.248182	0.455388	-0.358094	Stable
Akain1	0.0121972	0.00636088	0.722982	0.93925	Stable
Akap10	0.143056	0.218998	0.216335	-0.61434	Stable
Akap11	0.254731	0.225027	0.799985	0.178872	Stable
Akap12	0.0828156	0.0455136	0.34969	0.863604	Stable
Akap13	0.164975	0.0722913	0.0590707	1.19036	Stable
Akap6	1.17036	0.378314	1.5506e-14	1.6293	Stable
Akap7	0.236645	0.185642	0.520804	0.350203	Stable
Akap8	0.0926765	0.111796	0.743726	-0.270595	Stable
Akap8l	0.156393	0.337465	0.00307917	-1.10956	Stable
Akap9	0.338384	0.288965	0.714349	0.22777	Stable
Akirin1	0.0122083	0.0451228	0.196542	-1.886	Stable
Akirin2	0.0620187	0.11053	0.277473	-0.833656	Stable
Akr1a1	0.0566682	0.147378	0.0451622	-1.37891	Stable
Akr1e1	0.0123277	0.0779438	0.025554	-2.66053	Stable
Akt3	0.800224	0.607967	0.347996	0.39641	Stable
Alas2	0.160855	0.0457945	0.00672536	1.81251	Stable
Alcam	0.470675	0.68518	0.00642871	-0.541754	Stable
Aldh1l2	0.00617357	0.0256651	0.32247	-2.05563	Stable
Aldh5a1	0.0619794	0.0602694	0.940016	0.0403632	Stable
Aldh6a1	0.0499159	0.0722121	0.613333	-0.532742	Stable
Aldh7a1	0.0953957	0.156574	0.229324	-0.714848	Stable
Aldoa	0.0933441	0.295914	0.000495033	-1.66454	Stable
Aldoc	0.170446	0.942695	2.12494e-20	-2.46747	Down
Alg1	0.0184142	0.0593428	0.172176	-1.68825	Stable
Alg12	0.018417	0.00650974	0.501232	1.50037	Stable
Alg13	0.0431761	0.0391214	0.895945	0.142277	Stable
Alg6	0.0371131	0.0788843	0.268211	-1.08781	Stable
Alk	0.165375	0.0790101	0.0868575	1.06563	Stable
Alkbh1	0.0555725	0.169727	0.0109091	-1.61077	Stable
Alkbh3	0.0433248	0.0648224	0.59748	-0.5813	Stable
Alkbh8	0.0616608	0.107287	0.343088	-0.799051	Stable
Ambra1	0.392931	0.691266	5.04912e-05	-0.814967	Stable
Amd1	0.0573395	0.0606404	0.983236	-0.080749	Stable
Amfr	0.0871422	0.0458198	0.285323	0.9274	Stable
Ammecr1	0.15236	0.211107	0.341725	-0.470489	Stable
Ammecr1l	0.0262669	0.047629	0.514801	-0.858594	Stable
Amn1	0.0683411	0.171231	0.0304191	-1.32512	Stable
Amotl1	0.105488	0.0387615	0.0768479	1.44438	Stable
Ampd2	0.0309579	0.0128875	0.438553	1.26433	Stable
Amph	0.458688	0.221221	0.00265817	1.05203	Stable
Amy1	0.062053	0.0651683	0.973804	-0.0706694	Stable
Amz2	0.0370197	0.0595414	0.571212	-0.6856	Stable
Anapc1	0.193539	0.114964	0.155777	0.751434	Stable
Anapc4	0.0693267	0.0581708	0.827076	0.253115	Stable
Anapc5	0.0753618	0.150972	0.112079	-1.00238	Stable
Anapc7	0.0123007	0.0257776	0.571212	-1.06738	Stable
Angel2	0.0743929	0.132477	0.241621	-0.832509	Stable
Angpt2	0.0630154	0.0456818	0.664394	0.464086	Stable
Angptl2	0.18378	0.0652499	0.0140745	1.49393	Stable
Ank	0.577598	0.613047	0.481325	-0.0859334	Stable
Ank1	0.25977	0.039601	4.77764e-06	2.71362	Up
Ank2	2.72466	1.99723	3.12786e-08	0.448074	Stable
Ank3	1.67965	0.892641	4.03644e-08	0.912005	Stable
Ankfy1	0.147877	0.0848224	0.208221	0.801884	Stable
Ankhd1	0.355413	0.499003	0.0305697	-0.489551	Stable
Ankib1	0.275614	0.106091	0.00375871	1.37734	Stable
Ankle2	0.0494988	0.0516596	0.983236	-0.0616417	Stable
Ankmy2	0.030768	0.0199352	0.661525	0.626114	Stable
Ankrd10	0.0685334	0.0518032	0.688561	0.403765	Stable
Ankrd11	0.64499	0.416507	0.0424438	0.630937	Stable
Ankrd12	0.259991	0.457754	0.00516327	-0.81611	Stable
Ankrd13c	0.0957291	0.0786221	0.756775	0.284022	Stable
Ankrd13d	0.0432566	0.0460296	0.984625	-0.0896402	Stable
Ankrd17	0.602854	0.34055	0.00700175	0.823941	Stable
Ankrd24	0.00653301	0.18436	4.65289e-06	-4.81864	Down
Ankrd26	0.0614832	0.0784848	0.736485	-0.352223	Stable
Ankrd27	0.0755954	0.0149563	0.0322369	2.33754	Stable
Ankrd28	0.262724	0.253828	0.992548	0.0496961	Stable
Ankrd29	0.0316224	0.0406797	0.836099	-0.363365	Stable
Ankrd33b	0.123106	0.0196955	0.0043436	2.64397	Up
Ankrd40	0.0432125	0.0279073	0.565771	0.630807	Stable
Ankrd42	0.0372255	0.025882	0.704947	0.524341	Stable
Ankrd44	0.117617	0.172198	0.347697	-0.549971	Stable
Ankrd45	0.0184558	0.0408386	0.47038	-1.14586	Stable
Ankrd52	0.108651	0.0722292	0.46694	0.589048	Stable
Anks1	0.241944	0.229558	0.990016	0.0758147	Stable
Anks1b	1.98581	0.961963	7.79287e-15	1.04568	Stable
Anks3	0.0751018	0.0528825	0.581805	0.506059	Stable
Anks6	0.0805316	0.0128825	0.0214034	2.64414	Stable
Ano10	0.154403	0.0721757	0.0775369	1.09712	Stable
Ano2	0.0321508	0.013339	0.438141	1.26921	Stable
Ano3	0.305052	0.229106	0.328637	0.413037	Stable
Ano4	0.334696	0.259637	0.478417	0.366356	Stable
Ano6	0.292162	0.171127	0.0924376	0.771698	Stable
Ano8	0.0380176	0.00648139	0.149576	2.55229	Stable
Anp32a	0.161401	0.196727	0.565121	-0.285545	Stable
Antxr1	0.225548	0.348584	0.0692768	-0.628069	Stable
Anxa6	0.129161	0.090813	0.47038	0.508201	Stable
Anxa7	0.0182749	0.0413399	0.47038	-1.17767	Stable
Ap1ar	0.0865258	0.0728015	0.749804	0.249162	Stable
Ap1b1	0.155897	0.0719628	0.0764875	1.11527	Stable
Ap1g1	0.156134	0.114163	0.452116	0.451689	Stable
Ap1m1	0.0448244	0.0385734	0.88436	0.216676	Stable
Ap1s1	0.0498072	0.0258653	0.434166	0.945337	Stable
Ap2a1	0.136794	0.0388875	0.0142415	1.81463	Stable
Ap2a2	0.169154	0.183598	0.813292	-0.118208	Stable
Ap2b1	0.230251	0.116769	0.0560897	0.979554	Stable
Ap3b1	0.273146	0.176413	0.214749	0.630715	Stable
Ap3b2	0.0941781	0.0853695	0.870778	0.14167	Stable
Ap3d1	0.0878321	0.0451978	0.28405	0.958496	Stable
Ap3m1	0.0311115	0.132232	0.00939218	-2.08755	Down
Ap3s1	0.139394	0.0914066	0.389541	0.608798	Stable
Ap3s2	0.0513123	0.0795934	0.506833	-0.633344	Stable
Ap4s1	0.0940506	0.100499	0.954166	-0.0956703	Stable
Ap5m1	0.0371315	0.0264323	0.706868	0.49034	Stable
Apaf1	0.0430821	0.0650576	0.588512	-0.594629	Stable
Apba1	0.465121	0.392957	0.680441	0.243234	Stable
Apba2	0.9102	0.588889	0.0281469	0.628188	Stable
Apbb1	0.0678072	0.0198395	0.100495	1.77306	Stable
Apbb2	0.466916	0.312038	0.111955	0.58144	Stable
Apc	1.01484	0.693379	0.0801473	0.549537	Stable
Apc2	0.131615	0.032521	0.0100304	2.01688	Stable
Apex2	0.144433	0.123488	0.772365	0.226032	Stable
Api5	0.0615504	0.071696	0.844272	-0.220123	Stable
Apip	0.0122387	0.0608693	0.0893948	-2.31426	Stable
Aplp1	0.268066	0.718612	5.99551e-09	-1.42262	Stable
Aplp2	0.456177	0.481248	0.623651	-0.0771864	Stable
Apmap	0.0122821	0.0391922	0.28717	-1.67401	Stable
Apobec4	0.00613111	0.158741	3.11597e-05	-4.69438	Down
Apoe	0.298048	3.99467	6.7001e-126	-3.74446	Down
Apoo	0.0698915	0.0648732	0.942051	0.107496	Stable
Apool	0.0252754	0.0457854	0.518046	-0.857152	Stable
Apopt1	0.050744	0.0721501	0.610143	-0.507764	Stable
App	0.883672	0.36728	4.29435e-07	1.26663	Stable
Appbp2	0.157017	0.112623	0.450793	0.479421	Stable
Appl1	0.0521496	0.143892	0.0278221	-1.46426	Stable
Appl2	0.486452	0.586421	0.196292	-0.26964	Stable
Aqr	0.10172	0.0456692	0.165395	1.15532	Stable
Araf	0.0990552	0.149063	0.409862	-0.589619	Stable
Arap2	0.450967	0.485399	0.510885	-0.10615	Stable
Arel1	0.124299	0.0584995	0.124887	1.08732	Stable
Arf1	0.0430627	0.00654716	0.100495	2.7175	Stable
Arf3	0.0863577	0.064688	0.6366	0.416827	Stable
Arf4	0.0428794	0.173139	0.00307864	-2.01357	Down
Arfgap1	0.067752	0.128451	0.224225	-0.922884	Stable
Arfgap2	0.0246684	0.0860984	0.0724901	-1.80332	Stable
Arfgap3	0.0122956	0.0393854	0.28717	-1.67951	Stable
Arfgef1	0.290787	0.123948	0.00752304	1.23022	Stable
Arfgef2	0.17494	0.160258	0.847747	0.126463	Stable
Arfgef3	0.281954	0.093265	0.000664872	1.59605	Stable
Arglu1	0.107167	0.455792	1.60217e-08	-2.08851	Down
Arhgap10	0.264172	0.11551	0.0119763	1.19346	Stable
Arhgap12	0.190616	0.220033	0.656153	-0.207054	Stable
Arhgap15	0.0686815	0.0551839	0.693149	0.315675	Stable
Arhgap17	0.192644	0.105607	0.111955	0.867225	Stable
Arhgap18	0.0621257	0.0743682	0.846465	-0.259494	Stable
Arhgap20	0.175629	0.066026	0.0203003	1.41142	Stable
Arhgap21	0.946919	0.493004	8.17466e-05	0.941642	Stable
Arhgap23	0.250947	0.137241	0.0749296	0.870672	Stable
Arhgap24	0.107537	0.0263912	0.02216	2.02671	Stable
Arhgap26	1.42822	0.661053	1.17301e-09	1.11138	Stable
Arhgap31	0.165342	0.3206	0.0215114	-0.955325	Stable
Arhgap32	0.377431	0.425797	0.427873	-0.173954	Stable
Arhgap35	0.495878	0.207184	0.000167353	1.25907	Stable
Arhgap39	0.243627	0.264907	0.758757	-0.120812	Stable
Arhgap44	0.340904	0.085195	9.23271e-06	2.00053	Up
Arhgap5	0.514934	0.951882	3.69248e-07	-0.886396	Stable
Arhgap6	0.0818226	0.054313	0.481325	0.591201	Stable
Arhgef1	0.0943546	0.213014	0.0252595	-1.17479	Stable
Arhgef10	0.136402	0.0526773	0.0592528	1.37261	Stable
Arhgef11	0.287538	0.172729	0.102519	0.735238	Stable
Arhgef12	0.682347	0.768649	0.160706	-0.171818	Stable
Arhgef17	0.125784	0.0392038	0.0281595	1.68189	Stable
Arhgef18	0.151559	0.104403	0.43098	0.537718	Stable
Arhgef2	0.0869144	0.0657552	0.635218	0.40249	Stable
Arhgef26	0.40825	0.564132	0.0295719	-0.466579	Stable
Arhgef28	0.174676	0.148531	0.732882	0.233915	Stable
Arhgef3	0.111427	0.0414403	0.0566611	1.427	Stable
Arhgef37	0.0555787	0.193972	0.00342796	-1.80324	Stable
Arhgef7	0.244598	0.0915726	0.00507902	1.41743	Stable
Arhgef9	0.296122	0.238886	0.575218	0.309866	Stable
Arid1a	0.483341	0.178542	3.76523e-05	1.43678	Stable
Arid1b	0.941684	0.398408	1.42696e-07	1.241	Stable
Arid2	0.295124	0.172331	0.0841514	0.776139	Stable
Arid3a	0.0245539	0.0066912	0.341725	1.87561	Stable
Arid4a	0.169651	0.219118	0.508747	-0.36914	Stable
Arid4b	0.265744	0.314298	0.490532	-0.242098	Stable
Arid5b	0.328833	0.333927	0.820617	-0.0221773	Stable
Arih1	0.398842	0.338475	0.722982	0.236766	Stable
Arih2	0.0949587	0.151367	0.284681	-0.672676	Stable
Arl13b	0.0733214	0.0656267	0.841986	0.159951	Stable
Arl15	0.706653	0.363697	0.000961059	0.958265	Stable
Arl2	0.0123674	0.0735139	0.0389672	-2.57147	Stable
Arl2bp	0.0123553	0.0134071	0.990016	-0.117862	Stable
Arl3	0.0371271	0.199967	0.000262969	-2.42922	Down
Arl6ip5	0.0307816	0.0656102	0.32247	-1.09185	Stable
Arl8a	0.0374864	0.0192844	0.504647	0.958931	Stable
Armc1	0.0433327	0.0259068	0.563688	0.742122	Stable
Armc8	0.171284	0.0734279	0.0429776	1.22199	Stable
Armc9	0.147693	0.231404	0.178473	-0.647808	Stable
Armcx5	0.0187911	0.0325408	0.626758	-0.792203	Stable
Arnt	0.236067	0.150246	0.225838	0.651872	Stable
Arnt2	0.394608	0.432023	0.501232	-0.130688	Stable
Arntl	0.256578	0.119072	0.0199278	1.10757	Stable
Arpc1a	0.0431481	0.138131	0.0224118	-1.67867	Stable
Arpc2	0.0573961	0.106701	0.261766	-0.894555	Stable
Arpc3	0.0192004	0.131808	0.00196363	-2.77923	Down
Arpc5l	0.0122924	0.0662851	0.0590707	-2.43091	Stable
Arpp19	0.0429259	0.12646	0.0448418	-1.55876	Stable
Arpp21	1.1769	0.843426	0.067219	0.480654	Stable
Arsb	0.268319	0.150688	0.0784034	0.832384	Stable
Arsg	0.0499401	0.00684207	0.0666869	2.86769	Stable
Arv1	0.0125792	0.0262624	0.571851	-1.06196	Stable
Arvcf	0.0370329	0.0131654	0.316014	1.49206	Stable
Asah1	0.164367	0.211456	0.452116	-0.363437	Stable
Asap1	0.593414	0.665551	0.204086	-0.16551	Stable
Asap2	0.125999	0.353179	0.000147822	-1.48699	Stable
Asb13	0.013843	0.0324805	0.415656	-1.23042	Stable
Asb3	0.264336	0.27593	0.757986	-0.0619247	Stable
Asb7	0.0685964	0.006615	0.0188466	3.37432	Stable
Asb8	0.0246152	0.1655	0.000724322	-2.74921	Down
Ascc1	0.0617024	0.0193088	0.141288	1.67607	Stable
Ascc2	0.0314185	0.0457949	0.692794	-0.543575	Stable
Ascc3	0.2891	0.138796	0.0179347	1.0586	Stable
Ash1l	0.62143	0.523407	0.753304	0.247658	Stable
Ash2l	0.0499596	0.0519308	0.986746	-0.0558297	Stable
Asic1	0.0940439	0.0198874	0.0226262	2.24148	Stable
Asic2	1.69105	0.862208	5.566e-10	0.971814	Stable
Asna1	0.0244505	0.0390602	0.660324	-0.675833	Stable
Asph	0.443929	0.386658	0.777121	0.199272	Stable
Asphd1	0.0311274	0.0266401	0.854522	0.224584	Stable
Aspscr1	0.0304638	0.08537	0.123718	-1.48664	Stable
Aste1	0.038681	0.0782624	0.272045	-1.01669	Stable
Astn1	0.800196	0.615961	0.349395	0.377515	Stable
Astn2	1.54512	0.995235	0.00103677	0.634608	Stable
Asxl1	0.179506	0.196736	0.81217	-0.132227	Stable
Asxl2	0.202197	0.253277	0.498702	-0.324957	Stable
Asxl3	0.0898306	0.006621	0.00499926	3.76209	Up
Atad1	0.129402	0.0926316	0.466274	0.482282	Stable
Atad2b	0.300583	0.31516	0.765413	-0.0683233	Stable
Atad3a	0.0632852	0.0913189	0.53226	-0.529044	Stable
Atad5	0.0374815	0.0359456	0.878812	0.0603641	Stable
Atcay	0.0254084	0.0761872	0.149217	-1.58424	Stable
Ate1	0.0309935	0.1496	0.0026238	-2.27107	Down
Atf1	0.0943392	0.116984	0.661459	-0.310387	Stable
Atf2	0.311751	0.187044	0.0942172	0.737013	Stable
Atf6	0.267008	0.130635	0.0312801	1.03134	Stable
Atf7ip	0.419336	0.183738	0.000951175	1.19046	Stable
Atg10	0.18955	0.177264	0.848685	0.096679	Stable
Atg12	0.0123549	0.0516918	0.131354	-2.06485	Stable
Atg13	0.0742149	0.0668462	0.840724	0.150863	Stable
Atg16l1	0.0738525	0.0953683	0.73943	-0.368864	Stable
Atg16l2	0.144675	0.140631	0.964545	0.0408948	Stable
Atg2a	0.0123283	0.0325012	0.410837	-1.39852	Stable
Atg2b	0.116794	0.0327594	0.0293237	1.83399	Stable
Atg3	0.0759715	0.137216	0.194264	-0.852914	Stable
Atg4a	0.0330063	0.0585306	0.436016	-0.826448	Stable
Atg4b	0.0646231	0.0931166	0.535616	-0.526988	Stable
Atg4c	0.15369	0.0779855	0.11673	0.978744	Stable
Atg4d	0.00636909	0.0980507	0.00254281	-3.94437	Down
Atg5	0.07586	0.0519483	0.576421	0.546263	Stable
Atg7	0.131119	0.0455252	0.0374406	1.52614	Stable
Atl1	0.12291	0.139647	0.819255	-0.184182	Stable
Atl2	0.21646	0.206879	0.963874	0.0653144	Stable
Atm	0.107184	0.104325	0.989144	0.0390009	Stable
Atp11a	0.184688	0.0393592	0.000906286	2.23032	Up
Atp11b	0.209436	0.14352	0.341886	0.545252	Stable
Atp11c	0.147488	0.0999483	0.403122	0.561346	Stable
Atp13a1	0.0435609	0.0527044	0.842868	-0.274891	Stable
Atp13a2	0.0619934	0.0529874	0.811715	0.226464	Stable
Atp13a3	0.182967	0.100882	0.122244	0.858917	Stable
Atp1a1	0.275412	0.406753	0.0712636	-0.562558	Stable
Atp1a2	0.966118	1.2543	0.000266727	-0.376612	Stable
Atp1a3	0.5232	0.203587	3.11024e-05	1.36171	Stable
Atp1b1	0.316761	0.389136	0.23433	-0.29688	Stable
Atp1b2	0.827624	0.989788	0.0270252	-0.258144	Stable
Atp2a2	0.427063	0.188713	0.0010499	1.17826	Stable
Atp2b1	0.734362	0.452251	0.024424	0.699367	Stable
Atp2b2	1.17622	0.59603	4.83115e-06	0.9807	Stable
Atp2b3	0.206781	0.101152	0.0590707	1.03158	Stable
Atp2b4	0.174039	0.0328459	0.000863696	2.40563	Up
Atp2c1	0.402109	0.360306	0.869326	0.158364	Stable
Atp5b	0.105748	0.450899	3.30422e-08	-2.09217	Down
Atp5c1	0.0889009	0.264958	0.00107663	-1.57549	Stable
Atp5f1	0.100754	0.132463	0.574988	-0.394763	Stable
Atp5g2	0.0186644	0.0326619	0.623869	-0.807317	Stable
Atp5g3	0.0377501	0.105354	0.0782312	-1.48069	Stable
Atp5h	0.0249631	0.312851	8.4299e-09	-3.64761	Down
Atp5j	0.0185525	0.214088	5.57126e-06	-3.52852	Down
Atp5o	0.839375	0.866706	0.31383	-0.0462279	Stable
Atp6ap1	0.037142	0.0198545	0.508747	0.903589	Stable
Atp6ap2	0.0804649	0.0851037	0.962602	-0.0808615	Stable
Atp6v0a1	0.2568	0.348291	0.211491	-0.439647	Stable
Atp6v0b	0.0439928	0.639782	1.44505e-18	-3.86224	Down
Atp6v0d1	0.125762	0.115399	0.837979	0.124057	Stable
Atp6v0e	0.081754	0.0387923	0.247571	1.07552	Stable
Atp6v0e2	0.0123346	0.0330099	0.410837	-1.42019	Stable
Atp6v1a	0.148568	0.073368	0.101376	1.0179	Stable
Atp6v1b2	0.0740532	0.0982752	0.644202	-0.408265	Stable
Atp6v1c1	0.0870153	0.0538646	0.392284	0.69193	Stable
Atp6v1d	0.0498442	0.110506	0.183951	-1.14863	Stable
Atp6v1e1	0.0744054	0.164767	0.0630895	-1.14694	Stable
Atp6v1g2	0.0431387	0.0660303	0.590587	-0.614146	Stable
Atp6v1h	0.173873	0.221214	0.499166	-0.347411	Stable
Atp7a	0.122291	0.117451	0.907192	0.0582636	Stable
Atp8a1	0.695636	0.320258	6.43674e-05	1.1191	Stable
Atp8a2	0.470842	0.193467	0.000244232	1.28315	Stable
Atp9a	0.201522	0.112538	0.122828	0.840533	Stable
Atp9b	0.433872	0.25653	0.0492162	0.758143	Stable
Atpaf1	0.0682902	0.0591071	0.827076	0.208348	Stable
Atpaf2	0.0443716	0.0131526	0.21886	1.75428	Stable
Atr	0.068309	0.222841	0.00161423	-1.70587	Stable
Atraid	0.0437745	0.32317	1.06914e-07	-2.88413	Down
Atrn	0.193504	0.226227	0.662116	-0.225406	Stable
Atrnl1	0.554586	0.283722	0.00283379	0.96693	Stable
Atrx	0.340569	0.377761	0.571212	-0.149525	Stable
Atxn1	1.05819	0.575306	0.000115281	0.879194	Stable
Atxn10	0.315954	0.306943	0.959924	0.0417416	Stable
Atxn2	0.346461	0.255691	0.341725	0.438289	Stable
Atxn7	0.141971	0.0725314	0.132579	0.968923	Stable
Atxn7l1	0.427308	0.240107	0.0252185	0.831597	Stable
Atxn7l1os1	0.0755842	0.0130519	0.0322001	2.53382	Stable
Auh	0.117508	0.0649415	0.238926	0.855546	Stable
Auts2	2.64286	1.99985	3.67481e-06	0.402209	Stable
Aven	0.0433859	0.0656121	0.589723	-0.596736	Stable
Avl9	0.067997	0.0779866	0.843777	-0.197756	Stable
Axin1	0.0808325	0.0837652	0.966629	-0.0514146	Stable
Azi2	0.0614799	0.0670768	0.973353	-0.1257	Stable
Azin1	0.0875826	0.0846727	0.985924	0.0487478	Stable
Azin2	0.0369273	0.0399055	0.986264	-0.1119	Stable
B130034C11Rik	0.00611633	0.0474009	0.0898923	-2.95418	Stable
B230118H07Rik	0.0370281	0.0735489	0.349395	-0.990084	Stable
B230209E15Rik	0.150781	0.120766	0.615151	0.320244	Stable
B230217O12Rik	0.0611852	0.0324449	0.38021	0.915189	Stable
B230334C09Rik	0.118868	0.0329736	0.0212043	1.84997	Stable
B3galnt2	0.0705148	0.046093	0.551529	0.613378	Stable
B3galt1	1.6435	1.53767	0.384278	0.0960247	Stable
B3galt2	0.0386481	0.0801881	0.271218	-1.05299	Stable
B3galt5	0.0682048	0.0263848	0.180856	1.37016	Stable
B3gat1	0.073624	0.0326766	0.218475	1.17192	Stable
B3gat3	0.0371724	0.0850439	0.199679	-1.19398	Stable
B3glct	0.0494309	0.0654476	0.722982	-0.404927	Stable
B430010I23Rik	0.0436281	0.168836	0.00691341	-1.95229	Stable
B4galnt4	0.0185349	0.0194915	0.989299	-0.072599	Stable
B4galt1	0.0324015	0.0539333	0.551529	-0.735116	Stable
B4galt4	0.0492912	0.0326102	0.604622	0.596007	Stable
B4galt5	0.0877347	0.0454401	0.282905	0.949182	Stable
B4galt6	0.141994	0.0548212	0.0344772	1.37302	Stable
B830012L14Rik	0.0491817	0.013471	0.150303	1.86826	Stable
B930095G15Rik	0.182076	0.209967	0.668494	-0.205617	Stable
BB365896	0.0560959	0.019503	0.199679	1.5242	Stable
BC002059	0.0551348	0.0458534	0.792569	0.265934	Stable
BC003331	0.0122254	0.105266	0.00437532	-3.10609	Down
BC004004	0.0306581	0.0854958	0.123718	-1.47959	Stable
BC005561	0.0249451	0.17224	0.000307394	-2.78759	Down
BC017158	0.0371098	0.012962	0.315541	1.51751	Stable
BC030336	0.0821206	0.0708527	0.84085	0.212921	Stable
BC048559	0.0246703	0.0260608	0.989144	-0.0791049	Stable
BC052040	0.143118	0.11508	0.601141	0.314569	Stable
BC065397	0.0507782	0.0665503	0.741074	-0.390237	Stable
Bach2	0.65275	0.378963	0.01284	0.784474	Stable
Bag1	0.0308353	0.0775978	0.173934	-1.33143	Stable
Bag6	0.0449279	0.0323603	0.737723	0.473387	Stable
Baiap2	0.11831	0.0727555	0.327871	0.701437	Stable
Baiap2l1	0.0140815	0.0192518	0.768848	-0.451198	Stable
Banp	0.00607019	0.0128792	0.704947	-1.08523	Stable
Bap1	0.0246825	0.0130983	0.601619	0.914109	Stable
Basp1	0.168502	0.116557	0.334723	0.531734	Stable
Baz1b	0.143466	0.143451	0.986264	0.000143013	Stable
Baz2a	0.14458	0.117591	0.687344	0.298094	Stable
Baz2b	0.673836	0.572887	0.767035	0.234145	Stable
Bbof1	0.0808287	0.0464908	0.362707	0.797921	Stable
Bbs2	0.0310946	0.0648435	0.326164	-1.0603	Stable
Bbs4	0.0310944	0.058582	0.428908	-0.913802	Stable
Bbs5	0.0246259	0.0533366	0.389294	-1.11495	Stable
Bbs7	0.0185015	0.0586572	0.172176	-1.66467	Stable
Bbs9	0.264541	0.143858	0.0661125	0.878849	Stable
Bbx	0.217747	0.0864293	0.0133856	1.33306	Stable
Bcan	0.453601	0.46969	0.668264	-0.0502833	Stable
Bcap29	0.0695221	0.139549	0.137218	-1.00523	Stable
Bcap31	0.0698858	0.11178	0.367621	-0.677595	Stable
Bcar1	0.0993569	0.0583487	0.33984	0.767919	Stable
Bcas2	0.0185319	0.0867452	0.0373226	-2.22678	Stable
Bcas3	0.741624	0.565467	0.336457	0.391245	Stable
Bcas3os1	0.0678295	0.105387	0.438553	-0.635708	Stable
Bcat1	0.0448811	0.033407	0.736485	0.425956	Stable
Bccip	0.0263402	0.0392387	0.661459	-0.575011	Stable
Bckdha	0.030876	0.0737281	0.239084	-1.25573	Stable
Bckdhb	0.304218	0.229098	0.401701	0.409143	Stable
Bcl11a	0.261574	0.14197	0.0660752	0.881638	Stable
Bcl11b	0.163723	0.0658226	0.0365976	1.3146	Stable
Bcl2	0.363983	0.182865	0.0108157	0.993094	Stable
Bcl2l1	0.210889	0.231671	0.744434	-0.13559	Stable
Bcl2l13	0.0685684	0.0611006	0.828288	0.166359	Stable
Bcl6	0.061684	0.186755	0.00861213	-1.59818	Stable
Bcl7a	0.0615508	0.0266498	0.246778	1.20765	Stable
Bcl9	0.201122	0.123566	0.213462	0.702792	Stable
Bclaf1	0.187023	0.277686	0.149273	-0.570237	Stable
Bcr	0.298138	0.0853636	0.000156148	1.80429	Stable
Bdh1	0.0755006	0.217299	0.00460839	-1.52512	Stable
Bdp1	0.193073	0.12463	0.269735	0.631493	Stable
Becn1	0.00618369	0.0707467	0.0153555	-3.51612	Stable
Bend6	0.0803539	0.124124	0.455718	-0.627338	Stable
Bfar	0.0430891	0.113777	0.0879811	-1.40081	Stable
Bicc1	0.10097	0.137133	0.576235	-0.441661	Stable
Bicd1	0.294424	0.289407	0.973276	0.0247954	Stable
Bicd2	0.0679098	0.0455256	0.557984	0.576942	Stable
Bicdl1	0.17559	0.0535329	0.00600484	1.71371	Stable
Bin1	0.182867	0.0537075	0.00423263	1.7676	Stable
Bin3	0.0878497	0.0194303	0.0323729	2.17673	Stable
Birc2	0.0511504	0.0580544	0.848199	-0.18266	Stable
Birc6	0.592228	0.424558	0.193038	0.480193	Stable
Bivm	0.0314638	0.0588433	0.427937	-0.903187	Stable
Blcap	0.191863	0.0261928	9.22089e-05	2.87283	Up
Blmh	0.0432022	0.0844806	0.291469	-0.967517	Stable
Bmp2k	0.216321	0.124913	0.136855	0.792246	Stable
Bmper	0.124102	0.0399729	0.038247	1.63444	Stable
Bmpr1a	0.244792	0.393273	0.0336828	-0.683974	Stable
Bmpr1b	0.521795	0.606165	0.200711	-0.216227	Stable
Bmpr2	0.278595	0.125184	0.0120033	1.15412	Stable
Bms1	0.0560854	0.0524271	0.926081	0.0973132	Stable
Bmt2	0.0867488	0.118157	0.560369	-0.445785	Stable
Bod1l	0.160663	0.206773	0.479162	-0.36401	Stable
Bola3	0.00622207	0.0517212	0.0583404	-3.05529	Stable
Bop1	0.0379522	0.0329325	0.875367	0.204674	Stable
Borcs5	0.0819677	0.0594989	0.610897	0.462193	Stable
Borcs7	0.0430749	0.0652126	0.589723	-0.598303	Stable
Borcs8	0.0249942	0.0659726	0.210094	-1.40027	Stable
Bpgm	0.0555021	0.0193636	0.201646	1.5192	Stable
Bphl	0.0680472	0.0535228	0.69804	0.346383	Stable
Bptf	0.383796	0.290629	0.388134	0.401163	Stable
Braf	0.305176	0.312262	0.811456	-0.0331174	Stable
Brap	0.0495203	0.0194882	0.282075	1.34542	Stable
Brcc3	0.0610514	0.0210854	0.142154	1.53378	Stable
Brd1	0.132002	0.120125	0.846465	0.136033	Stable
Brd3	0.0493323	0.0801188	0.49577	-0.699609	Stable
Brd4	0.317875	0.276766	0.813825	0.199795	Stable
Brd7	0.0189342	0.0719482	0.0844678	-1.92597	Stable
Brd8	0.0246168	0.0989759	0.03376	-2.00743	Stable
Bre	0.331669	0.261597	0.474772	0.342397	Stable
Brf1	0.117137	0.0713138	0.329642	0.715947	Stable
Brinp1	0.528168	0.293162	0.0114788	0.849301	Stable
Brinp2	0.272923	0.253359	0.927081	0.107312	Stable
Brinp3	0.46294	0.455207	0.932346	0.0243019	Stable
Brip1os	0.214201	0.227078	0.836099	-0.0842221	Stable
Brms1	0.0184712	0.0587393	0.172809	-1.66905	Stable
Brms1l	0.0759802	0.0864172	0.848538	-0.185696	Stable
Brox	0.0491649	0.0420816	0.765413	0.224437	Stable
Brsk2	0.182367	0.0386079	0.00088593	2.23988	Up
Brwd1	0.340823	0.0667266	9.39924e-07	2.35269	Up
Brwd3	0.0554986	0.0391239	0.640634	0.504401	Stable
Bsdc1	0.0316337	0.0729264	0.243737	-1.20498	Stable
Bsg	0.126089	0.341831	0.000463163	-1.43884	Stable
Bsn	0.57876	0.0791867	2.67272e-13	2.86964	Up
Btaf1	0.198657	0.194462	0.989144	0.0307946	Stable
Btbd1	0.131507	0.131364	0.989144	0.00156059	Stable
Btbd10	0.128093	0.11038	0.820868	0.214712	Stable
Btbd3	0.137964	0.15193	0.834732	-0.139119	Stable
Btbd7	0.188776	0.248839	0.376671	-0.398538	Stable
Btbd9	0.62041	0.434012	0.169356	0.515487	Stable
Btf3	0.0185413	0.0327739	0.623869	-0.821807	Stable
Btrc	0.269768	0.282883	0.824955	-0.0684833	Stable
Bzw1	0.0307425	0.110851	0.0298776	-1.85031	Stable
Bzw2	0.0555239	0.0651785	0.846465	-0.231288	Stable
C130071C03Rik	0.544008	0.636903	0.127272	-0.227444	Stable
C130073E24Rik	0.175881	0.0610356	0.015135	1.52688	Stable
C1galt1c1	0.0185984	0.032446	0.623869	-0.802868	Stable
C230004F18Rik	0.526493	0.0658274	1.15311e-12	2.99965	Up
C230071H17Rik	0.0183963	0.0459526	0.343088	-1.32073	Stable
C230088H06Rik	0.0681292	0.0816594	0.846465	-0.261346	Stable
C2cd2	0.0741418	0.174938	0.0451545	-1.23849	Stable
C2cd3	0.131589	0.108064	0.664684	0.284156	Stable
C2cd5	0.266329	0.27529	0.838709	-0.047745	Stable
C330007P06Rik	0.0801366	0.0520526	0.481325	0.622492	Stable
C530008M17Rik	0.239524	0.153265	0.212418	0.644148	Stable
C77370	0.106861	0.0608467	0.273108	0.812479	Stable
C78859	0.043999	0.039079	0.893755	0.171076	Stable
C79798	0.0509422	0.0463869	0.910474	0.135143	Stable
C920021L13Rik	0.0190556	0.151052	0.000497077	-2.98676	Down
CAAA01180111.2	0.0306861	0.121777	0.0207398	-1.98858	Stable
Caap1	0.0944724	0.0988186	0.957162	-0.0648894	Stable
Cab39	0.130069	0.0976652	0.565783	0.413357	Stable
Cab39l	0.0932287	0.0916744	0.988241	0.0242545	Stable
Cabin1	0.268634	0.193217	0.322199	0.47542	Stable
Cabp1	0.144723	0.0794521	0.184327	0.865134	Stable
Cachd1	0.373668	0.457275	0.217958	-0.291308	Stable
Cacna1a	1.16496	0.930453	0.521599	0.324273	Stable
Cacna1b	0.369149	0.092905	5.37744e-06	1.99037	Stable
Cacna1c	1.56572	0.265893	5.10129e-34	2.55791	Up
Cacna1d	0.802681	0.388356	9.79472e-05	1.04745	Stable
Cacna1e	0.923796	0.326647	1.4211e-09	1.49984	Stable
Cacna1i	0.128207	0.00662701	0.000517955	4.27397	Up
Cacna2d1	0.843092	0.259026	4.32873e-11	1.70259	Stable
Cacna2d2	0.16356	0.11735	0.470957	0.479006	Stable
Cacna2d3	1.00665	0.388869	1.68608e-09	1.3722	Stable
Cacnb1	0.0817464	0.0453412	0.357841	0.850334	Stable
Cacnb2	0.599484	0.52072	0.764176	0.203213	Stable
Cacnb4	0.815028	0.482469	0.00703768	0.756412	Stable
Cacng2	0.273105	0.0660418	0.000110081	2.048	Up
Cacng7	0.118291	0.0786384	0.42303	0.589033	Stable
Cacng8	0.134234	0.113554	0.747593	0.241364	Stable
Cacul1	0.118727	0.0787257	0.421503	0.592739	Stable
Cadm1	1.58962	0.669395	1.16384e-13	1.24775	Stable
Cadm2	2.95869	2.11499	1.85983e-11	0.484304	Stable
Cadm4	0.111924	0.106467	0.90897	0.0721194	Stable
Cadps	1.18038	0.853229	0.127916	0.468249	Stable
Cadps2	0.654154	0.154492	1.01583e-10	2.0821	Up
Calb1	0.0367394	0.0475788	0.837378	-0.37299	Stable
Calcoco1	0.0311013	0.0470855	0.680441	-0.59831	Stable
Calm1	0.188197	0.537709	4.72166e-07	-1.51458	Stable
Calm2	0.118633	0.354602	7.63273e-05	-1.5797	Stable
Calm3	0.0955221	0.0693091	0.528361	0.46279	Stable
Caln1	1.00331	0.3132	2.6816e-12	1.67961	Stable
Calr	0.0821215	0.172412	0.0700785	-1.07003	Stable
Calu	0.0743426	0.0991032	0.651322	-0.414743	Stable
Caly	0.018649	0.217022	5.59524e-06	-3.54067	Down
Camk1	0.0310665	0.113278	0.0306929	-1.86643	Stable
Camk1d	2.04797	0.435068	5.59746e-43	2.23488	Up
Camk2a	0.426852	0.19033	0.00142455	1.16523	Stable
Camk2b	0.488963	0.18278	3.22435e-05	1.41961	Stable
Camk2d	0.575656	0.642429	0.190618	-0.158329	Stable
Camk2g	0.454816	0.526455	0.317582	-0.211027	Stable
Camk2n1	0.043597	0.00668192	0.100495	2.7059	Stable
Camk4	0.553651	0.130791	2.7017e-09	2.08172	Up
Camkmt	0.324732	0.311001	0.998864	0.0623297	Stable
Camkv	0.0682748	0.100626	0.537925	-0.559586	Stable
Caml	0.0307393	0.118116	0.0206319	-1.94205	Stable
Camsap1	0.113488	0.0648007	0.291251	0.80846	Stable
Camsap2	0.253114	0.0990985	0.00602987	1.35285	Stable
Camta1	1.07885	0.404537	1.63534e-10	1.41515	Stable
Camta2	0.168318	0.059031	0.0212153	1.51165	Stable
Cand1	0.107407	0.0323437	0.0425894	1.73153	Stable
Canx	0.133769	0.186894	0.38168	-0.482479	Stable
Cap2	0.327588	0.346542	0.723364	-0.0811475	Stable
Capn10	0.0129822	0.0546574	0.134153	-2.07388	Stable
Capn15	0.117207	0.183118	0.232013	-0.643714	Stable
Capn2	0.165915	0.214064	0.454419	-0.367603	Stable
Capn7	0.0749031	0.071682	0.96279	0.0634143	Stable
Capns1	0.0442795	0.132248	0.03376	-1.57854	Stable
Caprin1	0.124264	0.201352	0.199679	-0.696313	Stable
Capza1	0.105523	0.14566	0.484812	-0.465049	Stable
Capza2	0.0800257	0.0643809	0.737452	0.313831	Stable
Capzb	0.256798	0.154792	0.114036	0.730301	Stable
Car10	1.34836	1.49523	0.0111268	-0.149165	Stable
Car11	0.0309666	0.273164	7.92315e-07	-3.14099	Down
Car2	0.0802455	0.103899	0.648021	-0.372685	Stable
Car7	0.0430824	0.00646176	0.100495	2.7371	Stable
Carf	0.0696893	0.0713767	0.98476	-0.0345161	Stable
Carmil1	0.574904	0.685656	0.0879811	-0.254163	Stable
Carnmt1	0.0495727	0.0385597	0.764763	0.362451	Stable
Cars	0.043078	0.039496	0.898282	0.125243	Stable
Cars2	0.0184808	0.0536257	0.244254	-1.5369	Stable
Casc3	0.0619321	0.0516717	0.80687	0.261313	Stable
Casc4	0.126314	0.249263	0.027791	-0.980657	Stable
Casd1	0.112279	0.0917074	0.711249	0.291978	Stable
Cask	0.428836	0.254537	0.0426757	0.752555	Stable
Caskin1	0.131811	0.0658819	0.146416	1.00052	Stable
Casp8ap2	0.0369612	0.0657284	0.451394	-0.830506	Stable
Cast	0.024865	0.0386947	0.661459	-0.638018	Stable
Cbfa2t2	0.244087	0.272503	0.651733	-0.158875	Stable
Cbl	0.13756	0.111417	0.680046	0.304086	Stable
Cblb	0.312755	0.132094	0.00442	1.24346	Stable
Cbll1	0.0122899	0.0589763	0.0893948	-2.26267	Stable
Cbx1	0.0313212	0.0918663	0.0899708	-1.5524	Stable
Cbx3	0.0431866	0.118574	0.0647526	-1.45714	Stable
Cbx4	0.0185768	0.0328772	0.623869	-0.823582	Stable
Cbx5	0.0680764	0.276213	5.11568e-05	-2.02056	Down
Cbx6	0.0252188	0.00681565	0.341725	1.88758	Stable
Cbx7	0.0757024	0.0457868	0.448548	0.725406	Stable
Cc2d1a	0.0310764	0.0199217	0.661385	0.641475	Stable
Cc2d1b	0.0311521	0.0323185	0.989144	-0.0530298	Stable
Ccar1	0.113975	0.206023	0.0932388	-0.854098	Stable
Ccar2	0.0495322	0.0260919	0.438089	0.924764	Stable
Ccbe1	0.0615892	0.0394634	0.518685	0.642162	Stable
Ccdc107	0.0625203	0.0716935	0.847747	-0.197517	Stable
Ccdc12	0.0264701	0.140341	0.00310672	-2.40649	Down
Ccdc136	0.146473	0.16655	0.765413	-0.185322	Stable
Ccdc138	0.0680646	0.0957183	0.639464	-0.49189	Stable
Ccdc141	0.281171	0.145005	0.0389225	0.955342	Stable
Ccdc148	0.171959	0.178346	0.904065	-0.0526173	Stable
Ccdc149	0.10534	0.0130734	0.00398976	3.01035	Up
Ccdc159	0.0186219	0.0413991	0.470957	-1.1526	Stable
Ccdc171	0.0610798	0.0454416	0.668824	0.426681	Stable
Ccdc174	0.012631	0.0875269	0.0168286	-2.79275	Stable
Ccdc186	0.0430864	0.11937	0.0638257	-1.47013	Stable
Ccdc191	0.0675905	0.122116	0.284811	-0.853363	Stable
Ccdc28a	0.0253089	0.0193873	0.834431	0.384533	Stable
Ccdc28b	0.0125804	0.0589819	0.0903917	-2.2291	Stable
Ccdc30	0.0819672	0.0993008	0.747112	-0.276758	Stable
Ccdc34	0.0619087	0.0538945	0.806136	0.200005	Stable
Ccdc39	0.107668	0.0589035	0.269843	0.870166	Stable
Ccdc47	0.0246262	0.157832	0.000739902	-2.68013	Down
Ccdc50	0.0800751	0.128318	0.378946	-0.680293	Stable
Ccdc57	0.0866794	0.124665	0.469548	-0.52429	Stable
Ccdc58	0.0430276	0.201486	0.000560494	-2.22734	Down
Ccdc59	0.00613854	0.117178	0.000593102	-4.25466	Down
Ccdc6	0.17624	0.0583623	0.0105874	1.59444	Stable
Ccdc66	0.086991	0.143788	0.263955	-0.725008	Stable
Ccdc73	0.106231	0.079422	0.58535	0.419594	Stable
Ccdc77	0.0186294	0.0339238	0.627492	-0.864716	Stable
Ccdc7b	0.0247496	0.00652981	0.341725	1.92229	Stable
Ccdc85a	0.378949	0.422834	0.594634	-0.158087	Stable
Ccdc88a	0.581838	0.640048	0.27243	-0.137563	Stable
Ccdc88c	0.17017	0.11458	0.319448	0.570617	Stable
Ccdc90b	0.0433968	0.0651973	0.594634	-0.587223	Stable
Ccdc91	0.133913	0.0390907	0.0192569	1.7764	Stable
Ccdc92	0.0307949	0.039285	0.834015	-0.351287	Stable
Ccdc93	0.0946854	0.0732222	0.650099	0.37086	Stable
Cck	0.0244834	0.314288	3.552e-08	-3.68221	Down
Ccl25	0.107042	0.103309	0.988241	0.0512152	Stable
Ccl27a	0.0434858	0.0272298	0.565121	0.675355	Stable
Ccm2	0.0867929	0.0788288	0.862631	0.138853	Stable
Ccnc	0.0746644	0.0723931	0.963359	0.0445694	Stable
Ccnd3	0.138372	0.0946996	0.39537	0.547123	Stable
Ccni	0.0559229	0.0391438	0.641996	0.514656	Stable
Ccnjl	0.0622099	0.187371	0.00939832	-1.59069	Stable
Ccnk	0.0247046	0.026274	0.989144	-0.0888511	Stable
Ccnl1	0.0375862	0.137971	0.0124858	-1.87609	Stable
Ccnl2	0.0741728	0.304026	2.64705e-05	-2.03523	Down
Ccnt1	0.0433911	0.153916	0.0104609	-1.82667	Stable
Ccnt2	0.168141	0.168853	0.996885	-0.00609811	Stable
Ccny	0.340084	0.162723	0.0114164	1.06347	Stable
Ccr9	0.0305282	0.0325237	0.988241	-0.0913466	Stable
Ccs	0.044212	0.0721906	0.479473	-0.707375	Stable
Ccser1	1.18994	0.486326	5.49285e-10	1.2909	Stable
Ccser2	0.183895	0.225051	0.536085	-0.291373	Stable
Cct6a	0.0127819	0.0455448	0.200147	-1.83318	Stable
Cct7	0.0468541	0.0647205	0.614375	-0.466048	Stable
Cct8	0.0312101	0.0539893	0.551529	-0.790661	Stable
Ccz1	0.0498263	0.0801269	0.501232	-0.685379	Stable
Cd180	0.0313186	0.00644508	0.228131	2.28075	Stable
Cd200	0.0433668	0.0263538	0.563786	0.718576	Stable
Cd276	0.0188761	0.0065971	0.501232	1.51666	Stable
Cd2ap	0.155172	0.143643	0.904537	0.11138	Stable
Cd46	0.107658	0.0994604	0.890679	0.114262	Stable
Cd47	0.117878	0.0655727	0.238643	0.846132	Stable
Cd81	0.163495	2.43153	8.7455e-86	-3.89455	Down
Cd99l2	0.118905	0.0989895	0.725067	0.264458	Stable
Cdadc1	0.0827217	0.0193475	0.0473439	2.09612	Stable
Cdan1	0.018439	0.032778	0.623869	-0.829968	Stable
Cdc123	0.0928204	0.127508	0.567935	-0.458079	Stable
Cdc14b	0.0509048	0.0983204	0.242955	-0.949689	Stable
Cdc23	0.0442847	0.0323621	0.730606	0.452502	Stable
Cdc26	0.0684653	0.0588922	0.825034	0.217296	Stable
Cdc27	0.0995603	0.150998	0.33984	-0.600889	Stable
Cdc37	0.0373885	0.045578	0.841986	-0.285746	Stable
Cdc37l1	0.119834	0.294447	0.00287491	-1.29698	Stable
Cdc40	0.0761063	0.164374	0.0657955	-1.1109	Stable
Cdc42	0.176937	0.180303	0.962552	-0.027191	Stable
Cdc42bpa	0.708081	0.520528	0.239981	0.44394	Stable
Cdc42bpb	0.209667	0.104557	0.06369	1.00381	Stable
Cdc42se2	0.17137	0.150915	0.833336	0.183377	Stable
Cdc5l	0.0369715	0.0544127	0.701745	-0.557532	Stable
Cdc7	0.0123623	0.0323834	0.410837	-1.3893	Stable
Cdc73	0.261034	0.140045	0.0582842	0.898351	Stable
Cdh10	0.719942	1.04422	0.000141451	-0.536477	Stable
Cdh11	0.326624	0.265174	0.620327	0.300691	Stable
Cdh12	0.221721	0.110317	0.0425836	1.00709	Stable
Cdh13	0.510035	0.165596	3.66952e-06	1.62292	Stable
Cdh18	0.744421	0.266032	5.53344e-08	1.48452	Stable
Cdh2	0.893253	0.523262	0.00286671	0.771535	Stable
Cdh22	0.207209	0.126444	0.202086	0.712585	Stable
Cdh23	0.0435093	0.117671	0.0650057	-1.43536	Stable
Cdh4	0.582967	0.096817	9.09796e-12	2.59008	Up
Cdh6	0.0615759	0.0652732	0.972653	-0.0841249	Stable
Cdh7	0.131241	0.0395493	0.0207361	1.73049	Stable
Cdh8	0.371029	0.21024	0.0365578	0.819495	Stable
Cdh9	0.0559789	0.103997	0.331229	-0.89358	Stable
Cdip1	0.194659	0.420349	0.00054708	-1.11064	Stable
Cdk11b	0.0619448	0.157348	0.0367617	-1.3449	Stable
Cdk12	0.0992284	0.349238	2.78834e-05	-1.81539	Stable
Cdk13	0.308605	0.2269	0.359772	0.443707	Stable
Cdk14	0.513903	0.315455	0.0590707	0.704061	Stable
Cdk16	0.100526	0.0915498	0.873512	0.134944	Stable
Cdk17	0.310164	0.16256	0.0372398	0.932055	Stable
Cdk19	0.407152	0.375678	0.906295	0.116068	Stable
Cdk4	0.012619	0.0331767	0.412781	-1.39457	Stable
Cdk5	0.00616853	0.0331887	0.21165	-2.42769	Stable
Cdk5rap2	0.417989	0.419829	0.878812	-0.00633538	Stable
Cdk7	0.0373096	0.0588952	0.572229	-0.658604	Stable
Cdk8	2.29512	0.202065	1.24385e-71	3.50568	Up
Cdk9	0.006277	0.0133046	0.704947	-1.08378	Stable
Cdkal1	0.493	0.294458	0.0349104	0.743523	Stable
Cdkl1	0.0185213	0.013281	0.796984	0.47982	Stable
Cdkl2	0.0314277	0.0198979	0.661382	0.65942	Stable
Cdkl3	0.0690933	0.112585	0.372319	-0.704392	Stable
Cdkl5	0.215066	0.0587636	0.00127634	1.87178	Stable
Cdon	0.0743049	0.0195387	0.0702155	1.92712	Stable
Cds1	0.0823919	0.00682882	0.00777146	3.59279	Up
Cds2	0.117084	0.105767	0.836099	0.146655	Stable
Cdv3	0.0183948	0.0644876	0.117696	-1.80973	Stable
Cdyl	0.146055	0.0717553	0.124887	1.02535	Stable
Cdyl2	0.207543	0.0920427	0.0324862	1.17303	Stable
Cecr5	0.111426	0.118793	0.925297	-0.0923717	Stable
Celf1	0.287278	0.206594	0.346218	0.475645	Stable
Celf2	2.55988	2.30474	0.146416	0.15147	Stable
Celf3	0.0617196	0.0863044	0.626758	-0.483705	Stable
Celf4	0.981483	0.313656	8.52917e-12	1.64578	Stable
Cenpc1	0.0618645	0.138666	0.0928909	-1.16444	Stable
Cenpp	0.132106	0.0959629	0.46493	0.461145	Stable
Cep104	0.0821947	0.0198464	0.04805	2.05017	Stable
Cep112	0.234664	0.175016	0.439469	0.423108	Stable
Cep120	0.1407	0.0844076	0.29532	0.737174	Stable
Cep126	0.0245421	0.0524339	0.389294	-1.09524	Stable
Cep128	0.151708	0.0792583	0.141724	0.936666	Stable
Cep162	0.0984444	0.0591602	0.346405	0.734683	Stable
Cep164	0.0802125	0.0790456	0.974542	0.0211423	Stable
Cep170	0.344687	0.111545	0.000138002	1.62766	Stable
Cep19	0.0124106	0.0326565	0.410837	-1.3958	Stable
Cep192	0.0753121	0.0719358	0.96279	0.0661713	Stable
Cep250	0.0372561	0.100531	0.106464	-1.43209	Stable
Cep290	0.0681138	0.0552126	0.695355	0.302951	Stable
Cep295	0.064735	0.0917326	0.535317	-0.50289	Stable
Cep350	0.634651	0.255887	5.51668e-06	1.31046	Stable
Cep44	0.0184167	0.0611561	0.172176	-1.73148	Stable
Cep57	0.0368736	0.104591	0.0752186	-1.5041	Stable
Cep68	0.0335376	0.163243	0.00122646	-2.28317	Down
Cep70	0.055507	0.0522699	0.927792	0.086689	Stable
Cep78	0.0618086	0.163409	0.0252185	-1.40261	Stable
Cep83	0.126042	0.0917478	0.535317	0.458165	Stable
Cep83os	0.0124525	0.0659708	0.0590707	-2.4054	Stable
Cep85l	0.484002	0.407992	0.742267	0.246471	Stable
Cep89	0.0617013	0.0323824	0.378919	0.930092	Stable
Cep95	0.0560626	0.111118	0.201646	-0.986981	Stable
Cep97	0.0367263	0.0456422	0.837378	-0.313556	Stable
Cept1	0.0751214	0.0474348	0.4509	0.663279	Stable
Cerk	0.0748109	0.0281734	0.129047	1.40891	Stable
Cers4	0.0247708	0.0802507	0.103489	-1.69588	Stable
Cers5	0.0920049	0.171834	0.125648	-0.901232	Stable
Cers6	0.420406	0.0935451	1.16414e-07	2.16805	Up
Cetn3	0.0374148	0.104943	0.0780875	-1.48793	Stable
Cfap20	0.0526377	0.152009	0.0205949	-1.52999	Stable
Cfap36	0.13405	0.0846152	0.358455	0.663786	Stable
Cfap54	0.080461	0.0348233	0.16111	1.20824	Stable
Cfdp1	0.119805	0.191211	0.201452	-0.674478	Stable
Cfl2	0.0313881	0.0718584	0.242955	-1.19494	Stable
Cgrrf1	0.0247698	0.0601381	0.287731	-1.2797	Stable
Chac2	0.0183443	0.046032	0.343088	-1.3273	Stable
Chadl	0.0249783	0.0550194	0.389294	-1.13926	Stable
Chchd2	0.0183956	0.246009	7.16377e-07	-3.74128	Down
Chchd3	0.403183	0.487436	0.2086	-0.27378	Stable
Chchd6	0.252398	0.118708	0.0243469	1.08829	Stable
Chchd7	0.0430956	0.0777686	0.377744	-0.851647	Stable
Chd1	0.147327	0.186977	0.535317	-0.34384	Stable
Chd2	0.379577	0.241122	0.111955	0.654631	Stable
Chd3	0.284389	0.170966	0.112639	0.734154	Stable
Chd4	0.230842	0.289079	0.378426	-0.324558	Stable
Chd5	0.148974	0.0735707	0.100714	1.01786	Stable
Chd6	0.517672	0.55368	0.439511	-0.0970137	Stable
Chd7	0.430209	0.308384	0.252261	0.480312	Stable
Chd8	0.197304	0.151201	0.509624	0.383951	Stable
Chd9	0.756451	1.0983	2.31183e-05	-0.537948	Stable
Cherp	0.051316	0.105945	0.190618	-1.04584	Stable
Chfr	0.104988	0.124884	0.744661	-0.250361	Stable
Chga	0.0122474	0.0265621	0.571212	-1.11689	Stable
Chgb	0.136265	0.28593	0.014144	-1.06924	Stable
Chic1	0.0373657	0.100543	0.107619	-1.42802	Stable
Chic2	0.106585	0.0796917	0.581041	0.419509	Stable
Chid1	0.0491307	0.104335	0.180856	-1.08653	Stable
Chka	0.184026	0.506803	2.16555e-06	-1.46152	Stable
Chl1	0.419618	0.410847	0.948539	0.0304766	Stable
Chm	0.180277	0.191477	0.87354	-0.0869551	Stable
Chmp3	0.0371829	0.144716	0.00843036	-1.96051	Stable
Chmp4b	0.10625	0.150803	0.432083	-0.505204	Stable
Chn1	0.254326	0.226718	0.809477	0.165779	Stable
Chn2	0.722811	0.100598	5.28998e-16	2.84501	Up
Chordc1	0.0556977	0.111502	0.199307	-1.00139	Stable
Chp1	0.0930509	0.136575	0.397518	-0.553605	Stable
Chpt1	0.136277	0.560941	9.63804e-10	-2.0413	Down
Chrm3	0.443048	0.261333	0.0257573	0.761574	Stable
Chrnb2	0.107786	0.0266149	0.0224118	2.01786	Stable
Chst11	0.337055	0.378827	0.481325	-0.168553	Stable
Chst8	0.132615	0.163507	0.589543	-0.30211	Stable
Chsy1	0.106688	0.0713485	0.472488	0.58044	Stable
Chsy3	0.474382	0.289403	0.0433166	0.712969	Stable
Chuk	0.106197	0.111025	0.954166	-0.0641343	Stable
Ciapin1	0.0126641	0.131637	0.000701436	-3.37774	Down
Cipc	0.0803221	0.146814	0.196292	-0.870124	Stable
Cisd2	0.024995	0.0578691	0.293035	-1.21115	Stable
Cit	0.27786	0.263201	0.897401	0.0781927	Stable
Ciz1	0.0370477	0.0522047	0.70533	-0.494795	Stable
Ckap4	0.0182787	0.0195392	0.989144	-0.0962061	Stable
Ckap5	0.259778	0.421097	0.0212771	-0.696872	Stable
Ckb	0.0627413	1.13086	2.34171e-34	-4.17187	Down
Ckmt1	0.0314779	0.106747	0.0453591	-1.76179	Stable
Clasp1	0.622047	0.250158	1.58985e-05	1.31418	Stable
Clasp2	0.959528	0.650342	0.067918	0.561126	Stable
Clasrp	0.0499495	0.209598	0.000544313	-2.06908	Down
Clcn2	0.0737591	0.0584979	0.720487	0.334436	Stable
Clcn3	0.248291	0.308983	0.386121	-0.315492	Stable
Clcn4	0.0758257	0.147654	0.147153	-0.96146	Stable
Clcn5	0.0589001	0.0325318	0.478094	0.856419	Stable
Clcn6	0.0833711	0.0266071	0.0911771	1.64773	Stable
Cldn12	0.0502537	0.0132554	0.150182	1.92265	Stable
Cldn34c1	0.0246701	0.0397448	0.660324	-0.688	Stable
Clec16a	0.332301	0.19335	0.0648915	0.781274	Stable
Clic4	0.0741962	0.254881	0.000819599	-1.78041	Stable
Clint1	0.156946	0.118825	0.534139	0.40143	Stable
Clip1	0.483126	0.214103	0.000796564	1.17409	Stable
Clip2	0.142827	0.0454792	0.0194615	1.65099	Stable
Clip3	0.100167	0.0541855	0.242955	0.886425	Stable
Clip4	0.0559739	0.0528136	0.926081	0.0838445	Stable
Clk1	0.104666	0.235294	0.0203745	-1.16867	Stable
Clk3	0.0739612	0.0330814	0.218475	1.16075	Stable
Clk4	0.112496	0.13122	0.753512	-0.222114	Stable
Clmn	0.312616	0.13229	0.00484925	1.24069	Stable
Clns1a	0.0493519	0.039966	0.765413	0.304332	Stable
Clock	0.155943	0.118044	0.552236	0.401697	Stable
Clpb	0.180761	0.123924	0.36384	0.544622	Stable
Clptm1	0.117636	0.163228	0.490688	-0.472552	Stable
Clpx	0.0615492	0.162688	0.025554	-1.40229	Stable
Clstn1	0.395348	0.110913	1.12928e-05	1.8337	Stable
Clstn2	0.6717	0.133139	1.0398e-12	2.33488	Up
Clstn3	0.131103	0.0264951	0.00463786	2.3069	Up
Cltb	0.0453288	0.0859062	0.302476	-0.922334	Stable
Cltc	0.28289	0.16179	0.0935686	0.806122	Stable
Clu	0.338569	1.27646	7.83842e-22	-1.91463	Stable
Cluap1	0.0404133	0.0975977	0.110922	-1.27202	Stable
Cluh	0.0926782	0.0781345	0.770247	0.24627	Stable
Clvs1	0.387608	0.080132	1.96728e-07	2.27415	Up
Clvs2	0.0758021	0.0329296	0.214899	1.20285	Stable
Clybl	0.423344	0.563686	0.0567397	-0.413064	Stable
Cmas	0.0560371	0.0330517	0.47977	0.761661	Stable
Cmc1	0.0616977	0.0325677	0.379194	0.921773	Stable
Cmip	0.544086	0.2541	0.000407681	1.09844	Stable
Cmpk1	0.0336006	0.0517628	0.560236	-0.623426	Stable
Cmss1	2.83731	0.165327	3.53637e-99	4.10113	Up
Cnbp	0.0508779	0.0723889	0.612296	-0.508728	Stable
Cnep1r1	0.0122648	0.0666915	0.0590707	-2.44298	Stable
Cnksr2	0.714806	0.246859	5.0152e-08	1.53386	Stable
Cnn3	0.0941895	0.19978	0.0480377	-1.08478	Stable
Cnnm1	0.126682	0.0129096	0.00101392	3.2947	Up
Cnnm2	0.322379	0.309686	0.968614	0.0579518	Stable
Cnot1	0.348403	0.176393	0.0179273	0.981964	Stable
Cnot10	0.0993998	0.111152	0.842792	-0.161224	Stable
Cnot2	0.385532	0.18982	0.00910925	1.02222	Stable
Cnot4	0.429022	0.286161	0.120691	0.584222	Stable
Cnot6	0.0557974	0.0588578	0.977941	-0.0770372	Stable
Cnot6l	0.162996	0.0781725	0.089834	1.0601	Stable
Cnot7	0.0618563	0.0390601	0.519657	0.663224	Stable
Cnot9	0.0428977	0.0330244	0.73943	0.377368	Stable
Cnp	0.124094	0.193754	0.248174	-0.642789	Stable
Cnrip1	0.0682559	0.137385	0.133367	-1.0092	Stable
Cnst	0.0758255	0.0651022	0.837378	0.219977	Stable
Cntln	0.160619	0.117056	0.479162	0.456451	Stable
Cntn1	1.04718	1.52426	2.41329e-08	-0.541593	Stable
Cntn3	0.364682	0.259284	0.236989	0.492105	Stable
Cntn4	0.76837	0.622974	0.396647	0.302629	Stable
Cntn5	0.697062	0.495934	0.0899353	0.49114	Stable
Cntn6	0.376872	0.128956	0.0001035	1.5472	Stable
Cntnap2	1.75866	0.704437	4.68981e-17	1.31994	Stable
Cntnap4	0.319956	0.0329864	3.37265e-08	3.27793	Up
Cntnap5a	0.515632	0.281466	0.00787929	0.873382	Stable
Cntnap5b	0.592353	0.14794	2.33205e-09	2.00145	Up
Cntnap5c	0.151678	0.0802366	0.142811	0.918682	Stable
Cntrl	0.0385408	0.0600119	0.574988	-0.638861	Stable
Cobl	0.206742	0.0523987	0.000907041	1.98023	Stable
Cog1	0.0710044	0.0391606	0.410968	0.858506	Stable
Cog2	0.0553453	0.0535472	0.927792	0.0476497	Stable
Cog3	0.0926226	0.0456081	0.218475	1.02207	Stable
Cog4	0.0571287	0.158255	0.023287	-1.46996	Stable
Cog5	0.354254	0.225095	0.117024	0.654251	Stable
Cog7	0.0183986	0.120375	0.00444484	-2.70987	Down
Col19a1	0.123003	0.07397	0.268541	0.733677	Stable
Col20a1	0.0123509	0.00665125	0.722982	0.892916	Stable
Col23a1	0.118096	0.05875	0.165604	1.00731	Stable
Col25a1	0.137111	0.0526251	0.0802472	1.38152	Stable
Col4a1	0.0570155	0.0133638	0.103426	2.09302	Stable
Col4a3bp	0.169194	0.0789152	0.067918	1.1003	Stable
Commd10	0.12523	0.0854401	0.439451	0.551591	Stable
Comt	0.0810564	0.198564	0.022239	-1.2926	Stable
Copa	0.161195	0.0996745	0.241187	0.69351	Stable
Copb1	0.0737628	0.148061	0.140946	-1.00523	Stable
Copb2	0.0435603	0.0405231	0.894033	0.104269	Stable
Cope	0.0137805	0.0786258	0.02641	-2.51237	Stable
Copg1	0.0812582	0.0458434	0.357231	0.825799	Stable
Copg2	0.792524	0.139741	1.21323e-16	2.5037	Up
Cops2	0.0641257	0.0589108	0.924382	0.122369	Stable
Cops3	0.037271	0.0913958	0.147474	-1.29408	Stable
Cops7b	0.0251813	0.0127138	0.598839	0.985956	Stable
Copz1	0.0499591	0.0589879	0.847719	-0.239672	Stable
Coq10a	0.00622983	0.0326336	0.21165	-2.38909	Stable
Coq10b	0.0491422	0.0865918	0.395275	-0.817268	Stable
Coq2	0.0495878	0.0328533	0.603871	0.593949	Stable
Coq3	0.0430864	0.111365	0.0890584	-1.36999	Stable
Coro1c	0.0738244	0.00644508	0.012108	3.51783	Stable
Coro2b	0.402994	0.170848	0.000920288	1.23805	Stable
Coro7	0.11426	0.0850577	0.59776	0.425809	Stable
Cotl1	0.0245762	0.137792	0.00281471	-2.48716	Down
Cox10	0.12669	0.0850651	0.431998	0.574667	Stable
Cox11	0.0186959	0.0992809	0.0165129	-2.40879	Stable
Cox20	0.111232	0.13283	0.741692	-0.256008	Stable
Cox4i1	0.0388887	0.647567	1.53898e-19	-4.05761	Down
Cox6a1	0.0249496	0.254279	8.18635e-07	-3.34932	Down
Cox6b1	0.0370003	0.176713	0.00148859	-2.2558	Down
Cox6c	0.0430628	0.36591	2.31868e-09	-3.08698	Down
Cox7a2l	0.0122083	0.0458317	0.196542	-1.90849	Stable
Cox7b	0.0449841	0.357241	9.44143e-09	-2.98941	Down
Cpa6	0.125157	0.00650974	0.000518956	4.265	Up
Cpd	0.169026	0.0583843	0.0153682	1.53359	Stable
Cpe	1.24703	0.878797	0.0243194	0.504899	Stable
Cpeb1	0.135266	0.182323	0.383601	-0.430694	Stable
Cpeb2	0.181037	0.122756	0.409862	0.56049	Stable
Cpeb3	0.378488	0.776132	4.33563e-07	-1.03605	Stable
Cpeb4	0.455873	0.203308	0.00111698	1.16497	Stable
Cplx1	0.0635052	0.0195168	0.140946	1.70216	Stable
Cplx2	0.0623489	0.10196	0.432909	-0.709571	Stable
Cpne2	0.0684293	0.146839	0.102373	-1.10155	Stable
Cpne3	0.0432848	0.0584018	0.717546	-0.432154	Stable
Cpne4	0.279104	0.136554	0.0342133	1.03133	Stable
Cpne5	0.0437817	0.122374	0.0663034	-1.4829	Stable
Cpne6	0.0496283	0.0925508	0.319897	-0.899082	Stable
Cpne8	0.0895611	0.147035	0.270535	-0.715213	Stable
Cpne9	0.0372114	0.0128532	0.3149	1.53361	Stable
Cpox	0.0184013	0.0259311	0.800007	-0.494875	Stable
Cpped1	0.144708	0.165308	0.736485	-0.192016	Stable
Cpq	0.282889	0.606634	1.12928e-05	-1.10059	Stable
Cpsf2	0.0187494	0.0324062	0.627492	-0.789427	Stable
Cpsf3	0.0321071	0.0928222	0.0930524	-1.53158	Stable
Cpsf6	0.148541	0.150229	0.983236	-0.0163025	Stable
Cpsf7	0.0370795	0.0719249	0.353194	-0.955868	Stable
Cpt1c	0.0369732	0.139356	0.0119344	-1.91422	Stable
Cr1l	0.0736631	0.0654288	0.84238	0.171016	Stable
Cradd	0.178737	0.0940806	0.107406	0.925866	Stable
Cramp1l	0.101058	0.10628	0.951169	-0.0726984	Stable
Crat	0.0621022	0.0409925	0.51776	0.599284	Stable
Crb1	0.0369112	0.00646735	0.150303	2.51281	Stable
Crbn	0.0499293	0.0391297	0.763304	0.351624	Stable
Creb1	0.186694	0.133023	0.393132	0.489	Stable
Creb3	0.00616853	0.0395259	0.136787	-2.6798	Stable
Creb3l2	0.0882212	0.0538789	0.391166	0.711405	Stable
Crebbp	0.492174	0.426587	0.846465	0.206331	Stable
Crebl2	0.0305612	0.0325295	0.988241	-0.0900472	Stable
Crebrf	0.187374	0.231523	0.452342	-0.305239	Stable
Crebzf	0.0437185	0.125026	0.0465366	-1.51591	Stable
Creld1	0.0372065	0.127198	0.0258027	-1.77345	Stable
Crem	0.0805974	0.133557	0.313713	-0.728654	Stable
Crim1	0.264776	0.387179	0.0828121	-0.548231	Stable
Crk	0.0954204	0.0651391	0.535317	0.550774	Stable
Crkl	0.0882504	0.0260692	0.0662059	1.75926	Stable
Crmp1	0.15595	0.0596686	0.0311191	1.38604	Stable
Crocc	0.0958167	0.0389677	0.137451	1.298	Stable
Crot	0.0561233	0.0711511	0.739003	-0.342286	Stable
Crtac1	0.102163	0.0329365	0.0608602	1.63311	Stable
Crtc1	0.155462	0.0844418	0.166055	0.880535	Stable
Crtc2	0.0183877	0.0130538	0.796984	0.49427	Stable
Crtc3	0.301992	0.232828	0.437701	0.375247	Stable
Cry1	0.0566491	0.0456194	0.787652	0.312406	Stable
Cry2	0.157534	0.0913462	0.214899	0.786244	Stable
Cryl1	0.0756054	0.0542579	0.582461	0.478655	Stable
Cryzl1	0.0185391	0.0802705	0.0560897	-2.1143	Stable
Csdc2	0.0245688	0.202996	2.59116e-05	-3.04655	Down
Csde1	0.129414	0.111378	0.817346	0.216531	Stable
Cse1l	0.068005	0.0522769	0.692794	0.379467	Stable
Csgalnact1	0.687821	0.449709	0.0572238	0.613041	Stable
Csgalnact2	0.0517497	0.00652981	0.0663034	2.98644	Stable
Csmd1	2.19474	1.66949	0.0125666	0.394645	Stable
Csmd2	0.789099	0.248695	9.63804e-10	1.66583	Stable
Csmd3	0.96599	0.733291	0.186677	0.397622	Stable
Csnk1a1	0.258843	0.416012	0.0243288	-0.684547	Stable
Csnk1d	0.0618058	0.0519813	0.809366	0.249751	Stable
Csnk1g1	0.247512	0.240081	0.991141	0.0439824	Stable
Csnk1g2	0.056555	0.0392128	0.63462	0.52833	Stable
Csnk1g3	0.157595	0.132451	0.737546	0.250758	Stable
Csnk2a1	0.103051	0.0987754	0.982816	0.0611373	Stable
Csnk2a2	0.067535	0.0856582	0.738109	-0.342956	Stable
Cspg5	0.15965	0.206571	0.456497	-0.371722	Stable
Cspp1	0.232993	0.330662	0.13902	-0.505068	Stable
Csrnp3	0.339814	0.237436	0.265212	0.51721	Stable
Csrp2bp	0.0434645	0.0593418	0.713392	-0.449211	Stable
Cstf2	0.0762831	0.0864337	0.854069	-0.180231	Stable
Cstf3	0.218674	0.340195	0.0662059	-0.637578	Stable
Ctbp1	0.0308629	0.0261308	0.854522	0.240122	Stable
Ctcf	0.166323	0.152379	0.881637	0.126324	Stable
Ctdp1	0.112285	0.0130031	0.00256419	3.11023	Up
Ctdsp2	0.111824	0.019574	0.00667641	2.51422	Up
Ctdspl	0.405566	0.302842	0.3571	0.421369	Stable
Ctdspl2	0.0869182	0.236065	0.00410606	-1.44145	Stable
Ctif	0.529483	0.144228	5.76311e-08	1.87623	Stable
Ctnna1	0.248845	0.109917	0.0172978	1.17884	Stable
Ctnna2	1.94795	1.02459	7.74365e-11	0.926912	Stable
Ctnna3	1.30465	1.55464	0.000129169	-0.252924	Stable
Ctnnal1	0.074994	0.139977	0.191886	-0.900342	Stable
Ctnnb1	0.208914	0.121215	0.128777	0.785338	Stable
Ctnnbl1	0.182267	0.0989868	0.122244	0.880745	Stable
Ctnnd2	2.72237	2.59915	0.193038	0.0668239	Stable
Ctps2	0.118852	0.0994246	0.726285	0.257496	Stable
Ctr9	0.0245245	0.097942	0.03376	-1.99771	Stable
Ctsa	0.0557223	0.0725701	0.736485	-0.381119	Stable
Ctsb	0.0566006	0.0518101	0.919367	0.127583	Stable
Ctsf	0.0372942	0.060727	0.571212	-0.703386	Stable
Ctsl	0.0309226	0.336669	4.24754e-09	-3.4446	Down
Ctso	0.0250839	0.0600113	0.28973	-1.25847	Stable
Cttnbp2	0.415174	0.495997	0.231836	-0.256612	Stable
Cttnbp2nl	0.0247866	0.0751613	0.147328	-1.60043	Stable
Cuedc1	0.236404	0.244728	0.841986	-0.0499229	Stable
Cul1	0.249654	0.340845	0.15167	-0.449185	Stable
Cul2	0.0802844	0.0796603	0.972105	0.0112589	Stable
Cul3	0.254678	0.139165	0.0720058	0.87188	Stable
Cul4a	0.0800029	0.10412	0.650765	-0.380125	Stable
Cul5	0.0740943	0.2545	0.000560494	-1.78023	Stable
Cul9	0.112474	0.0923132	0.716327	0.28498	Stable
Cux1	0.642699	0.250073	4.29368e-06	1.36179	Stable
Cux2	0.279672	0.125417	0.0132113	1.15701	Stable
Cwc15	0.0123652	0.0602756	0.0893948	-2.28529	Stable
Cwc22	0.0506705	0.058699	0.846465	-0.212191	Stable
Cwc27	0.172278	0.156485	0.855458	0.138708	Stable
Cwf19l2	0.101008	0.237461	0.0107151	-1.23322	Stable
Cx3cr1	0.0993197	0.0260437	0.0322369	1.93114	Stable
Cxcl17	0.0248723	0.046294	0.510081	-0.896287	Stable
Cxxc5	0.126533	0.0845049	0.438141	0.582409	Stable
Cyb5a	0.0636834	0.0905967	0.533625	-0.50854	Stable
Cyb5b	0.1187	0.116924	0.993958	0.0217543	Stable
Cyb5r4	0.0696627	0.0473011	0.557069	0.558513	Stable
Cyfip1	0.364169	0.360458	0.911252	0.014775	Stable
Cyfip2	0.493888	0.113244	8.88664e-09	2.12475	Up
Cyhr1	0.05669	0.131783	0.0866181	-1.217	Stable
Cyld	0.135839	0.132493	0.989144	0.0359814	Stable
Cyp51	0.0743366	0.0914491	0.745668	-0.298896	Stable
Cyp7b1	1.01055	0.364915	8.81125e-11	1.46951	Stable
Cystm1	0.0940748	0.0195922	0.0225889	2.26353	Stable
Cyth3	0.0692246	0.0543343	0.693365	0.349422	Stable
D030028A08Rik	0.0182637	0.0132849	0.796984	0.459195	Stable
D030047H15Rik	0.471213	0.377406	0.551099	0.320263	Stable
D030068K23Rik	0.0939969	0.264721	0.00222604	-1.49379	Stable
D130017N08Rik	0.0122939	0.0195804	0.765413	-0.671475	Stable
D130040H23Rik	0.0875389	0.10616	0.763942	-0.278246	Stable
D130043K22Rik	0.0184879	0.117105	0.00691341	-2.66315	Down
D17Wsu92e	0.155766	0.155174	0.983236	0.00549506	Stable
D1Ertd622e	0.0246689	0.0194987	0.836099	0.339315	Stable
D230017M19Rik	0.334517	0.0669355	1.01985e-06	2.32124	Up
D230025D16Rik	0.0305482	0.058761	0.424456	-0.943772	Stable
D330041H03Rik	0.0764825	0.0324672	0.214899	1.23615	Stable
D3Ertd751e	0.061455	0.164104	0.0252185	-1.41701	Stable
D430041D05Rik	0.663279	0.238479	4.62619e-07	1.47576	Stable
D430042O09Rik	0.0941511	0.228347	0.00951248	-1.27818	Stable
D5Ertd579e	0.138304	0.159208	0.757974	-0.203076	Stable
D630045J12Rik	0.170655	0.0520796	0.0082985	1.71229	Stable
D930015M05Rik	0.17481	0.0129194	2.58533e-05	3.75818	Up
D930016D06Rik	0.0439126	0.0525117	0.844345	-0.258001	Stable
Daam1	0.487827	0.342608	0.224225	0.509812	Stable
Daam2	0.446868	0.425536	0.988241	0.0705686	Stable
Dab1	1.8361	0.609642	1.39898e-24	1.59061	Stable
Dab2ip	0.352096	0.134032	0.000583304	1.39339	Stable
Dach1	0.25072	0.520664	0.000176543	-1.05428	Stable
Dag1	0.147777	0.160335	0.868668	-0.117665	Stable
Dagla	0.147471	0.052313	0.0250111	1.49519	Stable
Dalrd3	0.0122672	0.131659	0.000685051	-3.42392	Down
Dap3	0.067887	0.0716185	0.965478	-0.0771975	Stable
Dapk1	0.292733	0.198196	0.247499	0.562656	Stable
Dars2	0.0243348	0.0199698	0.836099	0.285199	Stable
Dazap1	0.142066	0.124571	0.799413	0.189594	Stable
Dbi	0.0186197	0.786198	1.39898e-24	-5.39999	Down
Dbnl	0.0248895	0.0260163	0.989144	-0.0638815	Stable
Dbp	0.0690993	0.221203	0.00259474	-1.67863	Stable
Dbt	0.0184637	0.0518532	0.244254	-1.48974	Stable
Dcaf10	0.163128	0.112769	0.382915	0.532628	Stable
Dcaf12	0.0308343	0.0801887	0.173828	-1.37886	Stable
Dcaf13	0.0741367	0.0416196	0.328376	0.832924	Stable
Dcaf17	0.0431779	0.11817	0.0639666	-1.45249	Stable
Dcaf5	0.206529	0.170754	0.680251	0.27442	Stable
Dcaf6	0.252255	0.256319	0.846465	-0.0230595	Stable
Dcaf7	0.0448022	0.0804855	0.382277	-0.845158	Stable
Dcaf8	0.137753	0.164041	0.661385	-0.251973	Stable
Dcakd	0.0501932	0.100274	0.242955	-0.998378	Stable
Dcbld2	0.0919332	0.0849516	0.884211	0.113945	Stable
Dcc	0.929429	0.530652	0.000645618	0.808578	Stable
Dclk1	1.07917	0.719907	0.0286189	0.584038	Stable
Dclk2	0.28892	0.179784	0.122338	0.684404	Stable
Dclre1c	0.0503621	0.0389921	0.761122	0.369157	Stable
Dcp1a	0.0815014	0.0652282	0.733289	0.321328	Stable
Dcp1b	0.129817	0.0908397	0.474382	0.515083	Stable
Dcp2	0.0387785	0.0397806	0.988241	-0.0368089	Stable
Dcps	0.0062092	0.047507	0.0898923	-2.93566	Stable
Dctn1	0.128141	0.0593316	0.125838	1.11086	Stable
Dctn2	0.111882	0.0517136	0.146035	1.11336	Stable
Dctn3	0.0248418	0.0208701	0.836099	0.251336	Stable
Dctn4	0.0764486	0.258774	0.000489741	-1.75913	Stable
Dctn6	0.0492251	0.0393346	0.765417	0.323598	Stable
Dcun1d1	0.0935548	0.0850243	0.868668	0.137936	Stable
Dcun1d2	0.0501078	0.0715022	0.618125	-0.512953	Stable
Dcun1d3	0.0555038	0.0865963	0.50835	-0.641719	Stable
Dcun1d4	0.157049	0.0457687	0.00905228	1.77879	Stable
Dcun1d5	0.0555308	0.15131	0.0322369	-1.44615	Stable
Dcx	0.157034	0.0349495	0.00211929	2.16773	Up
Dda1	0.0249253	0.0782588	0.104357	-1.65064	Stable
Ddah1	0.306707	0.286892	0.988241	0.0963546	Stable
Ddb2	0.108235	0.145925	0.512701	-0.43107	Stable
Ddhd1	0.562694	0.3564	0.0553551	0.658852	Stable
Ddhd2	0.062169	0.239341	0.000395989	-1.9448	Stable
Ddi2	0.0761881	0.0586045	0.706972	0.378554	Stable
Ddit3	0.0247114	0.0776244	0.10379	-1.65133	Stable
Ddost	0.0186681	0.0394756	0.472913	-1.08038	Stable
Ddr1	0.0499138	0.0976437	0.242955	-0.968087	Stable
Ddrgk1	0.0124346	0.229391	6.32041e-07	-4.20537	Down
Ddx1	0.092735	0.0914835	0.98671	0.0196018	Stable
Ddx10	0.105075	0.080559	0.587125	0.383296	Stable
Ddx17	0.355288	0.149963	0.00272331	1.24439	Stable
Ddx23	0.0370461	0.0841729	0.198248	-1.18403	Stable
Ddx24	0.117747	0.338459	0.000169238	-1.52329	Stable
Ddx25	0.0188855	0.019852	0.990016	-0.0720022	Stable
Ddx27	0.0245198	0.0460551	0.509624	-0.909412	Stable
Ddx31	0.0575639	0.0591741	0.984465	-0.0398037	Stable
Ddx39b	0.0979987	0.0981127	0.989299	-0.00167783	Stable
Ddx3x	0.0823858	0.0448425	0.341725	0.87753	Stable
Ddx42	0.0553435	0.139507	0.059457	-1.33385	Stable
Ddx46	0.0799472	0.150131	0.148085	-0.909104	Stable
Ddx49	0.0191216	0.0134512	0.796984	0.507468	Stable
Ddx5	0.205726	0.301269	0.132542	-0.550331	Stable
Ddx50	0.112919	0.210084	0.0734184	-0.895681	Stable
Ddx52	0.0124381	0.0535274	0.132516	-2.10552	Stable
Ddx6	0.178449	0.131788	0.476256	0.437286	Stable
Deaf1	0.0554434	0.0726219	0.730606	-0.38939	Stable
Decr2	0.0432181	0.0135033	0.219556	1.67832	Stable
Dek	0.0684638	0.11809	0.29532	-0.786468	Stable
Dennd1a	0.980003	0.603174	0.0045275	0.700213	Stable
Dennd1b	0.236157	0.146698	0.156681	0.686896	Stable
Dennd4a	0.179436	0.21801	0.563786	-0.280923	Stable
Dennd4c	0.173516	0.194144	0.781453	-0.162061	Stable
Dennd5a	0.282279	0.264518	0.92058	0.0937551	Stable
Dennd5b	0.180481	0.133918	0.476339	0.430493	Stable
Dennd6a	0.125609	0.155964	0.599801	-0.312281	Stable
Dennd6b	0.043122	0.112942	0.0881496	-1.38908	Stable
Depdc5	0.229896	0.139566	0.145134	0.720037	Stable
Desi1	0.120642	0.114345	0.915274	0.077333	Stable
Desi2	0.154305	0.40926	8.8725e-05	-1.40723	Stable
Dexi	0.0924971	0.149446	0.268041	-0.692146	Stable
Dfna5	0.180788	0.248999	0.28973	-0.461841	Stable
Dgat1	0.0366767	0.104919	0.0752186	-1.51634	Stable
Dgcr6	0.0185969	0.105569	0.0106371	-2.50505	Stable
Dgcr8	0.14007	0.0524523	0.0443911	1.41707	Stable
Dgkb	1.2437	0.985605	0.393131	0.335562	Stable
Dgkd	0.258775	0.0592275	8.09482e-05	2.12736	Up
Dgke	0.0436739	0.0262366	0.563688	0.73519	Stable
Dgkg	0.342635	0.0802298	7.45729e-06	2.09446	Up
Dgkh	0.27816	0.0878248	0.000662498	1.66322	Stable
Dgki	1.04089	0.410588	1.2527e-09	1.34205	Stable
Dgkq	0.0679922	0.0416439	0.42096	0.707265	Stable
Dgkz	0.182409	0.0979124	0.121278	0.897617	Stable
Dguok	0.0334276	0.0471339	0.693417	-0.495725	Stable
Dhcr7	0.0593615	0.0196852	0.198088	1.59242	Stable
Dhdds	0.0929782	0.177834	0.102716	-0.935569	Stable
Dhrs1	0.0312778	0.083642	0.12944	-1.41909	Stable
Dhtkd1	0.0510979	0.0915485	0.32107	-0.841272	Stable
Dhx15	0.0942506	0.0583124	0.418875	0.6927	Stable
Dhx16	0.0246025	0.032421	0.822645	-0.398123	Stable
Dhx29	0.0307076	0.0651279	0.32247	-1.08468	Stable
Dhx30	0.0864718	0.400255	5.69546e-08	-2.21062	Down
Dhx32	0.106881	0.0781721	0.576248	0.451279	Stable
Dhx36	0.0983967	0.254562	0.00476903	-1.37133	Stable
Dhx37	0.0245423	0.0132722	0.601619	0.886866	Stable
Dhx57	0.0945055	0.178243	0.104685	-0.915379	Stable
Dhx9	0.087607	0.0644681	0.621794	0.442461	Stable
Diablo	0.0433858	0.0395194	0.897705	0.134661	Stable
Diaph1	0.134042	0.0977466	0.551099	0.455572	Stable
Diaph2	0.502035	0.4535	0.92226	0.146685	Stable
Dicer1	0.135735	0.0986123	0.487983	0.460956	Stable
Dido1	0.150169	0.169102	0.743832	-0.171302	Stable
Dip2a	0.13713	0.12618	0.866257	0.12006	Stable
Dip2b	0.519268	0.915313	2.38764e-07	-0.817784	Stable
Dip2c	0.904342	0.471828	0.00027787	0.938607	Stable
Dirc2	0.0500805	0.0915898	0.317582	-0.870937	Stable
Dis3l	0.0248019	0.0388729	0.661382	-0.648311	Stable
Dis3l2	0.353252	0.278289	0.519966	0.34411	Stable
Disc1	0.111185	0.0455761	0.095194	1.28661	Stable
Disp1	0.0939787	0.110551	0.76258	-0.234301	Stable
Disp3	0.0754208	0.0653192	0.836182	0.207457	Stable
Dixdc1	0.111052	0.0854732	0.617614	0.377688	Stable
Dlat	0.0553921	0.124954	0.109915	-1.17364	Stable
Dlc1	0.343565	0.232658	0.244254	0.56237	Stable
Dld	0.0491121	0.0926086	0.311973	-0.915069	Stable
Dleu2	0.245469	0.278611	0.585817	-0.182708	Stable
Dlg1	0.533965	0.524842	0.775244	0.0248602	Stable
Dlg2	2.39057	1.50285	7.25233e-08	0.669653	Stable
Dlg3	0.137366	0.0346044	0.00698918	1.98899	Stable
Dlg4	0.226134	0.0917147	0.0125477	1.30195	Stable
Dlg5	0.186408	0.107177	0.161252	0.798475	Stable
Dlgap1	2.09598	1.77822	0.639758	0.237188	Stable
Dlgap2	1.01401	0.564248	0.000237337	0.845663	Stable
Dlgap3	0.241594	0.0342859	6.70358e-06	2.8169	Up
Dlgap4	0.364251	0.191314	0.0228077	0.928991	Stable
Dlst	0.0736547	0.117775	0.367808	-0.677179	Stable
Dlx6os1	0.121712	0.0617974	0.165894	0.977855	Stable
Dmap1	0.0122922	0.0261738	0.571212	-1.09038	Stable
Dmd	1.24321	1.05787	0.822645	0.232912	Stable
Dmtf1	0.201894	0.15198	0.490536	0.409719	Stable
Dmtn	0.0810129	0.033251	0.159709	1.28476	Stable
Dmxl1	0.334894	0.264489	0.534023	0.340498	Stable
Dmxl2	0.368506	0.124936	0.000144191	1.5605	Stable
Dnah1	0.0188535	0.013064	0.796984	0.529235	Stable
Dnah7b	0.530188	0.199437	5.75954e-05	1.41057	Stable
Dnah7c	0.0372985	0.0518725	0.703487	-0.475853	Stable
Dnaja1	0.0307135	0.0587646	0.424456	-0.936074	Stable
Dnaja2	0.061791	0.144781	0.0692949	-1.2284	Stable
Dnaja3	0.036626	0.0711641	0.349371	-0.958283	Stable
Dnajb11	0.043171	0.126114	0.0449175	-1.54659	Stable
Dnajb12	0.0374802	0.0324955	0.875367	0.205888	Stable
Dnajb14	0.0371757	0.0716319	0.349395	-0.946241	Stable
Dnajb4	0.086018	0.176888	0.0701893	-1.04013	Stable
Dnajb6	0.110613	0.0784368	0.50835	0.495913	Stable
Dnajc1	0.45679	0.57636	0.0764751	-0.335437	Stable
Dnajc10	0.0875418	0.05869	0.506441	0.576858	Stable
Dnajc11	0.0569815	0.0599592	0.982124	-0.0734874	Stable
Dnajc12	0.0209098	0.0323416	0.632461	-0.629211	Stable
Dnajc13	0.20992	0.0780386	0.0107942	1.42758	Stable
Dnajc14	0.0494105	0.0128052	0.150303	1.94809	Stable
Dnajc15	0.0618495	0.0870333	0.630073	-0.492806	Stable
Dnajc16	0.0123954	0.0392773	0.28717	-1.66389	Stable
Dnajc17	0.0367099	0.0455001	0.837378	-0.309698	Stable
Dnajc18	0.0450085	0.104523	0.130039	-1.21555	Stable
Dnajc19	0.118404	0.176909	0.300065	-0.579294	Stable
Dnajc2	0.03135	0.0271321	0.852317	0.208467	Stable
Dnajc21	0.0427929	0.066654	0.588512	-0.63932	Stable
Dnajc24	0.067539	0.0850477	0.738109	-0.332553	Stable
Dnajc27	0.031019	0.0661208	0.32247	-1.09195	Stable
Dnajc3	0.0763381	0.263633	0.000310247	-1.78805	Stable
Dnajc5	0.0438549	0.0717462	0.481325	-0.710162	Stable
Dnajc6	0.394123	0.144891	0.000278738	1.44368	Stable
Dnajc7	0.193374	0.211566	0.775512	-0.129715	Stable
Dnajc8	0.0374066	0.11497	0.0556884	-1.6199	Stable
Dnal1	0.0315416	0.124546	0.0148454	-1.98135	Stable
Dner	0.33157	0.135055	0.00212709	1.29577	Stable
Dnm1	0.394711	0.0603164	7.77112e-09	2.71018	Up
Dnm1l	0.185987	0.174627	0.864069	0.0909236	Stable
Dnm2	0.201899	0.222431	0.720372	-0.139718	Stable
Dnm3	0.666209	0.345584	0.00109175	0.946939	Stable
Dnmbp	0.313738	0.0591728	6.30532e-05	2.40656	Up
Dnmt1	0.0124732	0.0135259	0.990016	-0.116891	Stable
Dnmt3a	0.429554	0.531919	0.123718	-0.308367	Stable
Dnttip1	0.0817248	0.0521166	0.481325	0.649031	Stable
Dock1	0.744898	0.602542	0.57573	0.305982	Stable
Dock10	0.309895	0.167895	0.0541804	0.884221	Stable
Dock2	0.0962301	0.0133947	0.0092303	2.84483	Up
Dock3	0.69889	0.597978	0.799413	0.224973	Stable
Dock4	1.36588	1.06589	0.361538	0.357773	Stable
Dock7	0.256769	0.417996	0.0293687	-0.703017	Stable
Dock9	0.568544	0.137994	2.60219e-09	2.04267	Up
Dok6	0.470315	0.231935	0.00391933	1.0199	Stable
Dok7	0.0263817	0.0600754	0.290631	-1.18724	Stable
Donson	0.0809255	0.0536582	0.480264	0.592796	Stable
Dopey1	0.204553	0.228789	0.674183	-0.161542	Stable
Dopey2	0.272711	0.118335	0.00933198	1.20449	Stable
Dpf1	0.0309725	0.0329029	0.988594	-0.0872286	Stable
Dpf2	0.129896	0.026077	0.00464929	2.31651	Up
Dph6	0.0797904	0.0595593	0.616481	0.421887	Stable
Dpm1	0.0125541	0.1061	0.00441119	-3.0792	Down
Dpp10	1.11417	0.383879	1.92457e-12	1.53725	Stable
Dpp6	2.06283	0.51417	2.68853e-37	2.00431	Up
Dpp8	0.0758188	0.118823	0.37563	-0.648191	Stable
Dpy19l1	0.125604	0.0388871	0.0278771	1.69151	Stable
Dpy19l3	0.092201	0.0264179	0.0467791	1.80327	Stable
Dpy19l4	0.0802772	0.136468	0.247903	-0.7655	Stable
Dpysl2	0.361616	0.110999	5.6449e-05	1.70391	Stable
Dpysl5	0.0416235	0.00648986	0.149576	2.68114	Stable
Dram1	0.0123224	0.0195386	0.765413	-0.665045	Stable
Dram2	0.0243849	0.0540113	0.389294	-1.14727	Stable
Drg1	0.185757	0.543835	3.73291e-07	-1.54975	Stable
Drosha	0.226255	0.0859668	0.00944116	1.3961	Stable
Drp2	0.0706554	0.0727455	0.981293	-0.0420586	Stable
Dscam	0.802198	0.367538	9.7614e-06	1.12606	Stable
Dscaml1	0.903987	0.172169	2.18428e-17	2.39248	Up
Dscr3	0.0684698	0.0790357	0.848685	-0.207036	Stable
Dst	1.53286	0.427026	2.8066e-24	1.84383	Stable
Dstn	0.0187733	0.0588867	0.173508	-1.64926	Stable
Dstyk	0.114828	0.124012	0.846778	-0.111009	Stable
Dtd1	0.10758	0.161468	0.358124	-0.585836	Stable
Dtna	1.40446	1.49874	0.0189523	-0.0937343	Stable
Dtnb	0.375698	0.382129	0.761978	-0.0244879	Stable
Dtnbos	0.0446268	0.203801	0.00060397	-2.19118	Down
Dtx1	0.112462	0.0456199	0.0903959	1.3017	Stable
Dtx3	0.0186713	0.0653644	0.118287	-1.80769	Stable
Dus2	0.01925	0.0787001	0.0581858	-2.0315	Stable
Dus3l	0.0184342	0.026043	0.800007	-0.498507	Stable
Dusp11	0.100028	0.0925815	0.885785	0.111603	Stable
Dusp12	0.0245909	0.125132	0.00660513	-2.34725	Down
Dusp15	0.0124397	0.0330454	0.410837	-1.4095	Stable
Dusp16	0.106894	0.0453844	0.123333	1.23591	Stable
Dusp22	0.0948801	0.0651824	0.527698	0.541623	Stable
Dvl1	0.0315322	0.0133068	0.438553	1.24467	Stable
Dvl2	0.0250112	0.0195985	0.835353	0.351836	Stable
Dvl3	0.049168	0.0547191	0.980419	-0.154325	Stable
Dym	0.410675	0.212796	0.0119721	0.948525	Stable
Dync1h1	0.413139	0.176983	0.00118467	1.22301	Stable
Dync1i1	0.557185	0.221415	2.08096e-05	1.3314	Stable
Dync1i2	0.142019	0.258798	0.044978	-0.865743	Stable
Dync1li1	0.0696456	0.0671076	0.949308	0.0535565	Stable
Dync1li2	0.0934123	0.112704	0.764919	-0.270859	Stable
Dync2h1	0.272081	0.150627	0.0750385	0.853057	Stable
Dynlrb1	0.0495004	0.105425	0.184296	-1.0907	Stable
Dyrk1a	0.540242	0.238959	0.000261326	1.17684	Stable
Dyrk1b	0.0247202	0.0132605	0.601619	0.898557	Stable
Dzank1	0.113177	0.0736528	0.395717	0.619773	Stable
Dzip1	0.166315	0.0802845	0.086409	1.05072	Stable
Dzip3	0.181164	0.223402	0.498509	-0.302345	Stable
E130114P18Rik	0.354732	0.455892	0.148405	-0.361963	Stable
E130307A14Rik	0.472592	0.278947	0.0324899	0.760608	Stable
E130308A19Rik	0.0860768	0.0866431	0.98476	-0.00946	Stable
E230016M11Rik	0.0931683	0.0599862	0.418488	0.635209	Stable
E230029C05Rik	0.0678005	0.0584951	0.833336	0.21298	Stable
E2f3	0.135882	0.0594337	0.0774227	1.193	Stable
E330018M18Rik	0.0186076	0.00641755	0.501232	1.5358	Stable
E530011L22Rik	0.0552843	0.052743	0.931609	0.0678905	Stable
Eaf2	0.122749	0.0659775	0.235055	0.895663	Stable
Ebag9	0.0429354	0.0258444	0.565771	0.732315	Stable
Ebf1	0.247367	0.0658063	0.000701436	1.91035	Stable
Ece1	0.224974	0.0460216	0.0001224	2.28938	Up
Ece2	0.086797	0.0527422	0.391324	0.718689	Stable
Echs1	0.0061964	0.120916	0.000591039	-4.28642	Down
Eci2	0.0336697	0.104232	0.0471001	-1.63028	Stable
Ecsit	0.0503064	0.144869	0.0278434	-1.52594	Stable
Eda	0.236795	0.220152	0.885785	0.105133	Stable
Edc3	0.0617994	0.032932	0.379194	0.908103	Stable
Edem2	0.0370556	0.0529344	0.702476	-0.514514	Stable
Edem3	0.164348	0.073537	0.0581148	1.16021	Stable
Edf1	0.018687	0.156961	0.000285544	-3.0703	Down
Edil3	0.436734	0.145492	1.7358e-05	1.58582	Stable
Eea1	0.194202	0.151017	0.565494	0.362847	Stable
Eed	0.0866377	0.0390021	0.190302	1.15144	Stable
Eef1a1	0.134153	0.205206	0.23595	-0.613186	Stable
Eef1a2	0.158798	0.0393024	0.00458789	2.01451	Up
Eef1akmt1	0.0122328	0.0659923	0.0590707	-2.43154	Stable
Eef2k	0.139812	0.117949	0.745643	0.245324	Stable
Eefsec	0.208609	0.201768	0.973804	0.0481	Stable
Eepd1	0.0869613	0.0587553	0.511152	0.565656	Stable
Efcab14	0.0371811	0.0715991	0.350276	-0.945372	Stable
Efcab2	0.0247587	0.0587658	0.287731	-1.24704	Stable
Efcab6	0.0121905	0.00665735	0.722982	0.872734	Stable
Efl1	0.0617964	0.0654471	0.973276	-0.0828069	Stable
Efna5	0.336461	0.16662	0.0136485	1.01387	Stable
Efr3a	0.187548	0.216378	0.641511	-0.206291	Stable
Efr3b	0.310477	0.192574	0.118277	0.689071	Stable
Eftud2	0.126696	0.111116	0.835353	0.189302	Stable
Egfem1	0.579767	0.354816	0.0270269	0.708401	Stable
Egln1	0.0680087	0.0454115	0.557069	0.582661	Stable
Ehbp1	0.671194	0.551257	0.626758	0.284005	Stable
Ehmt1	0.279944	0.237052	0.717546	0.239935	Stable
Ehmt2	0.0746121	0.0582884	0.712983	0.3562	Stable
Ei24	0.0328074	0.0927556	0.0928909	-1.49941	Stable
Eif1ax	0.0447047	0.0321737	0.737723	0.474545	Stable
Eif2a	0.0185626	0.0786572	0.0558515	-2.08318	Stable
Eif2ak1	0.0375691	0.0521909	0.705643	-0.474254	Stable
Eif2ak3	0.086946	0.0714016	0.745349	0.284164	Stable
Eif2ak4	0.143282	0.113384	0.605071	0.337637	Stable
Eif2b3	0.0572471	0.0650281	0.847719	-0.18386	Stable
Eif2d	0.0429297	0.0326247	0.73943	0.396012	Stable
Eif2s1	0.0121428	0.032803	0.410837	-1.43373	Stable
Eif2s2	0.0309651	0.120591	0.0208627	-1.96141	Stable
Eif2s3x	0.0436808	0.0130211	0.218341	1.74614	Stable
Eif3a	0.0808891	0.0993354	0.747593	-0.296363	Stable
Eif3c	0.0747528	0.183376	0.034521	-1.29461	Stable
Eif3h	0.153264	0.140332	0.848199	0.127175	Stable
Eif3j1	0.0685723	0.107204	0.449577	-0.64466	Stable
Eif3m	0.0637566	0.0389517	0.511798	0.710888	Stable
Eif4a1	0.0266133	0.0989818	0.0350582	-1.89502	Stable
Eif4a2	0.0649392	0.0472736	0.661247	0.458054	Stable
Eif4b	0.0705585	0.0585057	0.813825	0.270243	Stable
Eif4e	0.0856343	0.0714653	0.760685	0.260946	Stable
Eif4enif1	0.0849159	0.0648515	0.723439	0.388893	Stable
Eif4g1	0.19998	0.160903	0.578259	0.313667	Stable
Eif4g2	0.199771	0.0879787	0.0254155	1.18312	Stable
Eif4g3	0.594189	0.440483	0.275578	0.431835	Stable
Eif4h	0.0842919	0.116673	0.482053	-0.469008	Stable
Eif5	0.102894	0.250143	0.00820212	-1.28159	Stable
Eif5b	0.105253	0.164525	0.286653	-0.644455	Stable
Elac1	0.0366953	0.0066881	0.150303	2.45593	Stable
Elac2	0.0372547	0.013474	0.316014	1.46725	Stable
Elavl1	0.13737	0.134677	0.963849	0.0285687	Stable
Elavl3	0.0563039	0.0524094	0.921616	0.103409	Stable
Elavl4	0.128356	0.060944	0.124887	1.07459	Stable
Elf2	0.101812	0.11367	0.851511	-0.158948	Stable
Ell	0.0863691	0.0264615	0.0663034	1.70662	Stable
Ell2	0.0434009	0.0391175	0.894033	0.149912	Stable
Elmo1	0.315137	0.197313	0.104392	0.675489	Stable
Elmo2	0.296328	0.0521056	4.68399e-06	2.50768	Up
Elmod1	0.184196	0.196139	0.85923	-0.0906296	Stable
Elmsan1	0.074764	0.0321454	0.213724	1.21773	Stable
Eloc	0.0243862	0.0454891	0.509624	-0.899456	Stable
Elovl4	0.042924	0.0330519	0.73943	0.37705	Stable
Elovl5	0.15656	0.0384636	0.00460863	2.02515	Up
Elovl6	0.298528	0.152626	0.0341809	0.967863	Stable
Elp2	0.082255	0.0260806	0.0922126	1.65713	Stable
Elp4	0.228511	0.304075	0.246902	-0.412163	Stable
Elp5	0.0191237	0.0132157	0.796325	0.533113	Stable
Elp6	0.006075	0.0198528	0.479162	-1.70838	Stable
Emb	0.0311565	0.00665735	0.228304	2.22651	Stable
Emc1	0.0317097	0.0529779	0.551529	-0.740465	Stable
Emc10	0.0124047	0.104357	0.00437532	-3.07258	Down
Emc2	0.0992371	0.104637	0.948254	-0.0764438	Stable
Emc3	0.0185515	0.249948	2.54996e-07	-3.75202	Down
Emc7	0.0184219	0.125264	0.0028698	-2.76548	Down
Eml1	0.1948	0.0523347	0.0019816	1.89615	Stable
Eml4	0.150117	0.205989	0.378919	-0.456484	Stable
Eml5	0.385485	0.245845	0.114541	0.648924	Stable
Eml6	0.515469	0.360278	0.193071	0.516776	Stable
Emsy	0.207185	0.146319	0.404834	0.501802	Stable
Enah	0.508014	0.407505	0.489629	0.318051	Stable
Eno1	0.0682307	0.261977	0.00019906	-1.94094	Stable
Eno2	0.0756936	0.0460282	0.449153	0.717652	Stable
Enox1	0.792258	0.2581	2.142e-09	1.61804	Stable
Enox2	0.206153	0.139259	0.296926	0.565947	Stable
Entpd5	0.0183409	0.0520742	0.244254	-1.5055	Stable
Ep300	0.307423	0.133536	0.00528347	1.203	Stable
Ep400	0.213948	0.184668	0.750069	0.212325	Stable
Epb41	0.272235	0.14171	0.044696	0.941912	Stable
Epb41l1	0.481011	0.0679776	4.35076e-11	2.82294	Up
Epb41l3	0.397992	0.155151	0.000306312	1.35906	Stable
Epb41l4a	0.105071	0.00642852	0.00127818	4.03073	Up
Epb41l4b	0.263681	0.0585303	5.30584e-05	2.17154	Up
Epc1	0.409081	0.506944	0.149273	-0.309439	Stable
Epc2	0.215435	0.0910873	0.0218535	1.24193	Stable
Epdr1	0.117698	0.14238	0.664394	-0.274652	Stable
Epg5	0.148171	0.0586281	0.0551139	1.33759	Stable
Epha10	0.0340919	0.0658773	0.333929	-0.950351	Stable
Epha3	0.221896	0.0604617	0.000840124	1.87579	Stable
Epha4	0.282169	0.383888	0.163758	-0.444128	Stable
Epha5	0.4223	0.44705	0.725067	-0.0821701	Stable
Epha6	0.750481	0.398073	0.000612084	0.914784	Stable
Epha7	0.194142	0.114822	0.152053	0.757717	Stable
Ephb6	0.00627435	0.0591735	0.0376038	-3.23741	Stable
Ephx4	0.0193434	0.0263848	0.804286	-0.447861	Stable
Epm2a	0.0931309	0.0781789	0.765413	0.25248	Stable
Epn2	0.23363	0.172661	0.422834	0.436284	Stable
Epo	0.143858	0.33123	0.00272722	-1.20319	Stable
Eprs	0.142215	0.13982	0.969787	0.0245023	Stable
Eps15	0.32931	0.760793	9.97315e-08	-1.20806	Stable
Eps15l1	0.218718	0.252904	0.613372	-0.209514	Stable
Erap1	0.0431181	0.0322062	0.739341	0.420956	Stable
Erbb4	1.16826	1.52469	0.000141136	-0.384155	Stable
Erc1	0.493083	0.250405	0.00371773	0.97757	Stable
Erc2	1.3854	0.690807	6.09227e-08	1.00395	Stable
Ercc1	0.00772775	0.025978	0.326164	-1.74917	Stable
Ercc5	0.05165	0.0778629	0.50077	-0.592169	Stable
Ercc6l2	0.0927867	0.179526	0.101736	-0.952207	Stable
Erdr1	0.0801111	0.174299	0.0660582	-1.12149	Stable
Ergic1	0.217062	0.145486	0.278784	0.577222	Stable
Ergic2	0.0570337	0.0867617	0.512851	-0.605245	Stable
Ergic3	0.0371974	0.226671	3.94795e-05	-2.60733	Down
Eri3	0.256685	0.216953	0.731161	0.242613	Stable
Erlec1	0.055906	0.185485	0.00511067	-1.73023	Stable
Ern1	0.0851695	0.0457313	0.351541	0.897154	Stable
Ero1l	0.082098	0.0418266	0.248174	0.972927	Stable
Ero1lb	0.0368581	0.0128418	0.316014	1.52113	Stable
Erp29	0.0449955	0.153031	0.0108563	-1.76597	Stable
Esco1	0.163941	0.145396	0.820617	0.173188	Stable
Esd	0.0316189	0.0585661	0.437583	-0.889278	Stable
Esf1	0.0249014	0.100479	0.0339291	-2.01259	Stable
Esrrg	0.509333	0.559911	0.418165	-0.136587	Stable
Esyt2	0.182423	0.171481	0.923871	0.0892439	Stable
Etf1	0.049857	0.0585705	0.847747	-0.232378	Stable
Etfa	0.0873487	0.282539	0.000244996	-1.69359	Stable
Etl4	0.876083	0.453854	0.000105125	0.948839	Stable
Etnk1	0.164766	0.190058	0.736231	-0.206019	Stable
Etv1	0.288181	0.133397	0.0141316	1.11125	Stable
Etv5	0.217636	0.145311	0.299491	0.582768	Stable
Etv6	0.375996	0.322039	0.692723	0.223486	Stable
Evi5	0.219741	0.20236	0.918458	0.118876	Stable
Evi5l	0.111671	0.124464	0.839496	-0.156477	Stable
Evl	0.233814	0.0793648	0.00326711	1.55879	Stable
Ewsr1	0.210386	0.125381	0.150303	0.746722	Stable
Exd2	0.0822778	0.0582993	0.609325	0.497025	Stable
Exoc2	0.22661	0.0857119	0.00701778	1.40264	Stable
Exoc3	0.0866662	0.202418	0.0222827	-1.2238	Stable
Exoc4	0.961275	0.713058	0.198847	0.430929	Stable
Exoc5	0.176214	0.131647	0.506441	0.420658	Stable
Exoc6	0.150772	0.0983068	0.349395	0.617004	Stable
Exoc6b	0.721238	0.426773	0.0115029	0.757005	Stable
Exoc7	0.0558239	0.104078	0.258221	-0.898705	Stable
Exosc10	0.0633573	0.105255	0.35514	-0.732306	Stable
Exosc5	0.0250559	0.0129293	0.601619	0.954505	Stable
Exosc7	0.0452301	0.111694	0.0928909	-1.30419	Stable
Ext1	0.944633	0.542263	0.00115963	0.800761	Stable
Ext2	0.20225	0.0860564	0.0257221	1.23278	Stable
Eya2	0.068294	0.0130512	0.0477688	2.38758	Stable
Eya3	0.171717	0.130805	0.571212	0.392608	Stable
Ezh1	0.102484	0.0848498	0.768417	0.272419	Stable
Ezh2	0.0679208	0.110021	0.360797	-0.695854	Stable
F8	0.0432193	0.0326112	0.739341	0.406308	Stable
Faah	0.0445737	0.0397713	0.894033	0.164464	Stable
Faf1	0.546734	0.255949	0.000720496	1.09498	Stable
Faf2	0.0697427	0.105955	0.454419	-0.603339	Stable
Fah	0.0122707	0.0067099	0.722982	0.870849	Stable
Fahd2a	0.0246975	0.0584273	0.288406	-1.24228	Stable
Faim2	0.0988442	0.0659672	0.452116	0.583408	Stable
Fam102a	0.0555967	0.038461	0.639535	0.531604	Stable
Fam104a	0.0384452	0.0907999	0.147796	-1.23989	Stable
Fam107b	0.0935417	0.0143929	0.00934658	2.70025	Up
Fam110b	0.226839	0.118644	0.0693753	0.935023	Stable
Fam111a	0.018875	0.0341141	0.626758	-0.853893	Stable
Fam117b	0.105317	0.0399872	0.0774706	1.39713	Stable
Fam118b	0.118638	0.0325995	0.0218679	1.86365	Stable
Fam120a	0.275997	0.117758	0.00841539	1.22883	Stable
Fam120b	0.0864216	0.119153	0.556628	-0.463348	Stable
Fam120c	0.298535	0.198626	0.17063	0.587847	Stable
Fam124a	0.0957924	0.0323487	0.0843922	1.5662	Stable
Fam126a	0.074068	0.0390643	0.326164	0.923	Stable
Fam126b	0.0871202	0.0979866	0.846778	-0.169577	Stable
Fam131a	0.0370999	0.026	0.705931	0.512904	Stable
Fam133b	0.0867651	0.104873	0.746876	-0.27346	Stable
Fam134b	0.180375	0.265797	0.16048	-0.559329	Stable
Fam134c	0.124212	0.110309	0.841986	0.171251	Stable
Fam135a	0.234727	0.189133	0.571212	0.31158	Stable
Fam135b	0.452125	0.116401	3.52309e-07	1.95762	Stable
Fam13a	0.106893	0.215969	0.0531104	-1.01465	Stable
Fam13b	0.177365	0.19033	0.817657	-0.101781	Stable
Fam149b	0.117296	0.110328	0.934956	0.088349	Stable
Fam155a	2.06829	1.09525	1.89165e-12	0.917174	Stable
Fam160a2	0.0432024	0.0456006	0.98476	-0.0779418	Stable
Fam160b1	0.0491065	0.0191103	0.281518	1.36156	Stable
Fam160b2	0.0309471	0.0260336	0.852317	0.249426	Stable
Fam162a	0.070304	0.103435	0.466298	-0.557042	Stable
Fam168a	0.388437	0.383966	0.848685	0.0167026	Stable
Fam168b	0.0810133	0.159802	0.121378	-0.980054	Stable
Fam171a1	0.243395	0.170413	0.335189	0.514266	Stable
Fam171a2	0.0061761	0.0331056	0.21165	-2.42231	Stable
Fam171b	0.262961	0.107186	0.00616929	1.29474	Stable
Fam172a	0.477197	0.403357	0.695261	0.242527	Stable
Fam173b	0.0250108	0.0326238	0.825539	-0.383372	Stable
Fam175b	0.0251809	0.0861927	0.0745959	-1.77524	Stable
Fam178a	0.118551	0.126095	0.916044	-0.0890042	Stable
Fam179b	0.0870356	0.113701	0.655037	-0.385571	Stable
Fam184a	0.295356	0.48554	0.0103342	-0.717135	Stable
Fam184b	0.12929	0.0597081	0.123718	1.11462	Stable
Fam185a	0.0438888	0.0210345	0.383062	1.0611	Stable
Fam188a	0.0805676	0.0463936	0.36384	0.796273	Stable
Fam189a1	0.378887	0.201418	0.0230699	0.911575	Stable
Fam193a	0.479795	0.251924	0.00716211	0.929431	Stable
Fam193b	0.116787	0.0926572	0.695261	0.333906	Stable
Fam19a1	0.647177	0.334429	0.000833247	0.952463	Stable
Fam19a2	0.406321	0.18471	0.0044215	1.13736	Stable
Fam19a5	0.342533	0.135962	0.00161813	1.33303	Stable
Fam204a	0.0375412	0.0911492	0.149576	-1.27975	Stable
Fam208a	0.300862	0.22343	0.395775	0.429279	Stable
Fam208b	0.111006	0.0797212	0.501232	0.477606	Stable
Fam20c	0.0247454	0.0878421	0.0735934	-1.82775	Stable
Fam210a	0.0883406	0.0403687	0.187167	1.12984	Stable
Fam213a	0.0628861	0.151792	0.0549029	-1.27128	Stable
Fam214a	0.244912	0.220205	0.76755	0.153413	Stable
Fam219a	0.207209	0.191612	0.906064	0.112905	Stable
Fam222a	0.0434099	0.0134862	0.219556	1.68654	Stable
Fam222b	0.188325	0.174304	0.888854	0.111618	Stable
Fam227a	0.0553519	0.0327625	0.481669	0.756588	Stable
Fam228b	0.158713	0.183877	0.664394	-0.212321	Stable
Fam229b	0.00612864	0.0132497	0.704947	-1.11232	Stable
Fam32a	0.00625067	0.0399879	0.136787	-2.67748	Stable
Fam35a	0.018678	0.112887	0.00704795	-2.59546	Down
Fam45a	0.0122813	0.0584957	0.0893948	-2.25186	Stable
Fam49a	0.365369	0.189083	0.0135917	0.950338	Stable
Fam49b	0.438586	0.301472	0.182236	0.540837	Stable
Fam53b	0.0124212	0.0589631	0.0893948	-2.247	Stable
Fam57a	0.0636153	0.0342215	0.378203	0.894473	Stable
Fam63b	0.157748	0.143243	0.869775	0.139156	Stable
Fam65b	0.174755	0.116774	0.280242	0.581617	Stable
Fam69a	0.113834	0.185525	0.197187	-0.704677	Stable
Fam76a	0.0308594	0.0725073	0.241105	-1.23241	Stable
Fam76b	0.0371695	0.065324	0.452116	-0.813493	Stable
Fam78b	0.171381	0.04733	0.00438203	1.85638	Stable
Fam81a	0.0736014	0.0457251	0.45353	0.686746	Stable
Fam92a	0.0673496	0.0678047	0.958986	-0.00971779	Stable
Fam96a	0.00613854	0.00640392	0.992436	-0.0610601	Stable
Fam98a	0.0252641	0.03917	0.661385	-0.632658	Stable
Fam98b	0.0186258	0.0404994	0.47403	-1.1206	Stable
Fancc	0.150237	0.0800635	0.171652	0.908027	Stable
Fance	0.0186267	0.0263511	0.800476	-0.50049	Stable
Fancm	0.0492743	0.0259973	0.438141	0.922474	Stable
Far1	0.122859	0.0335508	0.0151008	1.87258	Stable
Far1os	0.163528	0.0527802	0.012345	1.63147	Stable
Far2	0.118128	0.0388746	0.0389672	1.60345	Stable
Farp1	1.2805	1.48861	0.000974146	-0.217267	Stable
Fars2	0.683466	0.297964	3.57152e-05	1.19773	Stable
Farsa	0.0369419	0.0725738	0.349395	-0.974193	Stable
Farsb	0.116122	0.104969	0.893591	0.14568	Stable
Fastk	0.0369196	0.0986534	0.104192	-1.41798	Stable
Fastkd2	0.0330358	0.0329158	0.989144	0.0052461	Stable
Fat1	0.409887	0.0453958	1.30387e-10	3.1746	Up
Fat3	1.16326	0.985534	0.782266	0.239197	Stable
Fbn1	0.0499408	0.039546	0.764763	0.336689	Stable
Fbrs	0.0435882	0.0196017	0.38278	1.15296	Stable
Fbrsl1	0.279559	0.0977367	0.00161186	1.51618	Stable
Fbxl12	0.0675049	0.0601966	0.831687	0.16531	Stable
Fbxl17	0.92694	0.677155	0.22388	0.45299	Stable
Fbxl2	0.128235	0.120364	0.925822	0.0913855	Stable
Fbxl20	0.155118	0.239129	0.173977	-0.624425	Stable
Fbxl3	0.099375	0.0194664	0.014936	2.3519	Stable
Fbxl5	0.119027	0.0598381	0.166293	0.992147	Stable
Fbxl7	0.195598	0.262954	0.326164	-0.426915	Stable
Fbxo10	0.0614161	0.0999854	0.429712	-0.703099	Stable
Fbxo11	0.30273	0.285039	0.986466	0.0868706	Stable
Fbxo18	0.14321	0.0523003	0.0342121	1.45324	Stable
Fbxo21	0.0492551	0.106593	0.18292	-1.11376	Stable
Fbxo22	0.0510441	0.0194304	0.279214	1.39343	Stable
Fbxo25	0.0837153	0.0129556	0.0213315	2.69192	Stable
Fbxo28	0.0808056	0.0391659	0.248174	1.04486	Stable
Fbxo3	0.156417	0.0724557	0.0770404	1.11023	Stable
Fbxo33	0.0183903	0.0455159	0.343088	-1.30742	Stable
Fbxo34	0.13305	0.117208	0.841986	0.182895	Stable
Fbxo36	0.0243835	0.0389224	0.660324	-0.674696	Stable
Fbxo38	0.118405	0.118612	0.994893	-0.00252321	Stable
Fbxo41	0.0616467	0.0262256	0.246778	1.23305	Stable
Fbxo42	0.123591	0.0524523	0.084623	1.23649	Stable
Fbxo45	0.0371554	0.0517563	0.702476	-0.478163	Stable
Fbxo7	0.070837	0.0396574	0.414184	0.836912	Stable
Fbxo8	0.125175	0.0453361	0.0507231	1.46522	Stable
Fbxo9	0.0493984	0.0455242	0.915274	0.117831	Stable
Fbxw11	0.329276	0.28725	0.829458	0.196992	Stable
Fbxw17	0.00621949	0.00636088	0.992436	-0.0324301	Stable
Fbxw2	0.126981	0.125259	0.995234	0.0197083	Stable
Fbxw4	0.174752	0.170316	0.994858	0.0370959	Stable
Fbxw7	0.216971	0.065255	0.00246474	1.73334	Stable
Fbxw8	0.0928689	0.117758	0.657586	-0.342553	Stable
Fcho2	0.231234	0.22049	0.959924	0.0686408	Stable
Fchsd2	0.358306	0.338607	0.988594	0.0815795	Stable
Fdft1	0.155356	0.0668485	0.0647442	1.21661	Stable
Fdxr	0.0327208	0.0257253	0.847747	0.34702	Stable
Fem1b	0.018529	0.0540279	0.244254	-1.54392	Stable
Fem1c	0.0309051	0.0596617	0.424456	-0.948959	Stable
Fer	0.242871	0.166177	0.267529	0.547471	Stable
Fez1	0.183205	0.236029	0.462637	-0.365504	Stable
Fez2	0.0438905	0.0274206	0.561804	0.678648	Stable
Fgd1	0.0451676	0.0599085	0.726517	-0.407471	Stable
Fgd4	0.437509	0.299214	0.142436	0.548133	Stable
Fgf12	0.804819	0.455223	0.0037125	0.82209	Stable
Fgf13	0.422632	0.181897	0.00127558	1.21628	Stable
Fgf14	2.75658	1.6595	7.39536e-16	0.732134	Stable
Fgfr1	0.287226	0.464453	0.0115106	-0.693348	Stable
Fgfr1op2	0.0518181	0.0786831	0.507477	-0.602598	Stable
Fgfr2	2.08896	1.62931	0.305451	0.358522	Stable
Fggy	0.194372	0.0862558	0.0339654	1.17213	Stable
Fh1	0.0248584	0.0325712	0.820617	-0.389864	Stable
[truncated: 4,465 more rows]

## Sheet: Oligodendrocytes
	MW3_mean	10X_mean	pvalue	log2FC	state
0610007P14Rik	0.0201995	0.111763	0.0165922	-2.46805	Stable
0610009O20Rik	0.0200807	0.0134615	0.829606	0.576968	Stable
0610010F05Rik	0.128876	0.111903	0.829606	0.203728	Stable
0610030E20Rik	0.0152922	0.147873	0.000322684	-3.27349	Down
0610043K17Rik	0.0152576	0.0138867	0.936787	0.135827	Stable
1110004F10Rik	0.0463199	0.0131896	0.404696	1.81223	Stable
1110008F13Rik	0.010252	0.0811716	0.0183767	-2.98507	Stable
1110008L16Rik	0.16994	0.05306	0.0720783	1.67933	Stable
1110019D14Rik	0.0922328	0.0801654	0.879266	0.2023	Stable
1110034G24Rik	0.100558	0.0267635	0.150729	1.90969	Stable
1110037F02Rik	0.204087	0.134398	0.443929	0.602676	Stable
1110046J04Rik	0.0112811	0.0951181	0.00697406	-3.07581	Down
1110051M20Rik	0.289907	0.457064	0.0515956	-0.656803	Stable
1110059E24Rik	0.0713778	0.121369	0.414902	-0.765847	Stable
1190002N15Rik	0.0406038	0.0268065	0.744783	0.59903	Stable
1300002E11Rik	0.0705921	0.0400862	0.559214	0.8164	Stable
1500004A13Rik	0.177148	0.332333	0.0494115	-0.907679	Stable
1500017E21Rik	0.0408634	0.0267521	0.743671	0.611155	Stable
1500035N22Rik	0.0552646	0.0541211	0.959133	0.0301641	Stable
1600010M07Rik	0.252313	0.108738	0.074901	1.21435	Stable
1700007B14Rik	0.0257771	0.014013	0.718893	0.879322	Stable
1700012D14Rik	0.0152958	0.150612	0.000319843	-3.29963	Down
1700016P03Rik	0.0250692	0.174352	0.000871481	-2.79802	Down
1700020I14Rik	0.177557	0.121065	0.558476	0.552505	Stable
1700024B18Rik	0.0758525	0.054715	0.708093	0.471259	Stable
1700024P16Rik	0.0150961	0.0273132	0.730614	-0.855424	Stable
1700025G04Rik	0.456375	0.258713	0.112962	0.818867	Stable
1700030K09Rik	0.020113	0.0681959	0.189279	-1.76156	Stable
1700080N15Rik	0.108474	0.0689731	0.541547	0.653249	Stable
1700084C06Rik	0.0558576	0.17566	0.0189685	-1.65296	Stable
1700088E04Rik	0.0640716	0.0547711	0.895036	0.226271	Stable
1700109K24Rik	0.0938009	0.0266717	0.200946	1.81429	Stable
1700110K17Rik	0.111267	0.013854	0.0485167	3.00565	Stable
1700111E14Rik	0.242718	0.363416	0.183596	-0.582343	Stable
1700112D23Rik	0.0358399	0.043799	0.936787	-0.289334	Stable
1700112E06Rik	0.41817	0.305703	0.403423	0.45196	Stable
1700123O21Rik	0.0844969	0.0275505	0.267644	1.61682	Stable
1700126G02Rik	0.241613	0.0269745	0.0015092	3.16303	Up
1810013L24Rik	0.217419	0.0807602	0.0662376	1.42876	Stable
1810026B05Rik	0.124237	0.119843	0.981819	0.0519462	Stable
1810030O07Rik	0.015213	0.0131063	0.936787	0.215051	Stable
1810034E14Rik	0.0306763	0.0811875	0.23258	-1.40413	Stable
1810062O18Rik	0.295058	0.232745	0.668952	0.342245	Stable
2010111I01Rik	0.676927	0.538067	0.6542	0.331215	Stable
2010300C02Rik	0.295471	0.166795	0.191991	0.824946	Stable
2010315B03Rik	0.0478865	0.0263128	0.669189	0.863852	Stable
2210013O21Rik	0.0251507	0.0132461	0.718893	0.925032	Stable
2210408F21Rik	0.143657	0.0670449	0.258455	1.09943	Stable
2210408I21Rik	0.387592	0.333626	0.8028	0.216307	Stable
2310022A10Rik	0.0101721	0.0266439	0.545054	-1.38919	Stable
2310035C23Rik	0.27024	0.230412	0.821173	0.230026	Stable
2310036O22Rik	0.040142	0.0394736	0.980513	0.0242236	Stable
2310040G07Rik	0.00997741	0.129312	0.00080528	-3.69605	Down
2410089E03Rik	0.270329	0.267696	0.921627	0.0141235	Stable
2610005L07Rik	0.0201188	0.0398143	0.596892	-0.984739	Stable
2610008E11Rik	0.081724	0.0669848	0.829606	0.286926	Stable
2610011E03Rik	0.00504271	0.0141499	0.693145	-1.48852	Stable
2610020C07Rik	0.0998071	0.0662255	0.627543	0.591755	Stable
2610021A01Rik	0.030609	0.0266826	0.921627	0.198059	Stable
2610035D17Rik	0.626293	0.630528	0.660096	-0.00972204	Stable
2610037D02Rik	0.140606	0.229209	0.221675	-0.705002	Stable
2610203C20Rik	1.00954	1.2421	0.00824405	-0.299079	Stable
2610316D01Rik	0.106257	0.0942886	0.882075	0.172402	Stable
2610507B11Rik	0.19947	0.0934395	0.178406	1.09407	Stable
2700049A03Rik	0.108922	0.0664276	0.541547	0.713445	Stable
2700060E02Rik	0.015468	0.0263912	0.732479	-0.770769	Stable
2700097O09Rik	0.0662366	0.107663	0.497914	-0.700828	Stable
2700099C18Rik	0.0408627	0.0266858	0.743671	0.614712	Stable
2810049E08Rik	0.0521955	0.0131063	0.346514	1.99367	Stable
2810403A07Rik	0.0808476	0.137625	0.405384	-0.767462	Stable
2810403D21Rik	0.0308199	0.0131505	0.618935	1.22874	Stable
2810425M01Rik	0.0776647	0.0129282	0.157153	2.58674	Stable
2810474O19Rik	0.0354863	0.106335	0.099142	-1.58329	Stable
2900011O08Rik	0.173093	0.0538871	0.0656591	1.68353	Stable
2900027M19Rik	0.0303271	0.111232	0.0608203	-1.8749	Stable
2900060B14Rik	0.102135	0.0271833	0.149033	1.90969	Stable
2900064K03Rik	0.0825689	0.183115	0.118565	-1.14908	Stable
3110021N24Rik	0.174682	0.111305	0.416714	0.650209	Stable
3110056K07Rik	0.0604221	0.11128	0.412266	-0.881053	Stable
3110082I17Rik	0.0910056	0.0415817	0.349273	1.13001	Stable
3300002I08Rik	0.055638	0.0402668	0.755187	0.46648	Stable
3632451O06Rik	0.143138	0.0401487	0.0856959	1.83398	Stable
4430402I18Rik	0.11413	0.013713	0.0483951	3.05706	Stable
4632404H12Rik	0.0200876	0.0133264	0.829606	0.592017	Stable
4632427E13Rik	0.0619575	0.369542	1.00942e-07	-2.57639	Down
4731419I09Rik	0.0405836	0.0134377	0.467344	1.59461	Stable
4732471J01Rik	0.32258	0.300765	0.945785	0.101022	Stable
4833420G17Rik	0.0750351	0.0944372	0.743671	-0.33179	Stable
4833422C13Rik	0.0502352	0.0556666	0.978666	-0.148114	Stable
4833439L19Rik	0.0322064	0.039652	0.8508	-0.300048	Stable
4921511C10Rik	0.115958	0.200534	0.307172	-0.790241	Stable
4921534H16Rik	0.0551405	0.170804	0.0374613	-1.63115	Stable
4930402H24Rik	0.524225	0.847571	0.000852268	-0.693149	Stable
4930405A21Rik	0.0353194	0.0415363	0.936787	-0.233912	Stable
4930419G24Rik	1.23296	1.12933	0.963615	0.126662	Stable
4930422M22Rik	0.0151323	0.0130733	0.936787	0.211	Stable
4930432K21Rik	0.0303813	0.0277493	0.921627	0.130733	Stable
4930444A19Rik	0.100403	0.0663095	0.599866	0.598515	Stable
4930445B16Rik	0.11384	0.0813894	0.661224	0.484094	Stable
4930453N24Rik	0.0151899	0.0547016	0.231131	-1.84847	Stable
4930467D21Rik	0.0156811	0.0405477	0.440517	-1.37059	Stable
4930470G03Rik	0.07576	0.0947765	0.814709	-0.323092	Stable
4930488L21Rik	0.113442	0.0536384	0.338687	1.08061	Stable
4930503L19Rik	0.0505459	0.0269235	0.5969	0.908726	Stable
4930509J09Rik	0.0968166	0.083032	0.829606	0.221587	Stable
4930512B01Rik	0.181055	0.164277	0.889944	0.140296	Stable
4930517O19Rik	0.114637	0.0953934	0.828324	0.265115	Stable
4930525G20Rik	0.0152612	0.0129176	0.936787	0.240522	Stable
4930545L23Rik	0.0871904	0.0451957	0.400327	0.947985	Stable
4930556N13Rik	0.00503865	0.0267794	0.316006	-2.41001	Stable
4930563F08Rik	0.0250754	0.0135702	0.718893	0.88583	Stable
4930565N06Rik	0.0459295	0.0141499	0.404696	1.69863	Stable
4930586N03Rik	0.0687567	0.0133729	0.219487	2.36218	Stable
4930590L20Rik	0.0306101	0.21661	4.0079e-05	-2.82302	Down
4930599N23Rik	0.0550204	0.0544227	0.984973	0.0157596	Stable
4931403E22Rik	0.0509303	0.0690266	0.793602	-0.438627	Stable
4931406P16Rik	0.14784	0.256829	0.155811	-0.796775	Stable
4931440J10Rik	0.0265247	0.0133612	0.718893	0.989283	Stable
4932422M17Rik	0.0306346	0.0129868	0.618935	1.23812	Stable
4932438A13Rik	0.4707	0.187644	0.00577187	1.32681	Stable
4932443L11Rik	0.192665	0.220904	0.756225	-0.197325	Stable
4933400F21Rik	0.210208	0.0796526	0.0783619	1.40003	Stable
4933406I18Rik	0.132603	0.17957	0.591553	-0.437434	Stable
4933407K13Rik	0.0405246	0.0268935	0.744783	0.59154	Stable
4933413L06Rik	0.0301869	0.0676327	0.395235	-1.1638	Stable
4933427D14Rik	0.0504322	0.0403358	0.829606	0.322284	Stable
4933431E20Rik	0.0513153	0.0668155	0.803422	-0.380793	Stable
4933434E20Rik	0.045696	0.111008	0.207072	-1.28052	Stable
5031415H12Rik	0.0778656	0.0683106	0.883878	0.188877	Stable
5031425E22Rik	0.238327	0.147922	0.349777	0.688099	Stable
5031439G07Rik	0.189828	0.499397	6.65117e-05	-1.3955	Stable
5330417C22Rik	0.122961	0.167012	0.618935	-0.441751	Stable
5330434G04Rik	0.202995	0.281523	0.418596	-0.471807	Stable
5330438D12Rik	0.32685	0.560437	0.00877526	-0.777925	Stable
5430402O13Rik	0.0299453	0.0262075	0.921627	0.192347	Stable
5430405H02Rik	0.0149848	0.122626	0.00251951	-3.03269	Down
5530601H04Rik	0.0520299	0.107207	0.278095	-1.04299	Stable
5730455P16Rik	0.0200794	0.0535487	0.351135	-1.41514	Stable
5730480H06Rik	0.0759465	0.013184	0.157153	2.52619	Stable
5730522E02Rik	0.48884	0.259168	0.0464173	0.915475	Stable
5830417I10Rik	0.16225	0.274249	0.157153	-0.757271	Stable
6030443J06Rik	0.130254	0.0695715	0.351626	0.904758	Stable
6030458C11Rik	0.0369655	0.0400356	0.936787	-0.115101	Stable
6230400D17Rik	0.0755032	0.0399854	0.548884	0.917063	Stable
6330411D24Rik	0.184387	0.0135702	0.00462507	3.76422	Up
6430511E19Rik	0.0202563	0.0140401	0.829606	0.528823	Stable
6430550D23Rik	0.0534524	0.0400925	0.829606	0.414921	Stable
6430573F11Rik	0.112863	0.0542061	0.337969	1.05804	Stable
6530403H02Rik	0.279917	0.0992758	0.0245682	1.49548	Stable
6530409C15Rik	0.17449	0.0942612	0.297521	0.888404	Stable
6820431F20Rik	0.0150523	0.0399304	0.440338	-1.4075	Stable
8030445P17Rik	0.0264968	0.0274242	0.987062	-0.0496299	Stable
8030462N17Rik	0.18297	0.107333	0.351384	0.769511	Stable
8430429K09Rik	0.0404633	0.0936538	0.25668	-1.21072	Stable
9030624J02Rik	0.148049	0.0803341	0.346705	0.88199	Stable
9130011E15Rik	0.209321	0.342393	0.0987075	-0.709941	Stable
9130019P16Rik	0.378817	0.150046	0.015574	1.3361	Stable
9130024F11Rik	0.0255901	0.0679005	0.287585	-1.40784	Stable
9230110C19Rik	0.0154264	0.0272464	0.731546	-0.820664	Stable
9230114K14Rik	0.0117717	0.0131394	0.921627	-0.158579	Stable
9330159F19Rik	0.0214418	0.109725	0.017093	-2.35539	Stable
9330162G02Rik	0.403982	0.810236	3.51993e-05	-1.00405	Stable
9330175M20Rik	0.0656953	0.150701	0.138584	-1.19783	Stable
9330182L06Rik	0.369168	0.339933	0.921627	0.119025	Stable
9330198N18Rik	0.00516261	0.0132575	0.693145	-1.36064	Stable
9430041J12Rik	0.030243	0.0137067	0.618935	1.14172	Stable
9430060I03Rik	0.0101517	0.0536242	0.12336	-2.40116	Stable
9430091E24Rik	0.0583143	0.0405096	0.748833	0.525585	Stable
9530026P05Rik	0.0900881	0.0399677	0.395235	1.1725	Stable
9530034E10Rik	0.0655866	0.0532903	0.829606	0.299529	Stable
9530036O11Rik	0.0465839	0.0133322	0.404696	1.80492	Stable
9530052E02Rik	0.0731784	0.0135702	0.185861	2.43098	Stable
9530059O14Rik	0.364574	0.529933	0.0678166	-0.539598	Stable
9530068E07Rik	0.0306401	0.0263519	0.921627	0.217511	Stable
9530077C05Rik	0.0357317	0.0134974	0.541547	1.40452	Stable
9630028H03Rik	0.356617	0.197442	0.123335	0.852946	Stable
9930021J03Rik	0.226311	0.207248	0.894771	0.126946	Stable
A130050O07Rik	0.0205075	0.0132976	0.829606	0.624991	Stable
A230004M16Rik	0.276303	0.0538446	0.00259273	2.35938	Up
A230006K03Rik	0.328252	0.365896	0.695564	-0.156628	Stable
A230009B12Rik	0.0510478	0.0935174	0.416714	-0.873386	Stable
A230050P20Rik	0.0355011	0.0552072	0.718893	-0.636994	Stable
A230103L15Rik	0.0705697	0.148944	0.180239	-1.07765	Stable
A330015K06Rik	0.540945	0.437143	0.647249	0.307376	Stable
A330023F24Rik	0.467504	0.201883	0.0140598	1.21146	Stable
A330032B11Rik	0.0582102	0.135866	0.134675	-1.22284	Stable
A330076H08Rik	0.271256	0.287066	0.923519	-0.0817265	Stable
A330102I10Rik	0.0504071	0.0805642	0.599866	-0.676513	Stable
A430018G15Rik	0.112916	0.0402941	0.203365	1.48661	Stable
A430110C17Rik	0.0202987	0.0266819	0.882795	-0.394471	Stable
A730081D07Rik	0.0251138	0.0805189	0.153741	-1.68085	Stable
A830010M20Rik	0.153628	0.123779	0.725381	0.311674	Stable
A830018L16Rik	0.34195	0.329952	0.981168	0.0515287	Stable
A830039N20Rik	0.0311653	0.0715409	0.399647	-1.19883	Stable
A830080D01Rik	0.0201428	0.0802728	0.0913974	-1.99464	Stable
A830082K12Rik	0.0925591	0.0943907	0.982811	-0.0282692	Stable
A930015D03Rik	0.124469	0.2425	0.0850069	-0.9622	Stable
A930029G22Rik	0.0151788	0.013057	0.936787	0.217236	Stable
AI314180	0.488899	0.121325	0.000123736	2.01066	Up
AI480526	0.0251661	0.0939171	0.0745905	-1.89991	Stable
AI504432	0.0201111	0.0131339	0.829606	0.614696	Stable
AI846148	0.0204464	0.123296	0.00682463	-2.59221	Down
AU040320	0.192541	0.200799	0.897687	-0.0605851	Stable
AU041133	0.0301489	0.0129282	0.618935	1.22158	Stable
AV039307	0.0253387	0.0139527	0.718893	0.860798	Stable
AW046200	0.0351032	0.0132976	0.541547	1.40044	Stable
AW549877	0.0307051	0.0132291	0.618935	1.21476	Stable
AW554918	0.275024	0.21206	0.5736	0.375087	Stable
Aaas	0.0150725	0.0271491	0.730614	-0.848981	Stable
Aaed1	0.0304284	0.013828	0.618935	1.13782	Stable
Aagab	0.0507933	0.0275804	0.596892	0.880991	Stable
Aak1	0.503675	0.208115	0.00469512	1.27511	Stable
Aars	0.0573031	0.0401431	0.747881	0.513459	Stable
Aatf	0.105193	0.0673753	0.596288	0.642752	Stable
Aatk	0.293165	0.519379	0.01148	-0.825077	Stable
Abat	0.117018	0.0677981	0.443929	0.787418	Stable
Abca3	0.134288	0.121523	0.906438	0.144103	Stable
Abca5	0.121854	0.0407471	0.156127	1.58039	Stable
Abca8b	0.178557	0.149129	0.811307	0.259826	Stable
Abcb10	0.0610691	0.0402918	0.693145	0.599956	Stable
Abcb1b	0.0304462	0.0270412	0.921627	0.171101	Stable
Abcb4	0.020256	0.0134437	0.829606	0.591426	Stable
Abcb7	0.111497	0.190395	0.25668	-0.771989	Stable
Abcb8	0.0305403	0.122437	0.0284797	-2.00325	Stable
Abcb9	0.0202876	0.054554	0.351135	-1.42709	Stable
Abcc1	0.0771454	0.0669481	0.883061	0.204536	Stable
Abcc4	0.00631671	0.014422	0.695296	-1.19102	Stable
Abcc5	0.276539	0.330733	0.551541	-0.258183	Stable
Abcc8	0.0564969	0.0399941	0.755187	0.498384	Stable
Abcd3	0.0674409	0.0534677	0.829606	0.334955	Stable
Abce1	0.0457261	0.0681382	0.707056	-0.575444	Stable
Abcf1	0.030538	0.0439535	0.845231	-0.525374	Stable
Abcg1	0.178265	0.151102	0.769633	0.238505	Stable
Abcg4	0.0555871	0.0280264	0.5239	0.987964	Stable
Abhd12	0.265634	0.255799	0.976923	0.0544297	Stable
Abhd14a	0.0251971	0.0809235	0.153741	-1.6833	Stable
Abhd15	0.240617	0.0960332	0.0615917	1.32513	Stable
Abhd16a	0.0404095	0.149406	0.0181648	-1.88647	Stable
Abhd17b	0.195553	0.567254	3.19824e-06	-1.53643	Stable
Abhd17c	0.0356711	0.0268861	0.829606	0.407896	Stable
Abhd18	0.177036	0.14642	0.776624	0.273927	Stable
Abhd2	0.179056	0.0967541	0.270691	0.888015	Stable
Abhd3	0.0565492	0.0281023	0.522893	1.00882	Stable
Abhd4	0.00551348	0.0137766	0.695296	-1.32118	Stable
Abhd6	0.0927916	0.0941706	0.98666	-0.0212828	Stable
Abi1	0.430729	0.219793	0.0489995	0.970634	Stable
Abi2	0.18435	0.206346	0.829606	-0.16262	Stable
Abl1	0.270563	0.282533	0.832091	-0.0624557	Stable
Abl2	0.208552	0.165113	0.690515	0.336947	Stable
Ablim1	0.794177	0.28735	5.04868e-05	1.46665	Stable
Ablim2	0.498808	0.258926	0.0469241	0.945946	Stable
Ablim3	0.255424	0.0274462	0.000888057	3.21822	Up
Abr	0.402172	0.203303	0.0668259	0.984182	Stable
Abtb2	0.196992	0.405126	0.010439	-1.04023	Stable
Acaa1a	0.0303521	0.123641	0.0280809	-2.02629	Stable
Acaca	0.431075	0.748342	0.00345217	-0.79576	Stable
Acad10	0.0321982	0.0541547	0.606397	-0.750106	Stable
Acad11	0.0407843	0.0139727	0.467344	1.5454	Stable
Acad8	0.0356839	0.0535352	0.718893	-0.585215	Stable
Acad9	0.0200346	0.0262974	0.882795	-0.39243	Stable
Acadsb	0.130048	0.0800868	0.49955	0.699413	Stable
Acadvl	0.0102058	0.0811901	0.0183767	-2.99192	Stable
Acap2	0.377316	0.578143	0.0320645	-0.615653	Stable
Acat1	0.0984004	0.274865	0.00507815	-1.48199	Stable
Acbd5	0.0830728	0.193487	0.0745905	-1.21979	Stable
Acbd6	0.222927	0.195871	0.798432	0.18667	Stable
Acer3	0.0753162	0.0966602	0.812365	-0.359962	Stable
Acin1	0.188655	0.281416	0.25668	-0.576957	Stable
Ackr1	0.0153778	0.0416921	0.436822	-1.43892	Stable
Ackr4	0.0408701	0.0685751	0.60377	-0.746638	Stable
Acly	0.0916734	0.0398815	0.346705	1.20078	Stable
Aco1	0.141067	0.0262836	0.0472546	2.42414	Stable
Aco2	0.153307	0.202521	0.549359	-0.401653	Stable
Acot7	0.24138	0.256088	0.829606	-0.0853325	Stable
Acox1	0.121233	0.147248	0.747443	-0.280465	Stable
Acox3	0.0152131	0.0272387	0.730614	-0.840345	Stable
Acp1	0.0202262	0.0132178	0.829606	0.613745	Stable
Acp2	0.0470664	0.0135702	0.404696	1.79426	Stable
Acp6	0.0305417	0.0264654	0.921627	0.206674	Stable
Acsl4	0.107201	0.0536198	0.378553	0.999482	Stable
Acsl6	0.154965	0.0134735	0.0116827	3.52375	Stable
Acss2	0.256463	0.123571	0.136777	1.05341	Stable
Actb	0.208462	0.924739	7.04367e-15	-2.14926	Down
Actl6a	0.0101825	0.162063	2.75611e-05	-3.9924	Down
Actl6b	0.0352367	0.0952085	0.184508	-1.43401	Stable
Actn1	0.138419	0.0685308	0.287867	1.01421	Stable
Actn4	0.238495	0.40154	0.0575812	-0.751587	Stable
Actr10	0.0411162	0.0972537	0.260291	-1.24205	Stable
Actr1a	0.0714431	0.174905	0.0668259	-1.2917	Stable
Actr1b	0.0560693	0.0139594	0.297863	2.00598	Stable
Actr2	0.105739	0.106772	0.974968	-0.0140301	Stable
Actr3	0.155563	0.119409	0.714835	0.381588	Stable
Actr3b	0.19199	0.0807789	0.133246	1.24898	Stable
Actr8	0.0560489	0.0673628	0.875599	-0.265266	Stable
Acvr1	0.279037	0.0534195	0.00251951	2.38502	Up
Acvr2a	0.186624	0.0403315	0.0229582	2.21015	Stable
Acvr2b	0.0267505	0.0265324	0.989641	0.0118099	Stable
Acyp2	0.283748	0.320303	0.717184	-0.174827	Stable
Adam10	0.280457	0.185585	0.400259	0.5957	Stable
Adam12	0.0895297	0.0399561	0.395975	1.16395	Stable
Adam17	0.040387	0.0399628	0.982811	0.0152322	Stable
Adam19	0.101103	0.138545	0.660882	-0.454525	Stable
Adam22	0.78912	0.442661	0.0278411	0.834044	Stable
Adam23	0.35606	0.237084	0.313533	0.586723	Stable
Adam9	0.120923	0.0407444	0.176775	1.56942	Stable
Adamts17	0.103516	0.0272697	0.169101	1.92448	Stable
Adamts3	0.127935	0.0851991	0.511557	0.586498	Stable
Adamtsl1	0.386645	0.328087	0.734078	0.236932	Stable
Adap1	0.205092	0.326159	0.178791	-0.669306	Stable
Adar	0.224554	0.0534875	0.0135367	2.06979	Stable
Adarb1	0.39201	0.0853679	0.000313741	2.19913	Up
Adarb2	0.768441	0.140282	1.4501e-07	2.45361	Up
Adck1	0.0516744	0.0673731	0.795728	-0.382723	Stable
Adck5	0.0150824	0.0574042	0.231131	-1.92829	Stable
Adcy1	0.505185	0.0308411	4.21417e-08	4.03389	Up
Adcy10	0.0712264	0.231756	0.00448177	-1.70212	Stable
Adcy3	0.0559719	0.0959013	0.49955	-0.776847	Stable
Adcy8	0.260463	0.0674005	0.0112972	1.95025	Stable
Adcy9	0.396645	0.174774	0.0246567	1.18236	Stable
Add1	0.308028	0.524217	0.021707	-0.767104	Stable
Add2	0.266728	0.166661	0.30628	0.678453	Stable
Add3	0.358228	0.269812	0.581378	0.408927	Stable
Adgra1	0.0924874	0.150629	0.401285	-0.703674	Stable
Adgrb1	0.417215	0.16653	0.00992859	1.32501	Stable
Adgrb2	0.223284	0.123266	0.250636	0.857109	Stable
Adgrb3	2.00279	1.40268	0.00466243	0.513825	Stable
Adgrl2	0.203844	0.0581253	0.0294627	1.81023	Stable
Adgrl3	1.20635	0.936167	0.512463	0.365814	Stable
Adgrv1	0.0890953	0.107405	0.7914	-0.269643	Stable
Adipor2	0.350335	1.16471	1.58734e-12	-1.73316	Stable
Adk	0.374122	0.232869	0.222978	0.68399	Stable
Adprh	0.0105015	0.0544794	0.123992	-2.37511	Stable
Adprm	0.0366418	0.0132291	0.541547	1.46978	Stable
Adss	0.0707842	0.0263197	0.351135	1.42728	Stable
Aebp2	0.107982	0.0675444	0.541547	0.676882	Stable
Aes	0.133352	0.216955	0.264176	-0.702156	Stable
Afap1	0.129417	0.0798833	0.501171	0.696059	Stable
Afdn	0.266825	0.248226	0.936787	0.104235	Stable
Aff1	0.163971	0.161354	0.982811	0.0232078	Stable
Aff2	0.221544	0.124889	0.265129	0.826951	Stable
Aff3	0.615551	0.344576	0.0496305	0.837054	Stable
Aff4	0.339297	0.241297	0.404696	0.491737	Stable
Afg3l2	0.055869	0.0266381	0.522893	1.06856	Stable
Aftph	0.109177	0.122584	0.882795	-0.167112	Stable
Agap1	1.48477	0.943682	0.00705202	0.653864	Stable
Agap3	0.205536	0.0530764	0.0282703	1.95325	Stable
Agbl4	0.697802	0.397499	0.0381026	0.811866	Stable
Agbl5	0.0473647	0.0410177	0.912056	0.207564	Stable
Agfg1	0.134269	0.0961358	0.60377	0.481983	Stable
Agfg2	0.036105	0.0682582	0.500453	-0.918802	Stable
Aggf1	0.0562741	0.067348	0.879258	-0.259165	Stable
Agk	0.0880296	0.0809587	0.92257	0.120802	Stable
Agl	0.0452176	0.0670772	0.703225	-0.568937	Stable
Ago1	0.112842	0.0401097	0.205688	1.49228	Stable
Ago2	0.109715	0.0394967	0.232666	1.47396	Stable
Ago3	0.191936	0.436651	0.0012781	-1.18586	Stable
Ago4	0.0557766	0.043147	0.755545	0.370399	Stable
Agpat3	0.184788	0.108044	0.346705	0.774246	Stable
Agpat4	0.209767	0.528397	6.07029e-05	-1.33283	Stable
Agpat5	0.040403	0.0543078	0.829606	-0.426696	Stable
Agps	0.116961	0.08017	0.60377	0.544892	Stable
Agrn	0.122991	0.0807697	0.555603	0.606666	Stable
Agrp	0.145074	0.12219	0.825471	0.247665	Stable
Agtpbp1	0.443981	0.135004	0.00112026	1.71749	Stable
Ahctf1	0.136601	0.121383	0.873322	0.170395	Stable
Ahcyl1	0.18538	0.111111	0.371314	0.738484	Stable
Ahcyl2	0.442849	0.275102	0.197101	0.686847	Stable
Ahdc1	0.251891	0.05387	0.00560094	2.22525	Up
Ahi1	0.369474	0.534479	0.106288	-0.53266	Stable
Ahr	0.0201168	0.013414	0.829606	0.584654	Stable
Ahsa1	0.00500056	0.0666345	0.016559	-3.73611	Stable
Aida	0.0406541	0.0809206	0.410549	-0.993107	Stable
Aifm1	0.071286	0.0399331	0.554725	0.836036	Stable
Aifm3	0.0517679	0.0950182	0.415947	-0.876147	Stable
Aig1	0.690127	0.344132	0.00696286	1.0039	Stable
Aimp1	0.0254124	0.0810409	0.153741	-1.67312	Stable
Aip	0.015087	0.0401036	0.436822	-1.41042	Stable
Airn	0.263327	0.0273075	0.000615677	3.26949	Up
Ajap1	0.102404	0.0546314	0.42226	0.906477	Stable
Ak3	0.174173	0.273556	0.219263	-0.65132	Stable
Ak5	0.26662	0.331461	0.574356	-0.314053	Stable
Akain1	0.0100798	0.0137766	0.921627	-0.450753	Stable
Akap10	0.148472	0.313519	0.0198675	-1.07836	Stable
Akap11	0.230594	0.195993	0.730611	0.234555	Stable
Akap12	0.0661249	0.0672675	1	-0.0247168	Stable
Akap13	0.0669626	0.0932876	0.668019	-0.478329	Stable
Akap6	0.98889	0.729347	0.386712	0.439205	Stable
Akap7	0.191408	0.132566	0.551471	0.529939	Stable
Akap8	0.0989345	0.126304	0.751724	-0.352356	Stable
Akap8l	0.123173	0.469478	5.02294e-07	-1.93037	Stable
Akap9	0.351603	0.233733	0.326212	0.589088	Stable
Akirin1	0.030494	0.0843547	0.231131	-1.46794	Stable
Akirin2	0.0756547	0.0533406	0.698938	0.504195	Stable
Akr1a1	0.0377787	0.147368	0.0114761	-1.96377	Stable
Akr1e1	0.0558912	0.0261596	0.521527	1.09528	Stable
Akt3	0.812011	0.490955	0.0736712	0.725909	Stable
Alas2	0.0671797	0.0140468	0.219487	2.25778	Stable
Alcam	0.31794	0.303524	0.991931	0.0669465	Stable
Aldh1l2	0.042225	0.105808	0.153741	-1.32527	Stable
Aldh5a1	0.0155429	0.0132291	0.936787	0.232544	Stable
Aldh6a1	0.0609169	0.040316	0.693145	0.595491	Stable
Aldh7a1	0.0817076	0.0270031	0.267644	1.59734	Stable
Aldoa	0.0998399	0.0816189	0.8237	0.290714	Stable
Aldoc	0.0706755	0.107514	0.525923	-0.605247	Stable
Alg1	0.0211539	0.0673652	0.196972	-1.67108	Stable
Alg12	0.0201507	0.0402894	0.596892	-0.999574	Stable
Alg13	0.045094	0.0805876	0.49955	-0.837622	Stable
Alg6	0.0304135	0.0267333	0.921627	0.186075	Stable
Alk	0.200883	0.112061	0.26115	0.84207	Stable
Alkbh1	0.0253204	0.136965	0.00596088	-2.43543	Down
Alkbh3	0.0503885	0.0401406	0.829606	0.328032	Stable
Alkbh8	0.0311831	0.106936	0.0649086	-1.77791	Stable
Ambra1	0.455897	0.688239	0.0114493	-0.594202	Stable
Amd1	0.0565903	0.120491	0.23258	-1.0903	Stable
Amfr	0.0990174	0.120403	0.755545	-0.282119	Stable
Ammecr1	0.116394	0.0684229	0.49123	0.766465	Stable
Ammecr1l	0.0301172	0.0674822	0.395235	-1.16392	Stable
Amn1	0.0615118	0.205769	0.00732818	-1.74209	Stable
Amotl1	0.0895595	0.0133322	0.113863	2.74793	Stable
Ampd2	0.0457649	0.0136691	0.404696	1.74333	Stable
Amph	0.669574	0.418233	0.118826	0.678938	Stable
Amy1	0.144477	0.115433	0.676529	0.323783	Stable
Amz2	0.0405141	0.0536626	0.829606	-0.405492	Stable
Anapc1	0.183123	0.124551	0.496001	0.556082	Stable
Anapc4	0.0783196	0.0799027	0.967736	-0.02887	Stable
Anapc5	0.111571	0.230631	0.0762744	-1.04762	Stable
Anapc7	0.0150347	0.0544615	0.231131	-1.85694	Stable
Angel2	0.0457919	0.134071	0.0634897	-1.54983	Stable
Angpt2	0.0617681	0.0136691	0.25668	2.17595	Stable
Angptl2	0.158986	0.147839	0.934727	0.104876	Stable
Ank	0.711462	0.442641	0.0967824	0.68465	Stable
Ank1	0.382523	0.0412005	2.07633e-05	3.21481	Up
Ank2	2.55058	2.15545	0.301611	0.242841	Stable
Ank3	2.42115	2.37973	0.443363	0.0248979	Stable
Ankfy1	0.0927328	0.133424	0.547643	-0.524865	Stable
Ankhd1	0.267399	0.327732	0.500254	-0.293525	Stable
Ankib1	0.320093	0.439265	0.229539	-0.456598	Stable
Ankle2	0.0616828	0.087236	0.760357	-0.500056	Stable
Ankmy2	0.0303701	0.0546835	0.60377	-0.848453	Stable
Ankrd10	0.0977205	0.120893	0.753399	-0.307003	Stable
Ankrd11	0.641246	0.25051	0.000602262	1.35601	Stable
Ankrd12	0.336855	0.53107	0.0358514	-0.656772	Stable
Ankrd13c	0.088685	0.0665043	0.755107	0.415241	Stable
Ankrd13d	0.0607398	0.0139727	0.25668	2.12003	Stable
Ankrd17	0.603361	0.30425	0.0155422	0.987766	Stable
Ankrd24	0.0353732	0.12214	0.0484531	-1.78781	Stable
Ankrd26	0.0403962	0.0132291	0.467344	1.61051	Stable
Ankrd27	0.0406063	0.0268606	0.743671	0.596208	Stable
Ankrd28	0.618067	0.510129	0.685733	0.276902	Stable
Ankrd29	0.025618	0.041541	0.730614	-0.697381	Stable
Ankrd33b	0.139045	0.0534357	0.17659	1.37967	Stable
Ankrd40	0.0512005	0.0304407	0.5969	0.750157	Stable
Ankrd42	0.0715684	0.0429715	0.554725	0.73594	Stable
Ankrd44	0.245693	0.141944	0.219845	0.791542	Stable
Ankrd45	0.030214	0.0266858	0.921627	0.179144	Stable
Ankrd52	0.110926	0.0945114	0.829606	0.231034	Stable
Anks1	0.202565	0.081394	0.10254	1.31539	Stable
Anks1b	2.40315	1.80714	0.00141019	0.411216	Stable
Anks3	0.102635	0.0811876	0.760357	0.338188	Stable
Anks6	0.0455507	0.0133846	0.404696	1.7669	Stable
Ano10	0.117545	0.0540947	0.298529	1.11965	Stable
Ano2	0.0463905	0.0411212	0.912056	0.173948	Stable
Ano3	0.305298	0.283614	0.829606	0.106292	Stable
Ano4	1.05856	0.774743	0.210049	0.450313	Stable
Ano6	0.17118	0.095888	0.32716	0.836095	Stable
Ano8	0.0467067	0.0131283	0.404696	1.83095	Stable
Anp32a	0.163299	0.0930543	0.361002	0.811368	Stable
Antxr1	0.0871279	0.0271087	0.232666	1.68438	Stable
Anxa6	0.0858245	0.0401114	0.400327	1.09738	Stable
Anxa7	0.0305808	0.0407593	0.846069	-0.414504	Stable
Ap1ar	0.0610705	0.0794378	0.759556	-0.379352	Stable
Ap1b1	0.139273	0.0397759	0.0983868	1.80796	Stable
Ap1g1	0.192416	0.161104	0.787805	0.256236	Stable
Ap1m1	0.0507579	0.0136566	0.346705	1.89404	Stable
Ap1s1	0.0104386	0.0408581	0.278771	-1.96869	Stable
Ap2a1	0.116435	0.0137638	0.0409787	3.08058	Stable
Ap2a2	0.151198	0.151494	0.986249	-0.0028217	Stable
Ap2b1	0.200518	0.231184	0.74163	-0.205309	Stable
Ap3b1	0.24042	0.319156	0.398863	-0.408701	Stable
Ap3b2	0.0957884	0.13595	0.596892	-0.50515	Stable
Ap3d1	0.171198	0.0680124	0.135242	1.33179	Stable
Ap3m1	0.0654978	0.175627	0.0442172	-1.42299	Stable
Ap3s1	0.11642	0.0272421	0.09381	2.09543	Stable
Ap3s2	0.0602842	0.165601	0.055548	-1.45786	Stable
Ap4s1	0.13731	0.0674738	0.292112	1.02504	Stable
Ap5m1	0.00500851	0.0403548	0.127177	-3.01029	Stable
Apaf1	0.0471153	0.0272328	0.671195	0.790851	Stable
Apba1	0.750387	0.659373	0.976054	0.18654	Stable
Apba2	0.590832	0.19759	0.000244103	1.58024	Stable
Apbb1	0.097468	0.0813046	0.829606	0.261592	Stable
Apbb2	0.627877	0.761976	0.14505	-0.279262	Stable
Apc	0.886255	0.469021	0.00556795	0.91807	Stable
Apc2	0.101109	0.0405876	0.302916	1.3168	Stable
Apex2	0.139746	0.164075	0.794947	-0.231549	Stable
Api5	0.0460489	0.0403219	0.91256	0.191603	Stable
Apip	0.0150527	0.0665931	0.107728	-2.14535	Stable
Aplp1	0.484141	1.95596	8.46936e-41	-2.01438	Down
Aplp2	0.53157	0.395311	0.489727	0.427271	Stable
Apmap	0.0358745	0.0267869	0.829606	0.421431	Stable
Apobec4	0.030654	0.222436	3.75155e-05	-2.85924	Down
Apoe	0.0897615	1.4639	9.7214e-43	-4.02758	Down
Apoo	0.0555594	0.0684189	0.874835	-0.300365	Stable
Apool	0.0256199	0.0395907	0.730614	-0.627898	Stable
Apopt1	0.0835387	0.0952271	0.882795	-0.188928	Stable
App	1.39325	1.12679	0.695296	0.306244	Stable
Appbp2	0.149776	0.105933	0.613847	0.499653	Stable
Appl1	0.12525	0.243512	0.0791835	-0.959181	Stable
Appl2	0.27006	0.151467	0.194416	0.834281	Stable
Aqr	0.106108	0.0667703	0.54475	0.668255	Stable
Araf	0.127789	0.0799463	0.504936	0.676656	Stable
Arap2	0.356805	0.376007	0.804793	-0.0756241	Stable
Arel1	0.117858	0.0402354	0.17608	1.55052	Stable
Arf1	0.0656793	0.0532854	0.882795	0.301699	Stable
Arf3	0.113106	0.0930621	0.822129	0.281413	Stable
Arf4	0.0563816	0.0942895	0.507146	-0.741873	Stable
Arfgap1	0.0615063	0.134997	0.180239	-1.13412	Stable
Arfgap2	0.0303668	0.0537157	0.60377	-0.822849	Stable
Arfgap3	0.0409808	0.0407673	0.98234	0.00753649	Stable
Arfgef1	0.286111	0.16769	0.219407	0.770781	Stable
Arfgef2	0.286296	0.228808	0.718893	0.323367	Stable
Arfgef3	0.312486	0.125256	0.0323807	1.31891	Stable
Arglu1	0.101685	0.439391	2.44877e-07	-2.1114	Down
Arhgap10	0.277867	0.167439	0.257089	0.730753	Stable
Arhgap12	0.143064	0.121778	0.829606	0.232407	Stable
Arhgap15	0.0870698	0.332206	7.17439e-05	-1.93183	Stable
Arhgap17	0.229314	0.107398	0.142084	1.09436	Stable
Arhgap18	0.0413192	0.013783	0.467344	1.58393	Stable
Arhgap20	0.163332	0.0545728	0.0908625	1.58155	Stable
Arhgap21	0.888167	0.488091	0.0079987	0.863683	Stable
Arhgap23	0.739999	0.951951	0.0294021	-0.363365	Stable
Arhgap24	0.118759	0.0447604	0.180001	1.40774	Stable
Arhgap26	0.991115	0.345051	1.47174e-06	1.52224	Stable
Arhgap31	0.0816624	0.217577	0.0204952	-1.41378	Stable
Arhgap32	0.395307	0.280807	0.369599	0.493393	Stable
Arhgap35	0.388093	0.202469	0.0898439	0.938699	Stable
Arhgap39	0.313925	0.525243	0.0167996	-0.742564	Stable
Arhgap44	0.348454	0.0676244	0.000491284	2.36535	Up
Arhgap5	0.299225	0.353266	0.61233	-0.239524	Stable
Arhgap6	0.111254	0.0409759	0.209102	1.44101	Stable
Arhgef1	0.0980396	0.228797	0.0344975	-1.22263	Stable
Arhgef10	0.371694	0.366432	0.954087	0.0205686	Stable
Arhgef11	0.280288	0.218498	0.629577	0.359286	Stable
Arhgef12	0.491719	0.310737	0.203262	0.662141	Stable
Arhgef17	0.0366826	0.0537214	0.719681	-0.550402	Stable
Arhgef18	0.122574	0.106326	0.871846	0.205159	Stable
Arhgef2	0.178933	0.162194	0.921627	0.141701	Stable
Arhgef26	0.0488283	0.0271393	0.66744	0.847335	Stable
Arhgef28	0.388238	0.38992	0.897687	-0.00623513	Stable
Arhgef3	0.096286	0.0271802	0.17476	1.82477	Stable
Arhgef37	0.060524	0.0937292	0.583854	-0.630992	Stable
Arhgef7	0.300049	0.0842761	0.00569649	1.832	Stable
Arhgef9	0.245117	0.175993	0.50603	0.477951	Stable
Arid1a	0.348262	0.124044	0.010152	1.48931	Stable
Arid1b	0.942283	0.285834	2.28337e-07	1.72099	Stable
Arid2	0.277911	0.148908	0.17446	0.900198	Stable
Arid3a	0.0302867	0.0163737	0.618935	0.887305	Stable
Arid4a	0.154961	0.227952	0.339498	-0.556826	Stable
Arid4b	0.324806	0.480812	0.099906	-0.565896	Stable
Arid5b	0.376753	0.586866	0.0307856	-0.639411	Stable
Arih1	0.377958	0.38285	0.830826	-0.0185539	Stable
Arih2	0.131386	0.139116	0.936787	-0.0824795	Stable
Arl13b	0.0506692	0.0535422	0.980513	-0.0795673	Stable
Arl15	0.650675	0.380623	0.0642314	0.773576	Stable
Arl2	0.0201887	0.107321	0.0165922	-2.41031	Stable
Arl2bp	0.0355965	0.0955596	0.186975	-1.42466	Stable
Arl3	0.0879592	0.115302	0.783229	-0.390508	Stable
Arl6ip5	0.030402	0.0722063	0.397751	-1.24796	Stable
Arl8a	0.0359077	0.026051	0.829606	0.462955	Stable
Armc1	0.0507283	0.119772	0.166121	-1.23943	Stable
Armc8	0.154453	0.107628	0.580607	0.521114	Stable
Armc9	0.163356	0.257745	0.232366	-0.657924	Stable
Armcx5	0.015199	0.0133322	0.936787	0.189062	Stable
Arnt	0.197189	0.0940005	0.190048	1.06884	Stable
Arnt2	0.462302	0.456308	0.85024	0.0188307	Stable
Arntl	0.194972	0.108555	0.308527	0.844836	Stable
Arpc1a	0.0656869	0.228274	0.00245265	-1.79709	Stable
Arpc2	0.121927	0.107273	0.869262	0.184725	Stable
Arpc3	0.0202439	0.110285	0.016652	-2.44569	Stable
Arpc5l	0.0201165	0.0584151	0.351135	-1.53796	Stable
Arpp19	0.0410797	0.0820668	0.410957	-0.998374	Stable
Arpp21	1.18433	0.83445	0.119601	0.505174	Stable
Arsb	0.223524	0.0945451	0.109711	1.24136	Stable
Arsg	0.242564	0.247548	0.921627	-0.0293398	Stable
Arv1	0.0305713	0.0270855	0.921627	0.174653	Stable
Arvcf	0.0575589	0.0136691	0.297521	2.07412	Stable
Asah1	0.106401	0.0674515	0.544799	0.657597	Stable
Asap1	0.614366	0.445652	0.369866	0.463181	Stable
Asap2	0.0970592	0.039701	0.303529	1.28969	Stable
Asb13	0.0152375	0.0271696	0.730614	-0.834363	Stable
Asb3	0.351718	0.136902	0.0166798	1.36128	Stable
Asb7	0.0459983	0.0403376	0.912056	0.189454	Stable
Asb8	0.0101004	0.0533978	0.123243	-2.40236	Stable
Ascc1	0.0675165	0.0945427	0.671412	-0.485726	Stable
Ascc2	0.0603137	0.039786	0.693145	0.600223	Stable
Ascc3	0.387648	0.323709	0.692191	0.26005	Stable
Ash1l	0.513934	0.539621	0.60406	-0.0703629	Stable
Ash2l	0.0356089	0.0668537	0.49955	-0.908769	Stable
Asic1	0.0722705	0.0139262	0.18668	2.37561	Stable
Asic2	1.75778	0.921962	2.71308e-06	0.930974	Stable
Asna1	0.00527041	0.0134496	0.693145	-1.35158	Stable
Asph	0.310586	0.0683738	0.00182953	2.18348	Up
Asphd1	0.138289	0.0676664	0.316006	1.03117	Stable
Aspscr1	0.0302689	0.0534331	0.60377	-0.819898	Stable
Aste1	0.0583964	0.106976	0.35013	-0.873339	Stable
Astn1	0.49662	0.241425	0.0215844	1.04057	Stable
Astn2	1.40812	0.472378	1.4636e-10	1.57576	Stable
Asxl1	0.166195	0.140174	0.751278	0.245655	Stable
Asxl2	0.186479	0.161219	0.834821	0.209997	Stable
Asxl3	0.215531	0.146825	0.49146	0.553802	Stable
Atad1	0.0928474	0.0525845	0.519764	0.820223	Stable
Atad2b	0.236844	0.296138	0.478091	-0.32233	Stable
Atad3a	0.0304743	0.0398627	0.847061	-0.387448	Stable
Atad5	0.010039	0.0276787	0.54475	-1.46316	Stable
Atcay	0.0862277	0.153214	0.336946	-0.829326	Stable
Ate1	0.0100331	0.120703	0.00080528	-3.58862	Down
Atf1	0.0768128	0.0403549	0.49945	0.928602	Stable
Atf2	0.404184	0.217738	0.0832066	0.892418	Stable
Atf6	0.194941	0.133715	0.50603	0.543875	Stable
Atf7ip	0.382673	0.247168	0.262297	0.63062	Stable
Atg10	0.194593	0.151211	0.683797	0.363902	Stable
Atg12	0.0251358	0.0574129	0.48274	-1.19163	Stable
Atg13	0.132844	0.0678932	0.322887	0.968396	Stable
Atg16l1	0.0609427	0.147069	0.104014	-1.27097	Stable
Atg16l2	0.0761214	0.0550308	0.707376	0.468064	Stable
Atg2a	0.0251315	0.0545129	0.48274	-1.1171	Stable
Atg2b	0.112178	0.067391	0.49632	0.735166	Stable
Atg3	0.0727036	0.147095	0.193199	-1.01665	Stable
Atg4a	0.0808819	0.0438911	0.443929	0.881889	Stable
Atg4b	0.0503636	0.121202	0.161721	-1.26696	Stable
Atg4c	0.203464	0.210853	0.956672	-0.0514626	Stable
Atg4d	0.015534	0.0530253	0.235521	-1.77125	Stable
Atg5	0.0606271	0.122079	0.280218	-1.00978	Stable
Atg7	0.113077	0.0790405	0.647249	0.516641	Stable
Atl1	0.164524	0.162471	1	0.0181145	Stable
Atl2	0.117777	0.0270193	0.107512	2.12399	Stable
Atm	0.0759376	0.0672918	0.886676	0.174384	Stable
Atp11a	0.259108	0.244579	0.977064	0.0832539	Stable
Atp11b	0.250243	0.0933395	0.0482841	1.42277	Stable
Atp11c	0.19229	0.081817	0.133477	1.23281	Stable
Atp13a1	0.0656324	0.0538591	0.829606	0.285218	Stable
Atp13a2	0.0572073	0.066908	0.879258	-0.22598	Stable
Atp13a3	0.136971	0.0570477	0.18144	1.26363	Stable
Atp1a1	0.315647	0.421135	0.270511	-0.415971	Stable
Atp1a2	0.141921	0.0407533	0.0963208	1.8001	Stable
Atp1a3	0.505067	0.303774	0.123243	0.733478	Stable
Atp1b1	0.280049	0.193834	0.436829	0.53086	Stable
Atp1b2	0.166081	0.0137766	0.00966414	3.5916	Up
Atp2a2	0.40536	0.112577	0.000968007	1.84829	Stable
Atp2b1	0.671522	0.656046	0.730614	0.033638	Stable
Atp2b2	1.28159	0.291455	6.28249e-14	2.13659	Up
Atp2b3	0.313658	0.0810849	0.00456306	1.95168	Stable
Atp2b4	0.153469	0.0410469	0.0627044	1.9026	Stable
Atp2c1	0.401947	0.408198	0.821399	-0.0222662	Stable
Atp5b	0.136913	0.220615	0.277673	-0.688272	Stable
Atp5c1	0.105685	0.226641	0.0550563	-1.10064	Stable
Atp5f1	0.0455063	0.067476	0.703225	-0.568308	Stable
Atp5g2	0.0100538	0.0261851	0.54475	-1.381	Stable
Atp5g3	0.0180371	0.0665741	0.112761	-1.88399	Stable
Atp5h	0.0360615	0.124837	0.0506645	-1.79151	Stable
Atp5j	0.0257599	0.134184	0.00616954	-2.38101	Down
Atp5o	0.581415	0.29824	0.0198675	0.963092	Stable
Atp6ap1	0.0394242	0.0686539	0.504553	-0.800259	Stable
Atp6ap2	0.0689707	0.108196	0.504553	-0.649588	Stable
Atp6v0a1	0.296465	0.404452	0.243799	-0.448105	Stable
Atp6v0b	0.0253187	0.593449	1.69439e-19	-4.55085	Down
Atp6v0d1	0.138533	0.124136	0.858886	0.158309	Stable
Atp6v0e	0.0400067	0.0265075	0.744783	0.593843	Stable
Atp6v0e2	0.0355943	0.0132861	0.541547	1.42173	Stable
Atp6v1a	0.102062	0.151377	0.525923	-0.568705	Stable
Atp6v1b2	0.0838729	0.108665	0.722578	-0.373606	Stable
Atp6v1c1	0.0559462	0.0795399	0.693145	-0.50764	Stable
Atp6v1d	0.0620693	0.0950939	0.588809	-0.615473	Stable
Atp6v1e1	0.0577592	0.175668	0.0206365	-1.60473	Stable
Atp6v1g2	0.0575193	0.148112	0.0777788	-1.36457	Stable
Atp6v1h	0.192253	0.194959	0.995313	-0.0201685	Stable
Atp7a	0.0785284	0.0985443	0.82871	-0.327559	Stable
Atp8a1	1.01492	0.839663	0.733578	0.27349	Stable
Atp8a2	0.515182	0.149259	0.000246951	1.78726	Stable
Atp9a	0.443139	0.469913	0.671269	-0.0846359	Stable
Atp9b	0.325472	0.233822	0.456342	0.477118	Stable
Atpaf1	0.0662106	0.0538915	0.829606	0.297004	Stable
Atpaf2	0.0317291	0.0267517	0.921627	0.246176	Stable
Atr	0.0876542	0.120035	0.623359	-0.45356	Stable
Atraid	0.020128	0.322517	9.22661e-10	-4.0021	Down
Atrn	0.341755	0.424811	0.413287	-0.313859	Stable
Atrnl1	0.507769	0.390115	0.469177	0.380273	Stable
Atrx	0.374742	0.387398	0.891712	-0.0479165	Stable
Atxn1	1.02385	0.475345	0.000227148	1.10696	Stable
Atxn10	0.241422	0.219738	0.899368	0.135771	Stable
Atxn2	0.406204	0.377542	0.980513	0.105569	Stable
Atxn7	0.176776	0.0268655	0.0143456	2.7181	Stable
Atxn7l1	0.335611	0.107094	0.00727853	1.64792	Stable
Atxn7l1os1	0.0710637	0.01342	0.18668	2.40473	Stable
Auh	0.205196	0.0801948	0.0919486	1.35542	Stable
Auts2	2.74798	1.52501	1.28121e-16	0.849547	Stable
Aven	0.0828073	0.160431	0.19151	-0.954122	Stable
Avl9	0.0471846	0.0810267	0.508197	-0.780079	Stable
Axin1	0.0661677	0.0670671	0.99902	-0.0194771	Stable
Azi2	0.0916444	0.0393978	0.346514	1.21793	Stable
Azin1	0.0976148	0.0703128	0.648983	0.473312	Stable
Azin2	0.0155974	0.0274659	0.731546	-0.816339	Stable
B130034C11Rik	0.0150387	0.0169757	0.936787	-0.174785	Stable
B230118H07Rik	0.050454	0.177482	0.0114395	-1.81463	Stable
B230209E15Rik	0.127254	0.224847	0.213694	-0.821229	Stable
B230217O12Rik	0.0453033	0.0138605	0.404696	1.70864	Stable
B230334C09Rik	0.109648	0.0676933	0.539946	0.695789	Stable
B3galnt2	0.0365518	0.027149	0.829606	0.429041	Stable
B3galt1	1.02689	1.06759	0.245666	-0.0560796	Stable
B3galt2	0.0202503	0.0542108	0.351135	-1.42064	Stable
B3galt5	0.109632	0.302316	0.00293448	-1.46338	Stable
B3gat1	0.110973	0.0270914	0.109048	2.0343	Stable
B3gat3	0.0203022	0.0805277	0.092326	-1.98785	Stable
B3glct	0.0812508	0.0407456	0.443888	0.995737	Stable
B430010I23Rik	0.0554711	0.223029	0.00177986	-2.00742	Down
B4galnt4	0.0406242	0.0276946	0.744783	0.552737	Stable
B4galt1	0.020588	0.0275125	0.882795	-0.41828	Stable
B4galt4	0.0153707	0.0134974	0.936787	0.187497	Stable
B4galt5	0.148583	0.0547136	0.137012	1.4413	Stable
B4galt6	0.116176	0.026387	0.0932788	2.13842	Stable
B830012L14Rik	0.0402361	0.0551605	0.829606	-0.455146	Stable
B930095G15Rik	0.0636076	0.0271718	0.459288	1.22709	Stable
BB365896	0.0353275	0.0130788	0.541547	1.43356	Stable
BC002059	0.0203089	0.0134675	0.829606	0.592632	Stable
BC003331	0.0326276	0.0938113	0.127177	-1.52367	Stable
BC004004	0.0216088	0.0815779	0.0932643	-1.91656	Stable
BC005561	0.0153079	0.205804	3.42522e-06	-3.74892	Down
BC017158	0.0152531	0.0131063	0.936787	0.218849	Stable
BC030336	0.123572	0.0401332	0.154386	1.62248	Stable
BC048559	0.0371373	0.0269071	0.829606	0.464885	Stable
BC052040	0.231824	0.194974	0.730614	0.249747	Stable
BC065397	0.0306571	0.148831	0.00520947	-2.27938	Down
Bach2	0.506292	0.125058	7.21153e-05	2.01737	Up
Bag1	0.00514959	0.0807953	0.00561784	-3.97174	Down
Bag6	0.040893	0.0276392	0.744752	0.565138	Stable
Baiap2	0.141183	0.112051	0.721876	0.333405	Stable
Baiap2l1	0.040645	0.0134615	0.467344	1.59424	Stable
Banp	0.00512171	0.0135519	0.693145	-1.4038	Stable
Bap1	0.0254349	0.0131953	0.718893	0.946791	Stable
Basp1	0.204032	0.275417	0.420003	-0.432827	Stable
Baz1b	0.232361	0.107471	0.12845	1.11242	Stable
Baz2a	0.159186	0.107229	0.535379	0.570015	Stable
Baz2b	0.805708	0.761623	0.879258	0.0811804	Stable
Bbof1	0.0254833	0.0541462	0.483898	-1.08731	Stable
Bbs2	0.0450925	0.013057	0.404696	1.78807	Stable
Bbs4	0.0611864	0.0548478	0.895371	0.157777	Stable
Bbs5	0.0301483	0.0545532	0.60377	-0.855588	Stable
Bbs7	0.0304337	0.0406645	0.844235	-0.418098	Stable
Bbs9	0.231364	0.221216	0.943029	0.064709	Stable
Bbx	0.229936	0.187273	0.743658	0.296092	Stable
Bcan	0.0555825	0.0133729	0.297863	2.05532	Stable
Bcap29	0.0611307	0.120622	0.284859	-0.980527	Stable
Bcap31	0.0862945	0.0950425	0.929259	-0.139304	Stable
Bcar1	0.114245	0.121889	0.921627	-0.0934429	Stable
Bcas2	0.0166451	0.0693277	0.109714	-2.05834	Stable
Bcas3	0.814031	0.680847	0.876475	0.257752	Stable
Bcas3os1	0.0531572	0.162387	0.0259124	-1.6111	Stable
Bcat1	0.127138	0.303624	0.0117751	-1.25589	Stable
Bccip	0.0455282	0.0261851	0.671195	0.798015	Stable
Bckdha	0.0256169	0.093968	0.0765586	-1.87508	Stable
Bckdhb	0.24971	0.148233	0.283587	0.75239	Stable
Bcl11a	0.251125	0.192789	0.614105	0.381384	Stable
Bcl11b	0.157999	0.124741	0.693145	0.340983	Stable
Bcl2	0.13364	0.0407475	0.114583	1.71357	Stable
Bcl2l1	0.32865	0.817606	1.67185e-07	-1.31485	Stable
Bcl2l13	0.0252241	0.0801701	0.153936	-1.66826	Stable
Bcl6	0.0575836	0.0537253	0.955651	0.100057	Stable
Bcl7a	0.0818586	0.0670308	0.829606	0.288309	Stable
Bcl9	0.197421	0.110161	0.282059	0.841664	Stable
Bclaf1	0.158714	0.207189	0.60377	-0.384516	Stable
Bcr	0.208178	0.0137766	0.00180597	3.91753	Up
Bdh1	0.020536	0.054781	0.351468	-1.41552	Stable
Bdp1	0.158331	0.0661153	0.18971	1.25989	Stable
Becn1	0.0404414	0.025842	0.737482	0.646115	Stable
Bend6	0.131212	0.0684431	0.330419	0.938919	Stable
Bfar	0.0425804	0.0398439	0.979071	0.0958299	Stable
Bicc1	0.179844	0.178574	0.996103	0.0102244	Stable
Bicd1	0.406526	0.456338	0.623359	-0.166753	Stable
Bicd2	0.0612201	0.0130788	0.25668	2.22677	Stable
Bicdl1	0.21978	0.0815734	0.0612684	1.42989	Stable
Bin1	0.682307	0.506363	0.353062	0.430249	Stable
Bin3	0.0567923	0.0393848	0.747881	0.528055	Stable
Birc2	0.0816468	0.0529512	0.62614	0.624734	Stable
Birc6	0.641845	0.447783	0.291269	0.519424	Stable
Bivm	0.0252006	0.0274227	0.98666	-0.121916	Stable
Blcap	0.0572243	0.0131283	0.297521	2.12394	Stable
Blmh	0.0354645	0.0268518	0.829606	0.401357	Stable
Bmp2k	0.276941	0.16992	0.25401	0.704721	Stable
Bmper	0.0607458	0.0273696	0.464381	1.15021	Stable
Bmpr1a	0.132932	0.174277	0.595303	-0.390691	Stable
Bmpr1b	0.0787429	0.0676165	0.882795	0.219773	Stable
Bmpr2	0.249365	0.121589	0.142247	1.03625	Stable
Bms1	0.0665922	0.0269002	0.404696	1.30774	Stable
Bmt2	0.106207	0.122105	0.86722	-0.201237	Stable
Bod1l	0.139768	0.192487	0.540137	-0.461727	Stable
Bola3	0.010042	0.0130082	0.921627	-0.373375	Stable
Bop1	0.0353286	0.0551977	0.718893	-0.643771	Stable
Borcs5	0.0619349	0.0811848	0.760357	-0.390455	Stable
Borcs7	0.0455471	0.0399039	0.913063	0.190828	Stable
Borcs8	0.0402992	0.027826	0.744783	0.534316	Stable
Bpgm	0.0557305	0.0938358	0.498154	-0.751672	Stable
Bphl	0.0785353	0.0278791	0.308527	1.49416	Stable
Bptf	0.373452	0.323886	0.861723	0.205435	Stable
Braf	0.323708	0.314249	0.945844	0.0427833	Stable
Brap	0.0563886	0.0535746	0.953445	0.0738526	Stable
Brcc3	0.0402936	0.0270713	0.744783	0.573786	Stable
Brd1	0.159317	0.164122	0.958166	-0.0428651	Stable
Brd3	0.0606079	0.0397116	0.693145	0.609945	Stable
Brd4	0.385497	0.24108	0.25668	0.67721	Stable
Brd7	0.0762128	0.0656137	0.882795	0.216037	Stable
Brd8	0.04101	0.0796348	0.413206	-0.957423	Stable
Bre	0.397999	0.345779	0.829606	0.202913	Stable
Brf1	0.0770675	0.066798	0.883878	0.206318	Stable
Brinp1	0.716459	0.373593	0.0110935	0.939416	Stable
Brinp2	0.252759	0.055247	0.0064289	2.1938	Up
Brinp3	0.490323	0.366509	0.467344	0.419883	Stable
Brip1os	0.223372	0.203698	0.886074	0.133019	Stable
Brms1	0.020341	0.0535473	0.351468	-1.39642	Stable
Brms1l	0.0813757	0.0542333	0.639967	0.58542	Stable
Brox	0.0308445	0.0406542	0.846069	-0.398391	Stable
Brsk2	0.200899	0.0267695	0.0057196	2.90781	Up
Brwd1	0.373246	0.135103	0.0101713	1.46607	Stable
Brwd3	0.085703	0.041827	0.401285	1.03491	Stable
Bsdc1	0.0517693	0.121489	0.165937	-1.23065	Stable
Bsg	0.084659	0.404343	9.78512e-07	-2.25584	Down
Bsn	0.493414	0.0407441	2.07932e-07	3.59813	Up
Btaf1	0.197023	0.299282	0.219487	-0.603139	Stable
Btbd1	0.10255	0.110789	0.945415	-0.111477	Stable
Btbd10	0.142756	0.0943288	0.528265	0.597777	Stable
Btbd3	0.14715	0.0410286	0.0742606	1.84259	Stable
Btbd7	0.199924	0.190351	0.956094	0.070789	Stable
Btbd9	0.597295	0.44221	0.423061	0.433712	Stable
Btf3	0.00512171	0.0270011	0.316006	-2.39832	Stable
Btrc	0.31037	0.208277	0.351626	0.575485	Stable
Bzw1	0.00511958	0.132775	6.07029e-05	-4.69681	Down
Bzw2	0.0558328	0.0673863	0.876566	-0.271343	Stable
C130071C03Rik	0.293222	0.28814	0.953445	0.0252267	Stable
C130073E24Rik	0.124259	0.05463	0.264913	1.18558	Stable
C1galt1c1	0.00500056	0.0412179	0.127177	-3.04311	Stable
C230004F18Rik	0.845596	0.125593	7.08598e-11	2.75121	Up
C230071H17Rik	0.040272	0.0847136	0.407112	-1.07282	Stable
C230088H06Rik	0.116996	0.0430506	0.179135	1.44236	Stable
C2cd2	0.0451684	0.289525	3.18987e-06	-2.6803	Down
C2cd3	0.101042	0.161097	0.395235	-0.67297	Stable
C2cd5	0.27762	0.205801	0.541547	0.43186	Stable
C330007P06Rik	0.0305721	0.0132803	0.618935	1.20292	Stable
C530008M17Rik	0.248788	0.271973	0.762769	-0.128551	Stable
C77370	0.175457	0.0272112	0.014384	2.68885	Stable
C78859	0.0251004	0.0539474	0.48274	-1.10384	Stable
C79798	0.0551686	0.0141569	0.297863	1.96234	Stable
C920021L13Rik	0.0152464	0.151148	0.000311821	-3.30942	Down
CAAA01180111.2	0.0302964	0.10118	0.123277	-1.7397	Stable
Caap1	0.12218	0.0669113	0.400327	0.868682	Stable
Cab39	0.148608	0.139628	0.910482	0.0899257	Stable
Cab39l	0.122282	0.465814	2.3548e-06	-1.92954	Stable
Cabin1	0.258398	0.176719	0.444723	0.548139	Stable
Cabp1	0.115846	0.097511	0.770964	0.248572	Stable
Cachd1	0.16867	0.179026	0.915063	-0.0859669	Stable
Cacna1a	1.2166	0.587096	6.70574e-05	1.05119	Stable
Cacna1b	0.450286	0.122106	0.00045834	1.88271	Stable
Cacna1c	1.83339	0.506118	4.74411e-19	1.85697	Stable
Cacna1d	0.737995	0.23193	1.50301e-05	1.66992	Stable
Cacna1e	1.24326	0.302376	1.83341e-12	2.03971	Up
Cacna1i	0.214947	0.0414798	0.00824405	2.3735	Up
Cacna2d1	1.01392	0.349791	4.90049e-07	1.53539	Stable
Cacna2d2	0.153942	0.0408117	0.0627044	1.91533	Stable
Cacna2d3	1.06817	0.590066	0.00267937	0.856194	Stable
Cacnb1	0.0805633	0.0547413	0.639967	0.557493	Stable
Cacnb2	0.593423	0.488227	0.592089	0.281507	Stable
Cacnb4	1.10996	0.554959	0.000473745	1.00005	Stable
Cacng2	0.332805	0.0419528	0.00013084	2.98784	Up
Cacng7	0.184548	0.0803871	0.149033	1.19896	Stable
Cacng8	0.111747	0.109111	0.956637	0.0344468	Stable
Cacul1	0.152541	0.0694747	0.198633	1.13463	Stable
Cadm1	1.19487	0.733443	0.0138179	0.7041	Stable
Cadm2	2.72726	2.16787	0.00192475	0.331177	Stable
Cadm4	0.100451	0.0998833	0.951171	0.00817504	Stable
Cadps	1.26847	0.673942	0.000455237	0.912389	Stable
Cadps2	0.882348	0.20137	7.54368e-09	2.1315	Up
Calb1	0.0619076	0.0142129	0.25668	2.12292	Stable
Calcoco1	0.0202555	0.0562214	0.35249	-1.47281	Stable
Calm1	0.169098	0.383286	0.00499875	-1.18056	Stable
Calm2	0.18124	0.357652	0.0214504	-0.980653	Stable
Calm3	0.0936881	0.093212	0.997088	0.00735116	Stable
Caln1	1.05145	0.181446	1.46504e-12	2.53477	Up
Calr	0.0761016	0.187958	0.0489995	-1.30441	Stable
Calu	0.0912387	0.0408737	0.348344	1.15847	Stable
Caly	0.0517093	0.234524	0.00042088	-2.18124	Down
Camk1	0.0378207	0.134589	0.0253593	-1.83131	Stable
Camk1d	1.92542	0.439265	1.41962e-22	2.13201	Up
Camk2a	0.455064	0.400285	0.829606	0.18504	Stable
Camk2b	0.505737	0.273058	0.0636836	0.889181	Stable
Camk2d	0.381887	0.318392	0.734671	0.262342	Stable
Camk2g	0.127756	0.0672719	0.35762	0.925318	Stable
Camk2n1	0.0262434	0.0269434	0.989641	-0.037978	Stable
Camk4	0.638622	0.210303	0.00012312	1.60249	Stable
Camkmt	0.33497	0.383705	0.644471	-0.195966	Stable
Camkv	0.0784216	0.177459	0.092326	-1.17816	Stable
Caml	0.0101723	0.121088	0.00080528	-3.57334	Down
Camsap1	0.150413	0.0673932	0.227097	1.15825	Stable
Camsap2	0.274495	0.121844	0.0793629	1.17175	Stable
Camta1	1.11026	0.444116	3.85108e-06	1.32189	Stable
Camta2	0.117287	0.026977	0.093127	2.12024	Stable
Cand1	0.0968365	0.0531157	0.467995	0.866413	Stable
Canx	0.136468	0.160533	0.756225	-0.234309	Stable
Cap2	0.225818	0.276939	0.693145	-0.294407	Stable
Capn10	0.00510899	0.0803898	0.00561784	-3.9759	Down
Capn15	0.0628089	0.266916	0.000294367	-2.08735	Down
Capn2	0.072462	0.0547356	0.756225	0.404743	Stable
Capn7	0.0556564	0.0954112	0.498904	-0.777611	Stable
Capns1	0.0508425	0.106556	0.277673	-1.0675	Stable
Caprin1	0.12217	0.16416	0.588723	-0.426207	Stable
Capza1	0.0466971	0.135243	0.065116	-1.53415	Stable
Capza2	0.0619062	0.0534223	0.898402	0.212642	Stable
Capzb	0.196408	0.132915	0.528265	0.563348	Stable
Car10	1.48983	0.712269	2.32543e-06	1.06466	Stable
Car11	0.0149717	0.326938	5.20874e-11	-4.4487	Down
Car2	0.212726	0.993534	9.3346e-16	-2.22357	Down
Car7	0.0101442	0.0142483	0.921627	-0.490129	Stable
Carf	0.0251402	0.0542874	0.48274	-1.11062	Stable
Carmil1	0.335873	0.138923	0.0271587	1.27363	Stable
Carnmt1	0.0657537	0.0131339	0.219487	2.32378	Stable
Cars	0.0761827	0.0542434	0.706052	0.490017	Stable
Cars2	0.0354246	0.0139527	0.541547	1.34421	Stable
Casc3	0.0553745	0.0799656	0.684964	-0.530158	Stable
Casc4	0.13999	0.107206	0.716027	0.384941	Stable
Casd1	0.0968609	0.0795074	0.829606	0.284825	Stable
Cask	0.334698	0.325327	0.951036	0.040969	Stable
Caskin1	0.0555748	0.0401605	0.751039	0.468655	Stable
Casp8ap2	0.0673029	0.0266009	0.404696	1.33919	Stable
Cast	0.0370025	0.0136691	0.541547	1.43671	Stable
Cbfa2t2	0.18166	0.227685	0.58513	-0.3258	Stable
Cbl	0.127995	0.147049	0.829606	-0.200218	Stable
Cblb	0.285135	0.0531526	0.00215597	2.42343	Up
Cbll1	0.0152814	0.0539997	0.231131	-1.82118	Stable
Cbx1	0.0202643	0.111135	0.0165922	-2.45531	Stable
Cbx3	0.025089	0.0940842	0.0745905	-1.9069	Stable
Cbx4	0.0408769	0.0265497	0.74286	0.622589	Stable
Cbx5	0.0725178	0.0261373	0.348218	1.47223	Stable
Cbx6	0.0308253	0.0267348	0.921627	0.205395	Stable
Cbx7	0.031464	0.0134377	0.618935	1.22741	Stable
Cc2d1a	0.022007	0.0534175	0.356647	-1.27935	Stable
Cc2d1b	0.030157	0.0401109	0.844235	-0.411502	Stable
Ccar1	0.129934	0.248983	0.10053	-0.938269	Stable
Ccar2	0.056861	0.0672317	0.87748	-0.241703	Stable
Ccbe1	0.0401523	0.0473127	0.982811	-0.236745	Stable
Ccdc107	0.0501133	0.0812018	0.512931	-0.69632	Stable
Ccdc12	0.0584384	0.0931241	0.514829	-0.672238	Stable
Ccdc136	0.0976095	0.0136566	0.0812083	2.83743	Stable
Ccdc138	0.0306191	0.0445972	0.844235	-0.54252	Stable
Ccdc141	0.032363	0.0132632	0.618935	1.28692	Stable
Ccdc148	0.172741	0.0662324	0.144916	1.383	Stable
Ccdc149	0.112344	0.0268522	0.108577	2.06481	Stable
Ccdc159	0.0100053	0.0547691	0.123243	-2.4526	Stable
Ccdc171	0.110925	0.0540596	0.342378	1.03696	Stable
Ccdc174	0.0356147	0.153946	0.0104456	-2.11188	Stable
Ccdc186	0.0627931	0.0669584	0.94052	-0.0926583	Stable
Ccdc191	0.0318055	0.180925	0.000824651	-2.50804	Down
Ccdc28a	0.00507346	0.0405163	0.127177	-2.99746	Stable
Ccdc28b	0.0150979	0.0932606	0.0181441	-2.62692	Stable
Ccdc30	0.0988314	0.0266644	0.172246	1.89005	Stable
Ccdc34	0.0860877	0.0672068	0.762769	0.3572	Stable
Ccdc39	0.0653322	0.0550407	0.829606	0.247295	Stable
Ccdc47	0.0844351	0.0811045	0.979071	0.0580599	Stable
Ccdc50	0.0986298	0.277566	0.00549664	-1.49273	Stable
Ccdc57	0.0961052	0.166165	0.331052	-0.789932	Stable
Ccdc58	0.0205783	0.171327	0.000334353	-3.05756	Down
Ccdc59	0.010104	0.169683	2.77116e-05	-4.06984	Down
Ccdc6	0.175631	0.0798813	0.192491	1.13662	Stable
Ccdc66	0.123091	0.161705	0.619132	-0.393634	Stable
Ccdc73	0.0959912	0.0679482	0.657217	0.498467	Stable
Ccdc77	0.020167	0.0410268	0.596892	-1.02457	Stable
Ccdc7b	0.00502854	0.0270706	0.316006	-2.42852	Stable
Ccdc85a	0.326137	0.136909	0.0426106	1.25226	Stable
Ccdc88a	0.465225	0.672878	0.0349014	-0.532415	Stable
Ccdc88c	0.0823233	0.0669915	0.829606	0.297321	Stable
Ccdc90b	0.0456742	0.0533608	0.910482	-0.224401	Stable
Ccdc91	0.0824575	0.0542922	0.632406	0.602905	Stable
Ccdc92	0.0927619	0.0412095	0.347282	1.17055	Stable
Ccdc93	0.0622983	0.0674176	0.936787	-0.113933	Stable
Cck	0.0422496	0.513733	2.41914e-13	-3.60401	Down
Ccl25	0.0553853	0.0974838	0.497914	-0.815658	Stable
Ccl27a	0.0101	0.0274071	0.54475	-1.4402	Stable
Ccm2	0.0760477	0.0945447	0.81855	-0.314092	Stable
Ccnc	0.0601372	0.135648	0.174109	-1.17353	Stable
Ccnd3	0.037392	0.0807948	0.320352	-1.11153	Stable
Ccni	0.0685622	0.0939372	0.671412	-0.454282	Stable
Ccnjl	0.0607474	0.0803166	0.756225	-0.402875	Stable
Ccnk	0.0303123	0.0131505	0.618935	1.20478	Stable
Ccnl1	0.0627301	0.0980417	0.594034	-0.644237	Stable
Ccnl2	0.0872721	0.207041	0.0525271	-1.24632	Stable
Ccnt1	0.0363451	0.141084	0.0240114	-1.95672	Stable
Ccnt2	0.182914	0.228853	0.596892	-0.323261	Stable
Ccny	0.310326	0.175611	0.190367	0.8214	Stable
Ccr9	0.0609236	0.0405426	0.693145	0.587563	Stable
Ccs	0.0151947	0.0398184	0.436822	-1.38987	Stable
Ccser1	1.28821	0.6901	0.000567093	0.900491	Stable
Ccser2	0.195838	0.113865	0.287974	0.78233	Stable
Cct6a	0.0254908	0.158352	0.000910889	-2.63508	Down
Cct7	0.040742	0.0664096	0.606397	-0.704876	Stable
Cct8	0.0464062	0.0676412	0.710612	-0.543584	Stable
Ccz1	0.0201528	0.165444	0.000322684	-3.03728	Down
Cd180	0.0511184	0.217692	0.00105132	-2.09037	Down
Cd200	0.025647	0.0271705	0.986926	-0.083251	Stable
Cd276	0.0252431	0.0139661	0.718893	0.853963	Stable
Cd2ap	0.171779	0.202898	0.737515	-0.240196	Stable
Cd46	0.0757743	0.0408091	0.500254	0.89282	Stable
Cd47	0.227821	0.0842328	0.0471681	1.43545	Stable
Cd81	0.123667	1.56401	6.74642e-51	-3.66072	Down
Cd99l2	0.143079	0.0673946	0.26062	1.08611	Stable
Cdadc1	0.10173	0.0396201	0.268252	1.36044	Stable
Cdan1	0.0404751	0.041255	0.982811	-0.0275334	Stable
Cdc123	0.13833	0.0697978	0.290884	0.986855	Stable
Cdc14b	0.0928661	0.0672311	0.708176	0.466023	Stable
Cdc23	0.0204838	0.0270079	0.882795	-0.398895	Stable
Cdc26	0.0354305	0.0398705	0.936787	-0.170332	Stable
Cdc27	0.0889431	0.149388	0.347424	-0.748112	Stable
Cdc37	0.0456518	0.026555	0.671506	0.781692	Stable
Cdc37l1	0.216533	0.942235	2.22488e-15	-2.1215	Down
Cdc40	0.077132	0.147689	0.232861	-0.937161	Stable
Cdc42	0.182925	0.22	0.693145	-0.266248	Stable
Cdc42bpa	1.02131	1.08919	0.192491	-0.09284	Stable
Cdc42bpb	0.178869	0.0925618	0.260827	0.950419	Stable
Cdc42se2	0.202102	0.282826	0.314222	-0.484831	Stable
Cdc5l	0.0633919	0.107227	0.419661	-0.758295	Stable
Cdc7	0.0251986	0.0265787	0.98666	-0.0769263	Stable
Cdc73	0.20255	0.147504	0.618935	0.457527	Stable
Cdh10	0.768299	0.803879	0.496282	-0.0653103	Stable
Cdh11	0.390479	0.218218	0.0897267	0.839475	Stable
Cdh12	0.341313	0.244081	0.401285	0.483732	Stable
Cdh13	0.563462	0.298661	0.0239494	0.915809	Stable
Cdh18	0.871003	0.409451	0.000875084	1.08899	Stable
Cdh2	0.543243	0.192202	0.000901952	1.49897	Stable
Cdh22	0.190138	0.0266198	0.00822809	2.83647	Up
Cdh23	0.0319335	0.04006	0.847061	-0.327093	Stable
Cdh4	0.323658	0.136238	0.0375831	1.24835	Stable
Cdh6	0.0971345	0.068289	0.652654	0.50833	Stable
Cdh7	0.131296	0.0273106	0.057396	2.2653	Stable
Cdh8	0.496063	0.152795	0.000446798	1.69893	Stable
Cdh9	0.0743411	0.124829	0.418596	-0.747722	Stable
Cdip1	0.227212	0.313478	0.316888	-0.464324	Stable
Cdk11b	0.0418719	0.160275	0.00850491	-1.93649	Stable
Cdk12	0.107876	0.46359	7.39648e-08	-2.10347	Down
Cdk13	0.323463	0.146964	0.0663779	1.13814	Stable
Cdk14	0.600533	0.340713	0.0483144	0.817687	Stable
Cdk16	0.0510296	0.0794358	0.603655	-0.638455	Stable
Cdk17	0.355017	0.189313	0.126295	0.907114	Stable
Cdk19	0.544505	0.79627	0.021707	-0.548313	Stable
Cdk4	0.00525198	0.0402684	0.127922	-2.93872	Stable
Cdk5	0.0149627	0.0658418	0.108547	-2.13764	Stable
Cdk5rap2	0.227369	0.336583	0.178791	-0.565927	Stable
Cdk7	0.0605147	0.0803764	0.755545	-0.409486	Stable
Cdk8	2.09119	0.133841	1.89355e-38	3.96573	Up
Cdk9	0.010221	0.0271651	0.545054	-1.41022	Stable
Cdkal1	0.536155	0.177994	0.000606956	1.59082	Stable
Cdkl1	0.0403122	0.0136566	0.467344	1.56162	Stable
Cdkl2	0.02678	0.013184	0.718893	1.02236	Stable
Cdkl3	0.0256939	0.0534851	0.486298	-1.05771	Stable
Cdkl5	0.351468	0.147116	0.0320759	1.25643	Stable
Cdon	0.110569	0.0529709	0.369599	1.06167	Stable
Cds1	0.0779768	0.0565311	0.697748	0.463999	Stable
Cds2	0.148334	0.0535275	0.134108	1.4705	Stable
Cdv3	0.0100762	0.0400544	0.277673	-1.99101	Stable
Cdyl	0.239408	0.0403829	0.00405047	2.56766	Up
Cdyl2	0.219255	0.0677866	0.032085	1.69354	Stable
Cecr5	0.060912	0.0810739	0.75632	-0.41251	Stable
Celf1	0.42627	0.350537	0.755987	0.2822	Stable
Celf2	2.62165	2.05085	0.256261	0.354253	Stable
Celf3	0.101097	0.124895	0.819186	-0.304977	Stable
Celf4	1.1173	0.437193	1.63244e-06	1.35367	Stable
Cenpc1	0.0453598	0.201047	0.00116827	-2.14804	Down
Cenpp	0.125088	0.208498	0.282649	-0.737085	Stable
Cep104	0.0201593	0.107942	0.0165922	-2.42074	Stable
Cep112	0.200171	0.108161	0.25683	0.888048	Stable
Cep120	0.0774865	0.121342	0.48395	-0.64706	Stable
Cep126	0.0806417	0.0402865	0.443929	1.00123	Stable
Cep128	0.10691	0.0799296	0.715195	0.419596	Stable
Cep162	0.111188	0.13453	0.772341	-0.274921	Stable
Cep164	0.089211	0.0548421	0.578314	0.701937	Stable
Cep170	0.31803	0.119072	0.0241562	1.41732	Stable
Cep19	0.00570997	0.0267348	0.318133	-2.22716	Stable
Cep192	0.0352519	0.0835669	0.316006	-1.24523	Stable
Cep250	0.0762923	0.0543219	0.706052	0.490005	Stable
Cep290	0.0871756	0.123716	0.618935	-0.505035	Stable
Cep295	0.0759237	0.164998	0.142815	-1.11983	Stable
Cep350	0.646028	0.244366	0.00067111	1.40255	Stable
Cep44	0.010203	0.107194	0.00237285	-3.39316	Down
Cep57	0.0457073	0.0668984	0.710612	-0.549547	Stable
Cep68	0.041681	0.0800575	0.413954	-0.941648	Stable
Cep70	0.0616529	0.0264809	0.462503	1.21922	Stable
Cep78	0.025196	0.0400033	0.730614	-0.666921	Stable
Cep83	0.155659	0.16088	0.921627	-0.0475998	Stable
Cep83os	0.0151304	0.0950044	0.0181441	-2.65055	Stable
Cep85l	0.186953	0.0665778	0.0876061	1.48956	Stable
Cep89	0.0456766	0.122739	0.117438	-1.42607	Stable
Cep95	0.0672486	0.108504	0.501068	-0.690175	Stable
Cep97	0.0559896	0.137543	0.132393	-1.29665	Stable
Cept1	0.147978	0.180262	0.743671	-0.284717	Stable
Cerk	0.180695	0.369644	0.0122589	-1.03258	Stable
Cers4	0.0502723	0.0410463	0.829606	0.292513	Stable
Cers5	0.0685346	0.177803	0.0480536	-1.37537	Stable
Cers6	0.406838	0.0830897	0.000177455	2.29171	Up
Cetn3	0.0253775	0.0670007	0.288216	-1.40063	Stable
Cfap20	0.0402393	0.0718521	0.603655	-0.836427	Stable
Cfap36	0.0771655	0.079478	0.969485	-0.0425987	Stable
Cfap54	0.0800597	0.0404083	0.492794	0.986425	Stable
Cfdp1	0.128827	0.21351	0.225744	-0.728869	Stable
Cfl2	0.0050346	0.12776	0.000193293	-4.66541	Down
Cgrrf1	0.0103918	0.0678725	0.0494115	-2.70738	Stable
Chac2	0.00500254	0.0672133	0.016559	-3.74801	Stable
Chadl	0.0250908	0.0269244	0.98666	-0.101752	Stable
Chchd2	0.0155284	0.125694	0.00259556	-3.01694	Down
Chchd3	0.31251	0.243893	0.623482	0.357656	Stable
Chchd6	0.174308	0.120912	0.547643	0.527672	Stable
Chchd7	0.0454564	0.09457	0.333351	-1.0569	Stable
Chd1	0.117988	0.150353	0.71419	-0.349712	Stable
Chd2	0.401274	0.165476	0.0152795	1.27797	Stable
Chd3	0.24664	0.271473	0.751724	-0.1384	Stable
Chd4	0.264983	0.260896	0.96131	0.0224274	Stable
Chd5	0.151079	0.0808808	0.346514	0.90143	Stable
Chd6	0.408829	0.518632	0.213694	-0.343214	Stable
Chd7	0.509532	0.246415	0.0184226	1.04808	Stable
Chd8	0.186112	0.180035	0.960502	0.0478956	Stable
Chd9	0.659668	0.466812	0.328788	0.498899	Stable
Cherp	0.0252407	0.112028	0.0336877	-2.15003	Stable
Chfr	0.111373	0.132803	0.785223	-0.253891	Stable
Chga	0.0301338	0.027245	0.921627	0.145389	Stable
Chgb	0.191559	0.302229	0.185466	-0.657853	Stable
Chic1	0.0659452	0.0943107	0.665501	-0.516153	Stable
Chic2	0.0506236	0.0137256	0.346705	1.88293	Stable
Chid1	0.0809867	0.0966407	0.879795	-0.254946	Stable
Chka	0.23617	0.331376	0.293326	-0.488641	Stable
Chl1	0.298461	0.0822811	0.00575951	1.85891	Stable
Chm	0.13542	0.186797	0.500254	-0.464026	Stable
Chmp3	0.0559496	0.06741	0.874835	-0.268835	Stable
Chmp4b	0.0890431	0.0924927	0.951036	-0.0548361	Stable
Chn1	0.182576	0.272931	0.266094	-0.580044	Stable
Chn2	1.0703	0.225206	1.25534e-11	2.2487	Up
Chordc1	0.0763749	0.0700338	0.884539	0.125047	Stable
Chp1	0.103616	0.0571794	0.420363	0.857684	Stable
Chpt1	0.0825067	0.0666507	0.829606	0.307891	Stable
Chrm3	0.666518	0.525143	0.459288	0.343933	Stable
Chrnb2	0.0675874	0.0142129	0.219487	2.24955	Stable
Chst11	0.232412	0.0271867	0.00190536	3.09571	Up
Chst8	0.179238	0.0767772	0.105045	1.22313	Stable
Chsy1	0.0525896	0.0132918	0.346705	1.98424	Stable
Chsy3	0.576016	0.287479	0.0171533	1.00265	Stable
Chuk	0.116953	0.0796282	0.604154	0.554576	Stable
Ciapin1	0.0366736	0.054534	0.718893	-0.572413	Stable
Cipc	0.164947	0.41442	0.000821255	-1.32909	Stable
Cisd2	0.0502418	0.0136878	0.346705	1.87599	Stable
Cit	0.26306	0.290379	0.742898	-0.142547	Stable
Ciz1	0.0511048	0.0662127	0.80719	-0.373649	Stable
Ckap4	0.0104023	0.014013	0.921627	-0.429862	Stable
Ckap5	0.239798	0.283302	0.696488	-0.240519	Stable
Ckb	0.0710369	0.502747	5.06673e-12	-2.82319	Down
Ckmt1	0.0101494	0.0542061	0.123243	-2.41706	Stable
Clasp1	0.589283	0.257126	0.00498253	1.19648	Stable
Clasp2	0.970718	0.887282	0.921627	0.129661	Stable
Clasrp	0.114772	0.270957	0.0164764	-1.2393	Stable
Clcn2	0.0525634	0.0535683	0.982901	-0.0273213	Stable
Clcn3	0.248537	0.37815	0.11646	-0.605495	Stable
Clcn4	0.0738708	0.0401885	0.549359	0.878222	Stable
Clcn5	0.0947517	0.0136941	0.0962565	2.79059	Stable
Clcn6	0.136999	0.0542651	0.202248	1.33607	Stable
Cldn12	0.0209979	0.0270571	0.884026	-0.365764	Stable
Cldn34c1	0.0202941	0.0268911	0.882795	-0.406072	Stable
Clec16a	0.337201	0.107355	0.00782561	1.65122	Stable
Clic4	0.202285	0.160343	0.730614	0.33523	Stable
Clint1	0.13966	0.107074	0.707748	0.383309	Stable
Clip1	0.437303	0.162344	0.00498253	1.42958	Stable
Clip2	0.198944	0.0700368	0.0662376	1.50618	Stable
Clip3	0.138231	0.110628	0.744752	0.321362	Stable
Clip4	0.0794038	0.0271582	0.307172	1.54782	Stable
Clk1	0.0826613	0.270223	0.00126495	-1.70887	Stable
Clk3	0.0504318	0.0670774	0.790619	-0.411492	Stable
Clk4	0.0868896	0.150472	0.343538	-0.792236	Stable
Clmn	0.460547	0.509941	0.581378	-0.146982	Stable
Clns1a	0.045815	0.0139995	0.404696	1.71044	Stable
Clock	0.219785	0.164714	0.583763	0.416126	Stable
Clpb	0.160684	0.0675455	0.175804	1.2503	Stable
Clptm1	0.0457357	0.135746	0.0632674	-1.56952	Stable
Clpx	0.0475659	0.0397193	0.908512	0.260087	Stable
Clstn1	0.401229	0.0675719	7.77238e-05	2.56993	Up
Clstn2	0.873084	0.236735	1.57146e-07	1.88285	Stable
Clstn3	0.170396	0.0416591	0.0445544	2.03219	Stable
Cltb	0.0856843	0.177431	0.147498	-1.05016	Stable
Cltc	0.317628	0.177953	0.158723	0.835839	Stable
Clu	0.046598	0.228492	0.000540134	-2.2938	Down
Cluap1	0.0456987	0.0411377	0.913662	0.151693	Stable
Cluh	0.0203102	0.0135519	0.829606	0.583712	Stable
Clvs1	0.466892	0.181131	0.00507815	1.36606	Stable
Clvs2	0.0656646	0.0853038	0.829606	-0.377494	Stable
Clybl	0.0758113	0.0267152	0.309778	1.50475	Stable
Cmas	0.0778861	0.0136194	0.157153	2.51571	Stable
Cmc1	0.0786734	0.0133846	0.157153	2.5553	Stable
Cmip	0.66097	0.27507	0.00119108	1.26479	Stable
Cmpk1	0.0711607	0.0399891	0.554725	0.831472	Stable
Cmss1	2.65939	0.147153	2.42537e-54	4.1757	Up
Cnbp	0.036788	0.0409941	0.936787	-0.156183	Stable
Cnep1r1	0.0452054	0.0529108	0.913662	-0.227066	Stable
Cnksr2	0.942749	0.454225	0.000494724	1.05347	Stable
Cnn3	0.0774927	0.0264841	0.307786	1.54894	Stable
Cnnm1	0.172233	0.0139461	0.00561784	3.62643	Up
Cnnm2	0.264273	0.0539545	0.00384897	2.29221	Up
Cnot1	0.269726	0.176776	0.372423	0.609566	Stable
Cnot10	0.106043	0.207649	0.153936	-0.969496	Stable
Cnot2	0.31794	0.139025	0.0443516	1.19341	Stable
Cnot4	0.288925	0.41675	0.17515	-0.528488	Stable
Cnot6	0.0862179	0.0265168	0.232255	1.70108	Stable
Cnot6l	0.195772	0.123223	0.393478	0.6679	Stable
Cnot7	0.0760654	0.0670704	0.886074	0.181565	Stable
Cnot9	0.0359127	0.0401983	0.936787	-0.162639	Stable
Cnp	0.322393	0.745245	1.94735e-05	-1.20889	Stable
Cnrip1	0.091107	0.122583	0.686584	-0.42813	Stable
Cnst	0.0723292	0.0671351	0.936787	0.10751	Stable
Cntln	0.189054	0.176914	0.934727	0.0957475	Stable
Cntn1	0.896637	0.221127	1.62559e-08	2.01965	Up
Cntn3	0.473764	0.664094	0.0643563	-0.48722	Stable
Cntn4	0.869781	0.833093	0.921627	0.0621751	Stable
Cntn5	0.903332	0.764036	0.605132	0.241616	Stable
Cntn6	0.537215	0.193075	0.00120386	1.47634	Stable
Cntnap2	2.0363	1.07492	1.30422e-07	0.921726	Stable
Cntnap4	0.35969	0.02655	1.90193e-05	3.75997	Up
Cntnap5a	0.607058	0.506069	0.606565	0.2625	Stable
Cntnap5b	0.632641	0.16888	1.16589e-05	1.90539	Stable
Cntnap5c	0.229998	0.130728	0.240089	0.815057	Stable
Cntrl	0.0768936	0.105561	0.654814	-0.457145	Stable
Cobl	0.329903	0.174442	0.129248	0.919294	Stable
Cog1	0.0371338	0.0136132	0.541547	1.44773	Stable
Cog2	0.0503247	0.0667179	0.793602	-0.406808	Stable
Cog3	0.139349	0.0681698	0.28948	1.0315	Stable
Cog4	0.0552985	0.175749	0.0183767	-1.6682	Stable
Cog5	0.450093	0.393174	0.893116	0.195058	Stable
Cog7	0.0674045	0.219938	0.00574552	-1.70618	Stable
Col19a1	0.154569	0.084816	0.31234	0.865843	Stable
Col20a1	0.0152652	0.0134794	0.936787	0.179489	Stable
Col23a1	0.0531501	0.0134259	0.346372	1.98506	Stable
Col25a1	0.167125	0.0545691	0.089468	1.61477	Stable
Col4a1	0.0457529	0.0136566	0.404696	1.74427	Stable
Col4a3bp	0.157559	0.0935598	0.423061	0.751934	Stable
Commd10	0.139669	0.110529	0.718711	0.337579	Stable
Comt	0.0556093	0.147452	0.0744495	-1.40684	Stable
Copa	0.138922	0.120402	0.846424	0.206418	Stable
Copb1	0.084679	0.0808943	0.976431	0.0659668	Stable
Copb2	0.0727858	0.0657271	0.936787	0.147168	Stable
Cope	0.0251679	0.0938345	0.0745905	-1.89853	Stable
Copg1	0.0505383	0.0946128	0.413445	-0.904659	Stable
Copg2	0.853233	0.248536	8.75886e-07	1.77949	Stable
Cops2	0.08642	0.0940582	0.931447	-0.122188	Stable
Cops3	0.0553352	0.0945995	0.497914	-0.773634	Stable
Cops7b	0.0251302	0.0526271	0.48274	-1.06639	Stable
Copz1	0.0319291	0.0563635	0.61233	-0.819888	Stable
Coq10a	0.00992853	0.0398921	0.277673	-2.00645	Stable
Coq10b	0.0100283	0.0536058	0.123243	-2.41832	Stable
Coq2	0.0602996	0.0134377	0.25668	2.16586	Stable
Coq3	0.010052	0.10868	0.00236102	-3.43453	Down
Coro1c	0.0811395	0.109853	0.718893	-0.437101	Stable
Coro2b	0.353436	0.0812088	0.000953455	2.12174	Up
Coro7	0.184984	0.0971379	0.234582	0.929294	Stable
Cotl1	0.0202205	0.0133496	0.829606	0.599019	Stable
Cox10	0.100847	0.0802253	0.762769	0.330043	Stable
Cox11	0.00999721	0.0404479	0.277673	-2.01647	Stable
Cox20	0.0366952	0.0573935	0.718893	-0.645295	Stable
Cox4i1	0.034395	0.485339	6.3056e-15	-3.81872	Down
Cox6a1	0.0206432	0.178375	0.000121451	-3.11118	Down
Cox6b1	0.0103603	0.108742	0.00243959	-3.39178	Down
Cox6c	0.0561503	0.232363	0.000816781	-2.04901	Down
Cox7a2l	0.0265381	0.0132518	0.718893	1.00188	Stable
Cox7b	0.0259598	0.262869	5.38396e-07	-3.33999	Down
Cpa6	0.108044	0.017046	0.0686964	2.66411	Stable
Cpd	0.290425	0.284655	0.936787	0.0289498	Stable
Cpe	0.614227	0.311158	0.0138622	0.981125	Stable
Cpeb1	0.193154	0.0932374	0.196048	1.05077	Stable
Cpeb2	0.241259	0.189201	0.662622	0.350665	Stable
Cpeb3	0.438467	0.887323	9.05289e-07	-1.01699	Stable
Cpeb4	0.287738	0.106272	0.0294021	1.43699	Stable
Cplx1	0.0812644	0.0404745	0.442805	1.00561	Stable
Cplx2	0.0526831	0.142676	0.0963208	-1.43733	Stable
Cpne2	0.0204213	0.0133846	0.829606	0.6095	Stable
Cpne3	0.0257003	0.0274081	0.986926	-0.0928158	Stable
Cpne4	0.450271	0.121455	0.000553483	1.89038	Stable
Cpne5	0.061174	0.127624	0.28267	-1.06091	Stable
Cpne6	0.0408391	0.0958469	0.259694	-1.23078	Stable
Cpne8	0.0502703	0.0814913	0.596892	-0.696941	Stable
Cpne9	0.0782369	0.0272982	0.308527	1.51904	Stable
Cpox	0.0317071	0.187276	0.000315491	-2.56229	Down
Cpped1	0.0911257	0.0668929	0.7145	0.446004	Stable
Cpq	0.0508226	0.0947306	0.415363	-0.898361	Stable
Cpsf2	0.0259017	0.0133554	0.718893	0.955622	Stable
Cpsf3	0.0626736	0.0800763	0.775903	-0.353516	Stable
Cpsf6	0.174304	0.124133	0.545512	0.489723	Stable
Cpsf7	0.134741	0.0934732	0.614654	0.527562	Stable
Cpt1c	0.0404913	0.173801	0.0035061	-2.10175	Down
Cr1l	0.0454926	0.084042	0.500453	-0.885479	Stable
Cradd	0.126628	0.120652	0.946919	0.0697423	Stable
Cramp1l	0.122613	0.107405	0.86722	0.191054	Stable
Crat	0.0252793	0.027375	0.98666	-0.114901	Stable
Crb1	0.020254	0.0132291	0.829606	0.614493	Stable
Crbn	0.0252126	0.0795195	0.153741	-1.65716	Stable
Creb1	0.14014	0.153778	0.921627	-0.133978	Stable
Creb3	0.0166288	0.0402757	0.441608	-1.27623	Stable
Creb3l2	0.0920937	0.134999	0.535379	-0.551775	Stable
Crebbp	0.417418	0.272502	0.283587	0.615227	Stable
Crebl2	0.0456169	0.0409874	0.913662	0.154389	Stable
Crebrf	0.245374	0.3135	0.541547	-0.353483	Stable
Crebzf	0.0203652	0.25202	1.38478e-07	-3.62936	Down
Creld1	0.040293	0.0538415	0.829606	-0.418188	Stable
Crem	0.0404131	0.0268656	0.744752	0.589062	Stable
Crim1	0.225213	0.162607	0.529205	0.4699	Stable
Crk	0.0813831	0.109141	0.717464	-0.423399	Stable
Crkl	0.070473	0.0408717	0.559214	0.785969	Stable
Crmp1	0.203314	0.0273467	0.00570511	2.89427	Up
Crocc	0.0910138	0.0399956	0.346705	1.18624	Stable
Crot	0.0354196	0.05344	0.718893	-0.593371	Stable
Crtac1	0.181154	0.067367	0.102664	1.4271	Stable
Crtc1	0.190771	0.108754	0.332716	0.810769	Stable
Crtc2	0.0307172	0.0264602	0.921627	0.215221	Stable
Crtc3	0.235115	0.0694695	0.0229178	1.75892	Stable
Cry1	0.046501	0.0407559	0.912056	0.190253	Stable
Cry2	0.081926	0.0682074	0.829606	0.264392	Stable
Cryl1	0.0856973	0.0136566	0.114682	2.64965	Stable
Cryzl1	0.0200993	0.0672856	0.189279	-1.74315	Stable
Csdc2	0.0304195	0.0269943	0.921627	0.172342	Stable
Csde1	0.164162	0.094505	0.384175	0.796659	Stable
Cse1l	0.0408392	0.0806499	0.410091	-0.981719	Stable
Csgalnact1	0.301864	0.0675085	0.00226897	2.16076	Up
Csgalnact2	0.070876	0.0131063	0.185861	2.43504	Stable
Csmd1	2.33124	1.9656	0.60377	0.246127	Stable
Csmd2	0.8863	0.462198	0.00610955	0.939284	Stable
Csmd3	1.63291	1.65634	0.130334	-0.0205521	Stable
Csnk1a1	0.246119	0.338558	0.280288	-0.460046	Stable
Csnk1d	0.11719	0.0813932	0.605483	0.525865	Stable
Csnk1g1	0.240793	0.371225	0.125023	-0.624501	Stable
Csnk1g2	0.0482175	0.0264408	0.665231	0.86679	Stable
Csnk1g3	0.209222	0.230178	0.821851	-0.137711	Stable
Csnk2a1	0.080578	0.122415	0.544799	-0.603327	Stable
Csnk2a2	0.072272	0.0265151	0.351135	1.44662	Stable
Cspg5	0.0824633	0.0677023	0.829606	0.284547	Stable
Cspp1	0.163766	0.310277	0.0720783	-0.921917	Stable
Csrnp3	0.417952	0.376859	0.913662	0.149315	Stable
Csrp2bp	0.0261656	0.0399347	0.734671	-0.60997	Stable
Cstf2	0.116544	0.040343	0.179135	1.53049	Stable
Cstf3	0.252857	0.289054	0.684871	-0.193013	Stable
Ctbp1	0.0663194	0.0133091	0.255516	2.31702	Stable
Ctcf	0.0757113	0.0527575	0.707056	0.521134	Stable
Ctdp1	0.066344	0.0263406	0.404696	1.33268	Stable
Ctdsp2	0.0926762	0.013828	0.0963208	2.7446	Stable
Ctdspl	0.280961	0.28427	0.889225	-0.0168951	Stable
Ctdspl2	0.0403286	0.211415	0.000574482	-2.3902	Down
Ctif	0.480542	0.207832	0.0102138	1.20925	Stable
Ctnna1	0.192661	0.150667	0.686584	0.3547	Stable
Ctnna2	2.05513	1.69142	0.436822	0.280994	Stable
Ctnna3	1.80992	2.06439	0.000796675	-0.189786	Stable
Ctnnal1	0.0860374	0.0931068	0.928686	-0.113923	Stable
Ctnnb1	0.155648	0.0682308	0.202248	1.18979	Stable
Ctnnbl1	0.131695	0.162724	0.717184	-0.305229	Stable
Ctnnd2	1.73689	0.921365	6.25498e-06	0.914666	Stable
Ctps2	0.110807	0.0681522	0.49955	0.701214	Stable
Ctr9	0.0471489	0.108615	0.212268	-1.20392	Stable
Ctsa	0.010165	0.0280794	0.54475	-1.46591	Stable
Ctsb	0.0402609	0.0398941	0.982811	0.0132017	Stable
Ctsf	0.0150458	0.0272727	0.730614	-0.858098	Stable
Ctsl	0.0155528	0.125508	0.00263753	-3.01253	Down
Ctso	0.0104531	0.0534732	0.125019	-2.35488	Stable
Cttnbp2	0.604713	0.765768	0.0736917	-0.340656	Stable
Cttnbp2nl	0.0994931	0.0933594	0.963978	0.0918013	Stable
Cuedc1	0.159278	0.164137	0.960506	-0.0433472	Stable
Cul1	0.177082	0.31792	0.0736424	-0.844243	Stable
Cul2	0.0920958	0.0401157	0.342564	1.19897	Stable
Cul3	0.226465	0.110068	0.14628	1.04089	Stable
Cul4a	0.139538	0.121166	0.834821	0.203675	Stable
Cul5	0.155211	0.235165	0.338598	-0.599439	Stable
Cul9	0.118015	0.149508	0.718893	-0.341246	Stable
Cux1	0.529159	0.254138	0.0166588	1.05809	Stable
Cux2	0.355571	0.257031	0.48609	0.468197	Stable
Cwc15	0.0255327	0.0534062	0.483898	-1.06466	Stable
Cwc22	0.112129	0.040372	0.206405	1.47373	Stable
Cwc27	0.211336	0.175103	0.766498	0.271337	Stable
Cwf19l2	0.0759185	0.230395	0.00688284	-1.60158	Stable
Cx3cr1	0.11195	0.0539775	0.338562	1.05242	Stable
Cxcl17	0.0152583	0.0538214	0.231131	-1.81858	Stable
Cxxc5	0.174926	0.0791558	0.194192	1.14398	Stable
Cyb5a	0.0466723	0.107592	0.209121	-1.20493	Stable
Cyb5b	0.0761749	0.126456	0.486278	-0.731251	Stable
Cyb5r4	0.0620411	0.0270792	0.462095	1.19604	Stable
Cyfip1	0.252967	0.0695283	0.0122855	1.86327	Stable
Cyfip2	0.54677	0.109799	5.53592e-06	2.31607	Up
Cyhr1	0.0636545	0.109956	0.422869	-0.788596	Stable
Cyld	0.110894	0.211725	0.178846	-0.933011	Stable
Cyp51	0.0900609	0.17523	0.165649	-0.960274	Stable
Cyp7b1	1.02327	0.0401035	2.11038e-18	4.67331	Up
Cystm1	0.0934131	0.02618	0.198633	1.83516	Stable
Cyth3	0.12266	0.0534422	0.265986	1.19861	Stable
D030028A08Rik	0.0464345	0.0405564	0.910482	0.195268	Stable
D030047H15Rik	0.151543	0.0689679	0.226638	1.13573	Stable
D030068K23Rik	0.0672463	0.15599	0.146956	-1.21393	Stable
D130017N08Rik	0.0304253	0.040343	0.845231	-0.407049	Stable
D130040H23Rik	0.0572557	0.0536198	0.953445	0.0946543	Stable
D130043K22Rik	0.0609307	0.212561	0.00707765	-1.80263	Stable
D17Wsu92e	0.199824	0.093963	0.168335	1.08856	Stable
D1Ertd622e	0.0670641	0.0674043	0.99902	-0.00730049	Stable
D230017M19Rik	0.366153	0.0266123	1.51179e-05	3.78228	Up
D230025D16Rik	0.0353981	0.0269409	0.829606	0.393871	Stable
D330041H03Rik	0.0455213	0.0272531	0.671412	0.740122	Stable
D3Ertd751e	0.0409009	0.0133033	0.467344	1.62035	Stable
D430041D05Rik	0.856394	0.3712	0.000311044	1.20608	Stable
D430042O09Rik	0.124659	0.16212	0.627533	-0.379082	Stable
D5Ertd579e	0.199539	0.150514	0.616147	0.406776	Stable
D630045J12Rik	0.238609	0.0844937	0.0375004	1.49773	Stable
D930015M05Rik	0.115028	0.026969	0.108184	2.09261	Stable
D930016D06Rik	0.057206	0.039609	0.753399	0.530341	Stable
Daam1	0.736902	0.413332	0.0247171	0.834172	Stable
Daam2	0.468533	0.755492	0.00684203	-0.689266	Stable
Dab1	1.62407	0.87308	1.41591e-05	0.895431	Stable
Dab2ip	0.417558	0.0805278	8.57042e-05	2.37442	Up
Dach1	0.105241	0.041915	0.268815	1.32815	Stable
Dag1	0.0978171	0.109206	0.913662	-0.15889	Stable
Dagla	0.127496	0.0441149	0.134615	1.53111	Stable
Dalrd3	0.0308745	0.0810277	0.234051	-1.392	Stable
Dap3	0.0555197	0.0940231	0.498631	-0.760016	Stable
Dapk1	0.240585	0.145308	0.262234	0.727431	Stable
Dars2	0.0103093	0.0270621	0.545054	-1.39233	Stable
Dazap1	0.101393	0.0409799	0.270997	1.30698	Stable
Dbi	0.00637758	0.410661	7.08019e-16	-6.00879	Down
Dbnl	0.0451585	0.0264309	0.671506	0.772775	Stable
Dbp	0.0150977	0.027237	0.730614	-0.851241	Stable
Dbt	0.0105083	0.0678022	0.0498634	-2.68981	Stable
Dcaf10	0.226348	0.0805404	0.0618606	1.49076	Stable
Dcaf12	0.0304518	0.0538185	0.60377	-0.821573	Stable
Dcaf13	0.0654563	0.0403528	0.618935	0.697863	Stable
Dcaf17	0.0100571	0.106933	0.00236102	-3.41042	Down
Dcaf5	0.163592	0.213526	0.522303	-0.384306	Stable
Dcaf6	0.274167	0.377503	0.280899	-0.461429	Stable
Dcaf7	0.0305632	0.0394343	0.848205	-0.367655	Stable
Dcaf8	0.136871	0.147405	0.917785	-0.106974	Stable
Dcakd	0.0504138	0.0972851	0.412992	-0.948399	Stable
Dcbld2	0.0814044	0.053975	0.633586	0.592816	Stable
Dcc	1.15069	0.936872	0.558476	0.296577	Stable
Dclk1	0.92105	0.499684	0.00590687	0.882264	Stable
Dclk2	0.254324	0.122258	0.125698	1.05674	Stable
Dclre1c	0.0310278	0.0535668	0.606397	-0.787777	Stable
Dcp1a	0.0611447	0.0667604	0.936787	-0.126764	Stable
Dcp1b	0.164637	0.120779	0.633346	0.446923	Stable
Dcp2	0.0206865	0.0269541	0.882795	-0.381816	Stable
Dcps	0.0857576	0.123923	0.617131	-0.531105	Stable
Dctn1	0.138737	0.0668552	0.286588	1.05324	Stable
Dctn2	0.0760241	0.079504	0.963978	-0.0645703	Stable
Dctn3	0.0103745	0.094585	0.00684203	-3.18857	Down
Dctn4	0.118137	0.396918	3.30526e-05	-1.74838	Stable
Dctn6	0.0762482	0.0535182	0.706052	0.510675	Stable
Dcun1d1	0.10165	0.0529864	0.419661	0.939916	Stable
Dcun1d2	0.0810425	0.0133964	0.133978	2.59684	Stable
Dcun1d3	0.067418	0.080478	0.840771	-0.255461	Stable
Dcun1d4	0.101541	0.0399167	0.26913	1.347	Stable
Dcun1d5	0.0614466	0.167637	0.0586765	-1.44794	Stable
Dcx	0.131215	0.0539918	0.207528	1.28112	Stable
Dda1	0.0304622	0.0684808	0.397751	-1.16868	Stable
Ddah1	0.0672705	0.014422	0.219487	2.22171	Stable
Ddb2	0.0606432	0.0939646	0.585836	-0.631772	Stable
Ddhd1	0.361585	0.0937777	0.00153858	1.94702	Stable
Ddhd2	0.0931496	0.147748	0.407825	-0.665515	Stable
Ddi2	0.0806952	0.0397572	0.443929	1.02127	Stable
Ddit3	0.00999976	0.0584199	0.123243	-2.5465	Stable
Ddost	0.00505495	0.0677085	0.016559	-3.74357	Stable
Ddr1	0.1388	0.18555	0.546823	-0.418806	Stable
Ddrgk1	0.0271229	0.288397	5.1444e-08	-3.41048	Down
Ddx1	0.10279	0.146436	0.5273	-0.510574	Stable
Ddx10	0.180082	0.119301	0.503121	0.594056	Stable
Ddx17	0.31006	0.294707	0.956094	0.0732625	Stable
Ddx20	0.0165745	0.0264229	0.734009	-0.67283	Stable
Ddx23	0.0354319	0.148104	0.010161	-2.06349	Stable
Ddx24	0.0812149	0.299839	0.000244103	-1.88437	Stable
Ddx25	0.0101828	0.0539694	0.123243	-2.40601	Stable
Ddx27	0.0558555	0.0535053	0.954711	0.0620178	Stable
Ddx31	0.0353972	0.0401649	0.936787	-0.182302	Stable
Ddx39b	0.0978412	0.107722	0.910309	-0.1388	Stable
Ddx3x	0.131964	0.0402152	0.130969	1.71433	Stable
Ddx42	0.0583426	0.121225	0.229539	-1.05506	Stable
Ddx46	0.0555617	0.227087	0.000816781	-2.03108	Down
Ddx49	0.010115	0.0134735	0.921627	-0.413623	Stable
Ddx5	0.236543	0.227796	0.996103	0.0543567	Stable
Ddx50	0.107278	0.353935	0.000115769	-1.72214	Stable
Ddx52	0.0125911	0.0137193	0.921627	-0.123804	Stable
Ddx6	0.0836345	0.0410414	0.440172	1.02702	Stable
Deaf1	0.0504454	0.0529137	0.979951	-0.0689181	Stable
Decr2	0.0150959	0.0132803	0.936787	0.184867	Stable
Dek	0.0403378	0.0669794	0.603655	-0.731585	Stable
Dennd1a	0.889326	0.731982	0.739968	0.280904	Stable
Dennd1b	0.156551	0.0666756	0.174558	1.2314	Stable
Dennd4a	0.262965	0.305797	0.667712	-0.217705	Stable
Dennd4c	0.141833	0.160398	0.829606	-0.177456	Stable
Dennd5a	0.354056	0.326982	0.946351	0.114766	Stable
Dennd5b	0.235056	0.529023	0.000244103	-1.17033	Stable
Dennd6a	0.126244	0.132848	0.929729	-0.0735632	Stable
Dennd6b	0.0352406	0.107445	0.0983868	-1.60828	Stable
Depdc5	0.265292	0.274913	0.8828	-0.0513938	Stable
Desi1	0.147496	0.204122	0.504044	-0.468757	Stable
Desi2	0.204906	0.291644	0.351626	-0.50925	Stable
Dexi	0.0502201	0.067388	0.79257	-0.424226	Stable
Dfna5	0.0762975	0.0820639	0.96119	-0.105112	Stable
Dgat1	0.047825	0.0812095	0.510618	-0.763883	Stable
Dgcr6	0.0154555	0.0265648	0.732479	-0.781402	Stable
Dgcr8	0.0772712	0.067804	0.885567	0.188559	Stable
Dgkb	0.777706	0.507279	0.0983868	0.616445	Stable
Dgkd	0.273313	0.0711407	0.00700872	1.94181	Stable
Dgke	0.0607378	0.0135886	0.25668	2.1602	Stable
Dgkg	0.457599	0.121703	0.000368715	1.91072	Stable
Dgkh	0.237183	0.186908	0.606597	0.343678	Stable
Dgki	1.46316	1.50424	0.101253	-0.0399492	Stable
Dgkq	0.0404069	0.0265026	0.744783	0.608467	Stable
Dgkz	0.198989	0.0959262	0.175804	1.05269	Stable
Dguok	0.0857317	0.134273	0.465325	-0.647268	Stable
Dhcr7	0.0251031	0.0271084	0.98666	-0.110875	Stable
Dhdds	0.0735624	0.108332	0.588723	-0.558425	Stable
Dhrs1	0.0156851	0.0267052	0.732479	-0.767731	Stable
Dhtkd1	0.0250094	0.040672	0.730611	-0.701566	Stable
Dhx15	0.109381	0.066793	0.534169	0.711588	Stable
Dhx16	0.015227	0.0267653	0.731546	-0.813727	Stable
Dhx29	0.0423089	0.0940174	0.260291	-1.15197	Stable
Dhx30	0.112096	0.486085	5.68449e-08	-2.11648	Down
Dhx32	0.050646	0.0708512	0.793602	-0.484343	Stable
Dhx36	0.083336	0.220495	0.023563	-1.40373	Stable
Dhx37	0.00551348	0.0272085	0.318133	-2.30302	Stable
Dhx57	0.0732186	0.134231	0.291377	-0.874433	Stable
Dhx9	0.138163	0.0951135	0.577767	0.538652	Stable
Diablo	0.0149938	0.0400389	0.436822	-1.41703	Stable
Diaph1	0.0888638	0.0681611	0.755987	0.382648	Stable
Diaph2	0.44743	0.310511	0.388159	0.527015	Stable
Dicer1	0.21784	0.194988	0.839257	0.159879	Stable
Dido1	0.122707	0.133287	0.864542	-0.119322	Stable
Dip2a	0.384369	0.524849	0.153741	-0.449412	Stable
Dip2b	0.67408	0.964181	0.00206598	-0.516384	Stable
Dip2c	0.897354	0.645528	0.310514	0.475196	Stable
Dirc2	0.0720943	0.0666662	0.936787	0.112928	Stable
Dis3l	0.0405062	0.0404706	0.982811	0.00126708	Stable
Dis3l2	0.400492	0.404875	0.921909	-0.0157038	Stable
Disc1	0.0351659	0.0405619	0.936787	-0.205949	Stable
Disp1	0.0202439	0.0266018	0.882795	-0.394038	Stable
Disp3	0.0503691	0.0272841	0.5969	0.88448	Stable
Dixdc1	0.216688	0.445435	0.00504046	-1.0396	Stable
Dlat	0.0626863	0.121824	0.290167	-0.958581	Stable
Dlc1	0.282571	0.288896	0.978666	-0.0319364	Stable
Dld	0.0204884	0.0537575	0.353062	-1.39166	Stable
Dleu2	0.292548	0.409308	0.233671	-0.484515	Stable
Dlg1	0.747148	0.712777	0.836509	0.0679426	Stable
Dlg2	2.69626	2.8081	0.713768	-0.0586309	Stable
Dlg3	0.116458	0.0405545	0.179135	1.52187	Stable
Dlg4	0.134811	0.0548112	0.204418	1.29839	Stable
Dlg5	0.133848	0.0535028	0.203262	1.32291	Stable
Dlgap1	1.94907	1.31301	0.0132207	0.569911	Stable
Dlgap2	1.2059	0.889034	0.207072	0.439802	Stable
Dlgap3	0.303394	0.147226	0.0662376	1.04316	Stable
Dlgap4	0.348186	0.0750954	0.00060289	2.21306	Up
Dlst	0.0320868	0.0811301	0.232666	-1.33826	Stable
Dlx6os1	0.100435	0.103017	0.966577	-0.0366238	Stable
Dmap1	0.0202412	0.0132575	0.829606	0.610487	Stable
Dmd	1.09646	0.714054	0.0662376	0.618752	Stable
Dmtf1	0.096099	0.0810867	0.829606	0.245056	Stable
Dmtn	0.150289	0.0413976	0.0731004	1.86012	Stable
Dmxl1	0.331884	0.391017	0.465913	-0.236552	Stable
Dmxl2	0.511785	0.151542	0.000260205	1.75582	Stable
Dnah1	0.00500652	0.0412953	0.127177	-3.0441	Stable
Dnah7b	0.371186	0.0133846	1.09159e-05	4.79349	Up
Dnah7c	0.0407606	0.0137638	0.467344	1.5663	Stable
Dnaja1	0.055619	0.0268342	0.5239	1.0515	Stable
Dnaja2	0.098049	0.083502	0.829606	0.231693	Stable
Dnaja3	0.102877	0.0543546	0.419661	0.920446	Stable
Dnajb11	0.0310349	0.202619	0.000121708	-2.7068	Down
Dnajb12	0.0469867	0.0804664	0.504044	-0.776134	Stable
Dnajb14	0.0826554	0.0971025	0.882795	-0.232398	Stable
Dnajb4	0.078603	0.119684	0.497914	-0.606573	Stable
Dnajb6	0.116167	0.174509	0.422082	-0.587094	Stable
Dnajc1	0.504624	0.38728	0.553571	0.381831	Stable
Dnajc10	0.0670783	0.0929185	0.690515	-0.470121	Stable
Dnajc11	0.0614367	0.053435	0.895371	0.201314	Stable
Dnajc12	0.0209716	0.0135886	0.829606	0.626042	Stable
Dnajc13	0.226638	0.159495	0.534169	0.506877	Stable
Dnajc14	0.036217	0.0409569	0.936787	-0.177439	Stable
Dnajc15	0.0353913	0.108084	0.0988845	-1.61068	Stable
Dnajc16	0.020346	0.0129176	0.829606	0.655405	Stable
Dnajc17	0.035275	0.0405147	0.936787	-0.199798	Stable
Dnajc18	0.05146	0.174164	0.0127279	-1.75893	Stable
Dnajc19	0.113194	0.234951	0.0777788	-1.05356	Stable
Dnajc2	0.0407629	0.0410997	0.982811	-0.0118709	Stable
Dnajc21	0.0962631	0.111123	0.899368	-0.2071	Stable
Dnajc24	0.0828524	0.16489	0.193861	-0.992886	Stable
Dnajc27	0.03029	0.097962	0.12336	-1.69338	Stable
Dnajc3	0.0579573	0.240777	0.000365048	-2.05463	Down
Dnajc5	0.0705942	0.0804292	0.910793	-0.18817	Stable
Dnajc6	0.648169	0.441025	0.207528	0.555511	Stable
Dnajc7	0.133233	0.123522	0.910482	0.109187	Stable
Dnajc8	0.0405339	0.121507	0.0782485	-1.58384	Stable
Dnal1	0.0755776	0.0534061	0.707376	0.500954	Stable
Dner	0.275639	0.0995734	0.028281	1.46895	Stable
Dnm1	0.43133	0.0725686	2.7022e-05	2.57137	Up
Dnm1l	0.198574	0.0530716	0.0297639	1.90367	Stable
Dnm2	0.201135	0.36762	0.0358514	-0.870053	Stable
Dnm3	1.37486	1.371	0.287474	0.00405626	Stable
Dnmbp	0.1436	0.0798203	0.419204	0.847229	Stable
Dnmt1	0.0776454	0.039545	0.494827	0.973405	Stable
Dnmt3a	0.352564	0.410783	0.48395	-0.220492	Stable
Dnttip1	0.0773515	0.0529807	0.693461	0.545962	Stable
Dock1	0.545309	0.438333	0.693145	0.315045	Stable
Dock10	1.38757	1.63357	0.029199	-0.235471	Stable
Dock2	0.105602	0.0132803	0.0678915	2.99128	Stable
Dock3	0.984039	0.993025	0.345724	-0.0131151	Stable
Dock4	0.938291	0.531587	0.0113154	0.819729	Stable
Dock7	0.210504	0.166027	0.665814	0.342427	Stable
Dock9	0.911143	0.791133	0.875599	0.203757	Stable
Dok6	0.501189	0.259536	0.0430981	0.949423	Stable
Dok7	0.0151024	0.0132461	0.936787	0.189213	Stable
Donson	0.0604031	0.0134259	0.25668	2.16961	Stable
Dopey1	0.281653	0.160718	0.212888	0.809383	Stable
Dopey2	0.362877	0.146531	0.0234634	1.30827	Stable
Dpf1	0.0357315	0.067888	0.500254	-0.92596	Stable
Dpf2	0.0873921	0.040146	0.39873	1.12225	Stable
Dph6	0.11403	0.160906	0.526388	-0.496814	Stable
Dpm1	0.009954	0.108367	0.00236102	-3.44451	Down
Dpp10	1.18242	0.543307	3.62146e-05	1.12191	Stable
Dpp6	2.24069	0.512408	1.76058e-27	2.12858	Up
Dpp8	0.137715	0.111022	0.718893	0.310841	Stable
Dpy19l1	0.300459	0.291302	0.993324	0.0446549	Stable
Dpy19l3	0.0378305	0.054497	0.718893	-0.526627	Stable
Dpy19l4	0.0991886	0.134931	0.61233	-0.44397	Stable
Dpysl2	0.582853	0.407873	0.28285	0.515014	Stable
Dpysl5	0.0561885	0.040396	0.753399	0.476062	Stable
Dram1	0.0253025	0.013184	0.718893	0.940488	Stable
Dram2	0.0569964	0.0533435	0.944019	0.0955593	Stable
Drg1	0.178175	0.446017	0.000454474	-1.3238	Stable
Drosha	0.162389	0.0799812	0.25288	1.02172	Stable
Drp2	0.0662064	0.0134259	0.219487	2.30195	Stable
Dscam	1.10366	0.375118	1.25059e-07	1.55688	Stable
Dscaml1	1.45171	1.20728	0.676276	0.265991	Stable
Dscr3	0.0277607	0.0267823	0.989641	0.0517618	Stable
Dst	1.72366	0.795678	5.52621e-08	1.11521	Stable
Dstn	0.0251778	0.0271865	0.98666	-0.11074	Stable
Dstyk	0.182241	0.255737	0.347305	-0.488814	Stable
Dtd1	0.232578	0.16098	0.500453	0.530836	Stable
Dtna	0.771539	0.457654	0.0464979	0.753481	Stable
Dtnb	0.434904	0.402943	0.929259	0.110121	Stable
Dtnbos	0.0401329	0.149021	0.0181085	-1.89266	Stable
Dtx1	0.0470256	0.0541617	0.917785	-0.203826	Stable
Dtx3	0.0358161	0.0542795	0.718893	-0.599797	Stable
Dus2	0.0820629	0.0415812	0.442805	0.980799	Stable
Dus3l	0.0320787	0.0409854	0.8508	-0.353494	Stable
Dusp11	0.116588	0.148881	0.717205	-0.352739	Stable
Dusp12	0.0200164	0.0945698	0.0402865	-2.2402	Stable
Dusp15	0.060687	0.119453	0.280218	-0.976985	Stable
Dusp16	0.145525	0.0595172	0.156127	1.28989	Stable
Dusp22	0.0305422	0.0264547	0.921627	0.207276	Stable
Dvl1	0.0153719	0.0267123	0.732479	-0.797209	Stable
Dvl2	0.0152477	0.0139394	0.936787	0.129421	Stable
Dvl3	0.0149981	0.0267168	0.730614	-0.832969	Stable
Dym	0.462233	0.271718	0.127177	0.76651	Stable
Dync1h1	0.44482	0.296806	0.289165	0.583698	Stable
Dync1i1	0.528055	0.368319	0.347994	0.519733	Stable
Dync1i2	0.221837	0.328933	0.226488	-0.568294	Stable
Dync1li1	0.121183	0.117453	0.864771	0.0450996	Stable
Dync1li2	0.207961	0.140158	0.450339	0.569259	Stable
Dync2h1	0.199365	0.135366	0.484113	0.558545	Stable
Dynlrb1	0.0421556	0.0537994	0.829606	-0.351866	Stable
Dyrk1a	0.446892	0.12025	0.000413704	1.89389	Stable
Dyrk1b	0.0210662	0.0133612	0.829606	0.656878	Stable
Dzank1	0.14332	0.136163	0.936787	0.0739066	Stable
Dzip1	0.161213	0.0537467	0.0987075	1.58472	Stable
Dzip3	0.19337	0.098846	0.197101	0.968112	Stable
E130114P18Rik	0.0999338	0.0171833	0.0814251	2.53996	Stable
E130307A14Rik	0.337957	0.32975	0.954711	0.0354694	Stable
E130308A19Rik	0.283507	0.464086	0.0493291	-0.711007	Stable
E230016M11Rik	0.0810714	0.095517	0.874835	-0.236564	Stable
E230029C05Rik	0.0668203	0.122416	0.351384	-0.873434	Stable
E2f3	0.100254	0.0568662	0.464614	0.818014	Stable
E330018M18Rik	0.0201114	0.0131394	0.829606	0.614112	Stable
E530011L22Rik	0.061611	0.0398679	0.692592	0.627961	Stable
Eaf2	0.134683	0.14918	0.870882	-0.147491	Stable
Ebag9	0.0266779	0.0406347	0.730614	-0.607063	Stable
Ebf1	0.20635	0.0142059	0.00215597	3.86053	Up
Ece1	0.266763	0.0541477	0.00329904	2.30059	Up
Ece2	0.045711	0.0538807	0.911991	-0.237228	Stable
Echs1	0.0312905	0.0532694	0.61486	-0.767583	Stable
Eci2	0.0100128	0.0131063	0.921627	-0.388413	Stable
Ecsit	0.0272727	0.0802263	0.157674	-1.55662	Stable
Eda	0.10726	0.0265268	0.126972	2.01559	Stable
Edc3	0.0658296	0.0533845	0.829606	0.302316	Stable
Edem2	0.0151185	0.0936307	0.0181441	-2.63066	Stable
Edem3	0.137152	0.0683131	0.292975	1.00554	Stable
Edf1	0.0101604	0.10676	0.00237285	-3.39334	Down
Edil3	1.45427	1.97421	1.12698e-06	-0.440977	Stable
Eea1	0.107295	0.0834964	0.714931	0.361802	Stable
Eed	0.0555777	0.0535949	0.959133	0.0524092	Stable
Eef1a1	0.234238	0.13843	0.286924	0.758814	Stable
Eef1a2	0.152019	0.067766	0.225364	1.16561	Stable
Eef1akmt1	0.0203237	0.039898	0.596892	-0.973158	Stable
Eef2k	0.0909347	0.0535188	0.5239	0.764785	Stable
Eefsec	0.16368	0.236646	0.407779	-0.531855	Stable
Eepd1	0.0674439	0.0263797	0.404696	1.35426	Stable
Efcab14	0.107578	0.291313	0.00258059	-1.43719	Stable
Efcab2	0.0723895	0.0267828	0.351135	1.43448	Stable
Efcab6	0.0566909	0.0133846	0.297521	2.08254	Stable
Efl1	0.0815049	0.0929887	0.882795	-0.190168	Stable
Efna5	0.50879	0.186964	0.00196173	1.44431	Stable
Efr3a	0.155357	0.0672352	0.199707	1.2083	Stable
Efr3b	0.225111	0.332699	0.223406	-0.563579	Stable
Eftud2	0.0712803	0.0707708	0.936787	0.0103488	Stable
Egfem1	0.62399	0.454571	0.332346	0.457019	Stable
Egln1	0.0656312	0.0404759	0.618935	0.697319	Stable
Ehbp1	0.443588	0.516642	0.410549	-0.219944	Stable
Ehmt1	0.27398	0.147944	0.188488	0.889021	Stable
Ehmt2	0.0507919	0.0943254	0.415947	-0.89305	Stable
Ei24	0.0302307	0.0942703	0.12336	-1.64079	Stable
Eif1ax	0.0202032	0.0132518	0.829606	0.6084	Stable
Eif2a	0.0519339	0.135015	0.0942057	-1.37837	Stable
Eif2ak1	0.0657821	0.0676986	0.99902	-0.0414312	Stable
Eif2ak3	0.0506515	0.0401105	0.829606	0.336624	Stable
Eif2ak4	0.1876	0.0399478	0.0227509	2.23147	Stable
Eif2b3	0.072023	0.079359	0.914704	-0.139935	Stable
Eif2d	0.0812919	0.0676689	0.829606	0.26462	Stable
Eif2s1	0.0317934	0.0264415	0.921627	0.26592	Stable
Eif2s2	0.0456873	0.146986	0.032085	-1.68582	Stable
Eif2s3x	0.0407382	0.0265575	0.743671	0.617265	Stable
Eif3a	0.131075	0.080116	0.491731	0.710226	Stable
Eif3c	0.0872613	0.12714	0.619595	-0.543003	Stable
Eif3h	0.103586	0.0939995	0.921627	0.140106	Stable
Eif3j1	0.0734458	0.119505	0.426942	-0.702318	Stable
Eif3m	0.0404915	0.0530625	0.829606	-0.390074	Stable
Eif4a1	0.0366555	0.0978779	0.187368	-1.41695	Stable
Eif4a2	0.0563311	0.0525389	0.951559	0.100544	Stable
Eif4b	0.0836593	0.0405545	0.440517	1.04466	Stable
Eif4e	0.0605234	0.0533083	0.902387	0.183133	Stable
Eif4enif1	0.125755	0.0397429	0.152852	1.66184	Stable
Eif4g1	0.138789	0.223794	0.308936	-0.689273	Stable
Eif4g2	0.186665	0.159823	0.829606	0.22398	Stable
Eif4g3	0.735211	0.450176	0.0929059	0.70767	Stable
Eif4h	0.10588	0.133354	0.719681	-0.332837	Stable
Eif5	0.0641771	0.124099	0.286588	-0.951367	Stable
Eif5b	0.124387	0.162962	0.616181	-0.389697	Stable
Elac1	0.0522724	0.0262574	0.595303	0.993325	Stable
Elac2	0.0312705	0.0135397	0.618935	1.2076	Stable
Elavl1	0.105645	0.0694904	0.540589	0.604345	Stable
Elavl3	0.121725	0.155108	0.743671	-0.349638	Stable
Elavl4	0.148856	0.0673013	0.231131	1.14521	Stable
Elf2	0.174416	0.31016	0.0775202	-0.830475	Stable
Ell	0.0711348	0.0541676	0.759556	0.393124	Stable
Ell2	0.147184	0.169758	0.882795	-0.205862	Stable
Elmo1	1.04065	1.2631	0.0228835	-0.279476	Stable
Elmo2	0.117689	0.013414	0.0406465	3.13316	Stable
Elmod1	0.256588	0.183195	0.467344	0.486072	Stable
Elmsan1	0.0803584	0.053791	0.691965	0.579084	Stable
Eloc	0.0509668	0.0544634	0.980513	-0.0957291	Stable
Elovl4	0.0257048	0.0140809	0.718893	0.868293	Stable
Elovl5	0.154645	0.0567826	0.118841	1.44544	Stable
Elovl6	0.179061	0.108139	0.381354	0.727569	Stable
Elp2	0.0772173	0.0712738	0.886676	0.115554	Stable
Elp4	0.220101	0.284233	0.450131	-0.368912	Stable
Elp5	0.0200222	0.0677021	0.189279	-1.7576	Stable
Elp6	0.0203054	0.0132461	0.829606	0.616292	Stable
Emb	0.0203474	0.0273009	0.882795	-0.424106	Stable
Emc1	0.0412619	0.069432	0.60377	-0.750792	Stable
Emc10	0.0154028	0.188524	1.21295e-05	-3.61348	Down
Emc2	0.106654	0.0392659	0.232255	1.44159	Stable
Emc3	0.0151946	0.0967882	0.0183767	-2.67127	Stable
Emc7	0.0100451	0.181514	8.77523e-06	-4.17552	Down
Eml1	0.425072	0.530404	0.308936	-0.319383	Stable
Eml4	0.174382	0.0804725	0.195797	1.11568	Stable
Eml5	0.359911	0.336186	0.941954	0.0983809	Stable
Eml6	0.597544	0.44272	0.439723	0.432651	Stable
Emsy	0.194423	0.175901	0.889127	0.144437	Stable
Enah	0.337068	0.23583	0.401285	0.515288	Stable
Eno1	0.0201672	0.0397522	0.596892	-0.979022	Stable
Eno2	0.1196	0.013828	0.0408474	3.11254	Stable
Enox1	1.03036	1.00001	0.546433	0.0431249	Stable
Enox2	0.214946	0.0933056	0.127782	1.20394	Stable
Entpd5	0.0477487	0.108437	0.208701	-1.18332	Stable
Ep300	0.240718	0.0802088	0.0335429	1.58551	Stable
Ep400	0.298194	0.174345	0.232366	0.774307	Stable
Epb41	0.199715	0.068353	0.0600592	1.54687	Stable
Epb41l1	0.523284	0.161221	0.000328848	1.69855	Stable
Epb41l3	0.579363	0.425738	0.445339	0.4445	Stable
Epb41l4a	0.104315	0.0133729	0.0680693	2.96355	Stable
Epb41l4b	0.423753	0.137534	0.00215597	1.62343	Stable
Epc1	0.360488	0.153311	0.0226092	1.23349	Stable
Epc2	0.215958	0.0525203	0.0167996	2.0398	Stable
Epdr1	0.0656292	0.0531731	0.829606	0.303641	Stable
Epg5	0.139973	0.0803312	0.415894	0.801119	Stable
Epha10	0.0782047	0.0826167	0.967736	-0.0791763	Stable
Epha3	0.249384	0.108614	0.0951914	1.19916	Stable
Epha4	0.317662	0.196548	0.251728	0.692614	Stable
Epha5	0.490912	0.464718	0.980513	0.0791092	Stable
Epha6	0.808992	0.756437	0.980513	0.0969063	Stable
Epha7	0.222764	0.122994	0.250636	0.856933	Stable
Ephb6	0.0153734	0.0272259	0.731546	-0.824541	Stable
Ephx4	0.03065	0.122528	0.0285803	-1.99916	Stable
Epm2a	0.0823357	0.0806042	0.983064	0.0306631	Stable
Epn2	0.279236	0.580274	0.00112994	-1.05525	Stable
Epo	0.137013	0.313771	0.010716	-1.1954	Stable
Eprs	0.199414	0.123278	0.355488	0.693853	Stable
Eps15	0.254639	0.248072	0.997711	0.0376957	Stable
Eps15l1	0.243612	0.146395	0.312303	0.734722	Stable
Erap1	0.0116411	0.0270556	0.546471	-1.2167	Stable
Erbb4	1.64551	1.00536	0.00131585	0.710826	Stable
Erc1	0.502515	0.0941225	1.02118e-05	2.41655	Up
Erc2	1.37926	0.969589	0.0849796	0.508451	Stable
Ercc1	0.020119	0.0267199	0.882795	-0.409356	Stable
Ercc5	0.0454753	0.0265666	0.671506	0.775471	Stable
Ercc6l2	0.103463	0.0431935	0.27022	1.26023	Stable
Erdr1	0.0809051	0.107046	0.713287	-0.403931	Stable
Ergic1	0.239966	0.106996	0.109711	1.16528	Stable
Ergic2	0.0505063	0.106766	0.273102	-1.07992	Stable
Ergic3	0.0720125	0.134456	0.292112	-0.900812	Stable
Eri3	0.297785	0.205029	0.412812	0.538444	Stable
Erlec1	0.118429	0.127055	0.979301	-0.101433	Stable
Ern1	0.0671938	0.0534284	0.829606	0.330721	Stable
Ero1l	0.10208	0.0948715	0.921627	0.105647	Stable
Ero1lb	0.0322689	0.0400642	0.8508	-0.312169	Stable
Erp29	0.0568735	0.136902	0.132717	-1.26731	Stable
Esco1	0.107071	0.054717	0.380198	0.968504	Stable
Esd	0.0101065	0.0395707	0.278771	-1.96915	Stable
Esf1	0.0373761	0.122565	0.0513102	-1.71336	Stable
Esrrg	0.420062	0.225301	0.0835433	0.898751	Stable
Esyt2	0.255425	0.147061	0.26913	0.796481	Stable
Etf1	0.050588	0.026865	0.596892	0.913069	Stable
Etfa	0.086682	0.109594	0.795972	-0.338369	Stable
Etl4	1.09002	0.583467	0.000958548	0.901627	Stable
Etnk1	0.192296	0.108884	0.293485	0.820537	Stable
Etv1	0.221308	0.28062	0.448612	-0.342564	Stable
Etv5	0.102288	0.0537894	0.420003	0.927244	Stable
Etv6	0.342099	0.124418	0.0114493	1.45922	Stable
Evi5	0.195223	0.108721	0.288216	0.844497	Stable
Evi5l	0.172823	0.27617	0.21496	-0.676263	Stable
Evl	0.219542	0.120779	0.249966	0.862128	Stable
Ewsr1	0.200009	0.123534	0.356415	0.695152	Stable
Exd2	0.126438	0.0936037	0.669189	0.433798	Stable
Exoc2	0.209449	0.107047	0.205688	0.968359	Stable
Exoc3	0.0775453	0.19934	0.0290691	-1.36212	Stable
Exoc4	0.97999	0.516511	0.00463013	0.923966	Stable
Exoc5	0.149973	0.0808474	0.346514	0.891433	Stable
Exoc6	0.151337	0.148955	0.989641	0.0228915	Stable
Exoc6b	1.08793	0.91509	0.920948	0.249597	Stable
Exoc7	0.0359507	0.0949898	0.190528	-1.40175	Stable
Exosc10	0.0569949	0.0667913	0.879614	-0.228827	Stable
Exosc5	0.0152092	0.0543288	0.231719	-1.83677	Stable
Exosc7	0.0407286	0.0812293	0.408474	-0.995958	Stable
Ext1	1.13349	0.513554	3.12367e-05	1.14218	Stable
Ext2	0.175228	0.147461	0.814709	0.248904	Stable
Eya2	0.0201537	0.0135095	0.829606	0.577068	Stable
Eya3	0.195299	0.191652	0.996103	0.0271916	Stable
Ezh1	0.0618931	0.121242	0.284163	-0.970038	Stable
Ezh2	0.103152	0.080833	0.749427	0.351753	Stable
F8	0.055525	0.0942462	0.497914	-0.763297	Stable
Faah	0.0873397	0.189951	0.094375	-1.12092	Stable
Faf1	0.492317	0.335026	0.346705	0.555313	Stable
Faf2	0.0821889	0.19291	0.0697793	-1.23092	Stable
Fah	0.0369369	0.0800162	0.318133	-1.11523	Stable
Fahd2a	0.0303693	0.013019	0.618935	1.22199	Stable
Faim2	0.103661	0.178512	0.286933	-0.784139	Stable
Fam102a	0.257503	0.176859	0.440338	0.541985	Stable
Fam104a	0.0204104	0.0133788	0.829606	0.609355	Stable
Fam107b	0.057902	0.0269479	0.522303	1.10344	Stable
Fam110b	0.188108	0.0826333	0.139482	1.18677	Stable
Fam111a	0.0152906	0.0539848	0.231719	-1.81991	Stable
Fam117b	0.121195	0.133759	0.884371	-0.14231	Stable
Fam118b	0.0787732	0.0394852	0.49632	0.996393	Stable
Fam120a	0.305337	0.0667021	0.00233153	2.1946	Up
Fam120b	0.0755624	0.197083	0.0484531	-1.38306	Stable
Fam120c	0.162571	0.192909	0.733809	-0.24685	Stable
Fam124a	0.0764519	0.0138736	0.157373	2.46221	Stable
Fam126a	0.0814191	0.135058	0.408323	-0.730141	Stable
Fam126b	0.127978	0.0273139	0.0669254	2.22819	Stable
Fam131a	0.0251841	0.0406428	0.730611	-0.69049	Stable
Fam133b	0.0555568	0.204789	0.00419882	-1.8821	Stable
Fam134b	0.268213	0.238692	0.829606	0.168228	Stable
Fam134c	0.121541	0.191264	0.357615	-0.654119	Stable
Fam135a	0.222843	0.109541	0.155057	1.02455	Stable
Fam135b	0.563027	0.248832	0.00712794	1.17803	Stable
Fam13a	0.11716	0.190343	0.3191	-0.700126	Stable
Fam13b	0.169933	0.29113	0.125668	-0.776699	Stable
Fam149b	0.0717347	0.106738	0.570697	-0.573329	Stable
Fam155a	2.17034	0.831231	1.02942e-16	1.3846	Stable
Fam160a2	0.0559417	0.0134615	0.297521	2.05508	Stable
Fam160b1	0.073897	0.0131505	0.185466	2.49039	Stable
Fam160b2	0.0406727	0.0265553	0.743671	0.615063	Stable
Fam162a	0.134437	0.106832	0.748978	0.331588	Stable
Fam168a	0.467251	0.347607	0.480248	0.426738	Stable
Fam168b	0.0876159	0.0538968	0.581378	0.700992	Stable
Fam171a1	0.227978	0.18917	0.77188	0.269209	Stable
Fam171a2	0.0315748	0.0136566	0.618935	1.20918	Stable
Fam171b	0.247407	0.411605	0.0763356	-0.734371	Stable
Fam172a	0.506729	0.4867	0.83362	0.0581832	Stable
Fam173b	0.0353603	0.0267632	0.829606	0.401881	Stable
Fam175b	0.0255393	0.0962034	0.0748273	-1.91337	Stable
Fam178a	0.136302	0.133216	0.99902	0.0330422	Stable
Fam179b	0.1523	0.0936036	0.440517	0.702281	Stable
Fam184a	0.183269	0.134978	0.623482	0.441238	Stable
Fam184b	0.0556356	0.0409095	0.756225	0.443573	Stable
Fam185a	0.0574839	0.0136194	0.297521	2.0775	Stable
Fam188a	0.10224	0.114843	0.945415	-0.167703	Stable
Fam189a1	0.486018	0.247641	0.0421052	0.972758	Stable
Fam193a	0.464958	0.289501	0.18144	0.683533	Stable
Fam193b	0.160002	0.0705511	0.178791	1.18135	Stable
Fam19a1	0.649409	0.609443	0.936787	0.0916373	Stable
Fam19a2	0.569312	0.253059	0.00561784	1.16975	Stable
Fam19a5	0.385025	0.122271	0.00344192	1.65487	Stable
Fam204a	0.0459636	0.0801807	0.500254	-0.802762	Stable
Fam208a	0.347264	0.191235	0.134675	0.860682	Stable
Fam208b	0.151423	0.0964752	0.443871	0.650358	Stable
Fam20c	0.0569208	0.0132348	0.297521	2.10462	Stable
Fam210a	0.106443	0.0267517	0.127177	1.99237	Stable
Fam213a	0.0255355	0.0411457	0.730611	-0.688239	Stable
Fam214a	0.213759	0.262337	0.605483	-0.295434	Stable
Fam219a	0.243897	0.161578	0.406986	0.59404	Stable
Fam222a	0.0871605	0.0943014	0.931447	-0.113605	Stable
Fam222b	0.138563	0.133875	0.979951	0.0496468	Stable
Fam227a	0.0758065	0.0133846	0.157373	2.50174	Stable
Fam228b	0.0569104	0.106347	0.346705	-0.902011	Stable
Fam229b	0.0151813	0.0668489	0.108873	-2.13861	Stable
Fam32a	0.0321217	0.040643	0.85256	-0.339459	Stable
Fam35a	0.0603471	0.0141569	0.25668	2.09178	Stable
Fam45a	0.0418605	0.0802295	0.414833	-0.938545	Stable
Fam46d	0.0214523	0.0270261	0.882795	-0.333223	Stable
Fam49a	0.213856	0.0406068	0.00822809	2.39685	Up
Fam49b	0.627869	0.251938	0.00120386	1.3174	Stable
Fam53b	0.00513881	0.137716	6.07029e-05	-4.74411	Down
Fam57a	0.0251808	0.0266717	0.98666	-0.0829903	Stable
Fam63b	0.1038	0.108235	0.94945	-0.0603616	Stable
Fam65b	0.153944	0.0546027	0.118841	1.49536	Stable
Fam69a	0.128382	0.0946236	0.66744	0.440169	Stable
Fam76a	0.030589	0.176421	0.000824651	-2.52794	Down
Fam76b	0.0372433	0.0662202	0.509317	-0.83029	Stable
Fam78b	0.212651	0.0405232	0.00970576	2.39167	Up
Fam81a	0.0658873	0.0944869	0.665501	-0.520115	Stable
Fam92a	0.0455418	0.0135702	0.404696	1.74675	Stable
Fam96a	0.0204195	0.0399763	0.599866	-0.969197	Stable
Fam98a	0.0658638	0.0541395	0.829606	0.282804	Stable
Fam98b	0.0205562	0.0131394	0.829606	0.64567	Stable
Fancc	0.130884	0.0400551	0.117805	1.70823	Stable
Fance	0.0306541	0.0270392	0.921627	0.181025	Stable
Fancm	0.0357083	0.0262481	0.829606	0.444046	Stable
Far1	0.212111	0.129148	0.297863	0.715796	Stable
Far1os	0.233668	0.219259	0.92201	0.0918276	Stable
Far2	0.107857	0.112316	0.997711	-0.0584473	Stable
Farp1	0.509657	0.148031	0.000288783	1.78363	Stable
Fars2	0.42989	0.192819	0.0191321	1.15672	Stable
Farsa	0.00511534	0.0952723	0.00183967	-4.21915	Down
Farsb	0.138238	0.0402451	0.099142	1.78026	Stable
Fastk	0.0252713	0.0544952	0.48274	-1.10863	Stable
Fastkd2	0.0150594	0.0273021	0.730614	-0.858343	Stable
Fat1	0.395538	0.0405987	9.44906e-06	3.28431	Up
Fat3	0.700512	0.341199	0.0065333	1.0378	Stable
Fbn1	0.0404362	0.0133729	0.467344	1.59633	Stable
Fbrs	0.0757577	0.0401224	0.49955	0.916985	Stable
Fbrsl1	0.255109	0.0279996	0.00088816	3.18763	Up
Fbxl12	0.0253984	0.0131339	0.718893	0.951445	Stable
Fbxl17	0.913342	0.534803	0.0315116	0.772148	Stable
Fbxl2	0.149018	0.120707	0.760948	0.303982	Stable
Fbxl20	0.128863	0.232531	0.151846	-0.851581	Stable
Fbxl3	0.0867123	0.039749	0.395975	1.12532	Stable
Fbxl5	0.203098	0.162176	0.721358	0.324616	Stable
Fbxl7	0.0829976	0.0266137	0.265843	1.6409	Stable
Fbxo10	0.0510351	0.13398	0.0963208	-1.39245	Stable
Fbxo11	0.307862	0.285404	0.953126	0.109279	Stable
Fbxo18	0.114922	0.0402615	0.201806	1.51318	Stable
Fbxo21	0.0914653	0.189893	0.119405	-1.05389	Stable
Fbxo22	0.0305125	0.0265264	0.921627	0.201973	Stable
Fbxo25	0.0570124	0.0267538	0.522893	1.09153	Stable
Fbxo28	0.106811	0.0668214	0.543247	0.676683	Stable
Fbxo3	0.113517	0.111771	0.946919	0.0223573	Stable
Fbxo33	0.0558479	0.0133846	0.297521	2.06092	Stable
Fbxo34	0.188105	0.0978997	0.220179	0.942159	Stable
Fbxo36	0.0306684	0.122396	0.0289587	-1.99673	Stable
Fbxo38	0.112015	0.122398	0.921627	-0.127877	Stable
Fbxo41	0.0905441	0.0136816	0.0965259	2.72639	Stable
Fbxo42	0.106455	0.0833472	0.718711	0.353039	Stable
Fbxo45	0.0304986	0.0272676	0.921627	0.161558	Stable
Fbxo7	0.123689	0.231164	0.123296	-0.902198	Stable
Fbxo8	0.143189	0.0400006	0.0845611	1.83983	Stable
Fbxo9	0.040427	0.0266635	0.744783	0.600455	Stable
Fbxw11	0.307159	0.138942	0.054409	1.1445	Stable
Fbxw17	0.0100875	0.0269786	0.54475	-1.41925	Stable
Fbxw2	0.137004	0.188232	0.512931	-0.458294	Stable
Fbxw4	0.22048	0.138529	0.348344	0.670455	Stable
Fbxw7	0.221253	0.0938125	0.104091	1.23785	Stable
Fbxw8	0.0966413	0.134547	0.604535	-0.477397	Stable
Fcho2	0.182757	0.231948	0.581213	-0.343872	Stable
Fchsd2	0.152711	0.153383	0.999241	-0.00633578	Stable
Fdft1	0.0764505	0.147587	0.234032	-0.948971	Stable
Fdxr	0.0152586	0.0131505	0.936787	0.214498	Stable
Fem1b	0.0307695	0.013019	0.618935	1.24088	Stable
Fem1c	0.0356212	0.0400993	0.936787	-0.170841	Stable
Fer	0.33772	0.204045	0.219487	0.726937	Stable
Fez1	0.258526	0.427058	0.0607106	-0.72412	Stable
Fez2	0.04146	0.0400851	0.98234	0.0486551	Stable
Fgd1	0.045233	0.0132518	0.404696	1.77119	Stable
Fgd4	0.211579	0.0273271	0.00408071	2.9528	Up
Fgf12	0.881953	0.234514	9.19719e-08	1.91103	Stable
Fgf13	0.464133	0.108419	0.000177628	2.09792	Up
Fgf14	2.8434	1.49519	6.09788e-15	0.927284	Stable
Fgfr1	0.16428	0.0399075	0.0450179	2.04143	Stable
Fgfr1op2	0.0560946	0.106586	0.348296	-0.926078	Stable
Fgfr2	2.2333	1.50107	0.00080528	0.573184	Stable
[truncated: 4,463 more rows]

## Sheet: Interneurons
	MW3_mean	10X_mean	pvalue	log2FC	state
0610007P14Rik	0.0278109	0.1911	1.83562e-08	-2.78061	Down
0610009O20Rik	0.0216275	0.0391048	0.361251	-0.854479	Stable
0610010F05Rik	0.193488	0.140762	0.204128	0.458986	Stable
0610030E20Rik	0.0154941	0.117105	7.5614e-06	-2.91801	Down
0610043K17Rik	0.039997	0.0269438	0.435591	0.569939	Stable
1110004F10Rik	0.0431506	0.118722	0.00537616	-1.46013	Stable
1110008F13Rik	0.0154387	0.0559502	0.0240714	-1.85759	Stable
1110008L16Rik	0.2195	0.0262399	7.79938e-09	3.06439	Up
1110019D14Rik	0.103069	0.0578683	0.0945342	0.832768	Stable
1110034G24Rik	0.0728111	0.0566958	0.548375	0.360918	Stable
1110037F02Rik	0.121492	0.154431	0.409341	-0.346092	Stable
1110046J04Rik	0.0216961	0.119709	5.034e-05	-2.46403	Down
1110051M20Rik	0.353177	0.491279	0.00478615	-0.476152	Stable
1110059E24Rik	0.0349525	0.0394587	0.870389	-0.174944	Stable
1190002N15Rik	0.0435535	0.00444062	0.0117108	3.29395	Stable
1300002E11Rik	0.0276347	0.0170395	0.490066	0.697594	Stable
1500004A13Rik	0.151869	0.319148	0.000106712	-1.0714	Stable
1500017E21Rik	0.0378536	0.104735	0.00772429	-1.46824	Stable
1500035N22Rik	0.0403142	0.0478288	0.798346	-0.24659	Stable
1600010M07Rik	0.277036	0.198707	0.10621	0.479428	Stable
1700007B14Rik	0.0588986	0.0086728	0.00566658	2.76366	Up
1700012D14Rik	0.0402027	0.152168	5.76956e-05	-1.92031	Stable
1700016P03Rik	0.033874	0.0493639	0.569344	-0.543277	Stable
1700020I14Rik	0.206839	0.080805	0.000365745	1.35599	Stable
1700024B18Rik	0.0943021	0.0695083	0.404964	0.440103	Stable
1700024P16Rik	0.0589761	0.0282218	0.1044	1.06332	Stable
1700025G04Rik	0.445207	0.164366	5.12472e-08	1.43756	Stable
1700030K09Rik	0.0309684	0.0613725	0.177251	-0.986797	Stable
1700080N15Rik	0.247714	0.127918	0.00472235	0.953457	Stable
1700084C06Rik	0.0766973	0.148159	0.0219029	-0.949899	Stable
1700088E04Rik	0.0249687	0.026114	0.988851	-0.0647045	Stable
1700109K24Rik	0.167627	0.0620704	0.00110333	1.43327	Stable
1700110K17Rik	0.188938	0.00428698	3.97166e-10	5.46181	Up
1700111E14Rik	0.23094	0.166301	0.181639	0.473717	Stable
1700112D23Rik	0.0357656	0.0478452	0.576394	-0.419802	Stable
1700112E06Rik	0.165034	0.0474198	0.000195144	1.7992	Stable
1700123O21Rik	0.223883	0.224066	0.90413	-0.00117734	Stable
1700126G02Rik	0.253744	0.0974754	8.16545e-05	1.38026	Stable
1810013L24Rik	0.183294	0.0176762	3.70582e-08	3.37428	Up
1810026B05Rik	0.1018	0.0714236	0.257522	0.511267	Stable
1810030O07Rik	0.0225697	0.0133602	0.518892	0.756442	Stable
1810034E14Rik	0.0617773	0.310716	1.37103e-11	-2.33045	Down
1810062O18Rik	0.109003	0.035046	0.00406562	1.63704	Stable
2010111I01Rik	0.590391	0.322112	9.33725e-05	0.874107	Stable
2010300C02Rik	0.289236	0.0478731	4.10676e-10	2.59496	Up
2010315B03Rik	0.074185	0.0174398	0.00634204	2.08874	Up
2210013O21Rik	0.031156	0.0389487	0.747808	-0.322063	Stable
2210408F21Rik	0.318378	0.369412	0.191759	-0.214489	Stable
2210408I21Rik	0.463964	0.18739	3.00275e-07	1.30797	Stable
2310022A10Rik	0.0154395	0.0175658	0.939855	-0.186146	Stable
2310035C23Rik	0.283988	0.171659	0.0178541	0.726288	Stable
2310036O22Rik	0.00621363	0.0218227	0.193769	-1.81232	Stable
2310040G07Rik	0.0277229	0.184187	3.4698e-08	-2.73202	Down
2410089E03Rik	0.351232	0.356945	0.73829	-0.0232769	Stable
2610005L07Rik	0.0154652	0.026124	0.525199	-0.756355	Stable
2610008E11Rik	0.0557633	0.0523158	0.84811	0.0920705	Stable
2610011E03Rik	0.0153397	0.0221035	0.719713	-0.527001	Stable
2610020C07Rik	0.0649556	0.0172499	0.0166316	1.91287	Stable
2610021A01Rik	0.0440003	0.0269168	0.349161	0.709007	Stable
2610035D17Rik	0.288911	0.120315	7.13809e-05	1.26381	Stable
2610037D02Rik	0.124204	0.135782	0.791646	-0.128588	Stable
2610203C20Rik	0.741435	0.716136	0.456002	0.0500861	Stable
2610316D01Rik	0.0987464	0.175357	0.0352815	-0.828493	Stable
2610507B11Rik	0.151067	0.0571034	0.00305342	1.40354	Stable
2700049A03Rik	0.0933075	0.0308337	0.00907616	1.59749	Stable
2700060E02Rik	0.0288138	0.0402748	0.619401	-0.483115	Stable
2700097O09Rik	0.0430648	0.121171	0.00339115	-1.49246	Stable
2700099C18Rik	0.043141	0.0527744	0.765823	-0.290779	Stable
2810049E08Rik	0.0772405	0.061456	0.525393	0.329804	Stable
2810403A07Rik	0.0865015	0.105011	0.623267	-0.279749	Stable
2810403D21Rik	0.0341096	0.0261857	0.638485	0.3814	Stable
2810425M01Rik	0.0646067	0.0563945	0.717277	0.196129	Stable
2810474O19Rik	0.0432266	0.0176045	0.133515	1.29598	Stable
2900011O08Rik	0.32372	0.231794	0.100294	0.481904	Stable
2900027M19Rik	0.0535896	0.231534	4.88158e-08	-2.1112	Down
2900060B14Rik	0.0618091	0.0541479	0.672344	0.190912	Stable
2900064K03Rik	0.0655815	0.0743389	0.812588	-0.180828	Stable
3110021N24Rik	0.213226	0.300423	0.0407486	-0.494612	Stable
3110056K07Rik	0.0829797	0.121681	0.210697	-0.552276	Stable
3110082I17Rik	0.117698	0.113361	0.894155	0.0541633	Stable
3300002I08Rik	0.0318123	0.0310945	0.935477	0.0329284	Stable
3632451O06Rik	0.13459	0.0609523	0.0151325	1.14282	Stable
4430402I18Rik	0.173986	0.0264869	9.5091e-07	2.71562	Up
4632404H12Rik	0.0186047	0.00427581	0.197671	2.12139	Stable
4632427E13Rik	0.0402443	0.238403	7.57799e-10	-2.56655	Down
4731419I09Rik	0.0464945	0.00435978	0.00815309	3.41473	Up
4732471J01Rik	0.264837	0.203775	0.251388	0.378123	Stable
4833420G17Rik	0.12219	0.11798	0.907978	0.050579	Stable
4833422C13Rik	0.0931156	0.0458416	0.0503009	1.02236	Stable
4833439L19Rik	0.0492542	0.0304072	0.332992	0.695835	Stable
4921511C10Rik	0.105988	0.333504	2.38545e-08	-1.6538	Stable
4921534H16Rik	0.0778909	0.328044	1.16974e-10	-2.07436	Down
4930402H24Rik	0.570501	0.964273	1.07872e-12	-0.757214	Stable
4930405A21Rik	0.0410216	0.0710393	0.237545	-0.792233	Stable
4930419G24Rik	0.430063	0.0968378	3.95425e-12	2.1509	Up
4930422M22Rik	0.0278759	0.0172763	0.490066	0.690229	Stable
4930432K21Rik	0.0380105	0.0982369	0.0186385	-1.36987	Stable
4930444A19Rik	0.121729	0.123917	0.996748	-0.0257065	Stable
4930445B16Rik	0.175898	0.175264	0.974616	0.00520227	Stable
4930453N24Rik	0.0092557	0.0352216	0.0803734	-1.92804	Stable
4930467D21Rik	0.043286	0.00876923	0.0310405	2.30338	Stable
4930470G03Rik	0.0620539	0.165939	0.000789229	-1.41906	Stable
4930488L21Rik	0.0993488	0.0129476	0.000162847	2.93982	Up
4930503L19Rik	0.0277048	0.0347705	0.776058	-0.327729	Stable
4930509J09Rik	0.168988	0.277266	0.01408	-0.714352	Stable
4930512B01Rik	0.141018	0.013068	1.4779e-06	3.43177	Up
4930517O19Rik	0.250521	0.730567	1.10141e-18	-1.54409	Stable
4930525G20Rik	0.015431	0.00429259	0.281614	1.84591	Stable
4930545L23Rik	0.0902728	0.134503	0.181977	-0.575277	Stable
4930556N13Rik	0.0309082	0.0748547	0.0575872	-1.2761	Stable
4930563F08Rik	0.0185544	0.0174367	0.904987	0.0896364	Stable
4930565N06Rik	0.0587923	0.00433253	0.00195206	3.76235	Up
4930586N03Rik	0.0470273	0.0350722	0.554069	0.423172	Stable
4930590L20Rik	0.055954	0.185618	0.000102735	-1.73002	Stable
4930599N23Rik	0.0621655	0.0527027	0.672246	0.238238	Stable
4931403E22Rik	0.0716622	0.143576	0.0212936	-1.00253	Stable
4931406P16Rik	0.103698	0.110293	0.897256	-0.0889573	Stable
4931440J10Rik	0.0342494	0.0568505	0.332992	-0.731093	Stable
4932422M17Rik	0.0154189	0.0173026	0.939855	-0.166284	Stable
4932438A13Rik	0.612728	0.194149	1.02615e-12	1.65808	Stable
4932443L11Rik	0.152528	0.111212	0.235096	0.455762	Stable
4933400F21Rik	0.12126	0.00439963	1.24299e-06	4.78458	Up
4933406I18Rik	0.148464	0.286596	0.00100101	-0.948907	Stable
4933407K13Rik	0.0185495	0.0128389	0.663354	0.530864	Stable
4933413L06Rik	0.0648973	0.17021	0.000790467	-1.39109	Stable
4933427D14Rik	0.125304	0.0216628	7.20486e-05	2.53214	Up
4933431E20Rik	0.0311044	0.00870061	0.116541	1.83793	Stable
4933434E20Rik	0.0623761	0.163211	0.00123202	-1.38767	Stable
5031415H12Rik	0.0803934	0.165202	0.0137095	-1.03908	Stable
5031425E22Rik	0.226896	0.0830549	0.000127226	1.44989	Stable
5031439G07Rik	0.0845098	0.128791	0.200544	-0.607847	Stable
5330417C22Rik	0.212067	0.30232	0.0331722	-0.511554	Stable
5330434G04Rik	0.443973	0.787299	1.80106e-10	-0.826439	Stable
5330438D12Rik	0.428435	0.91008	6.09156e-17	-1.08692	Stable
5430402O13Rik	0.0307461	0.0132248	0.229147	1.21715	Stable
5430405H02Rik	0.0154929	0.145902	1.76865e-07	-3.23532	Down
5530601H04Rik	0.117791	0.0880562	0.335121	0.419729	Stable
5730455P16Rik	0.0216321	0.0260354	0.845971	-0.267302	Stable
5730480H06Rik	0.105467	0.0393458	0.0104704	1.42251	Stable
5730522E02Rik	0.697549	0.296295	1.64386e-09	1.23526	Stable
5830417I10Rik	0.209058	0.627271	3.00934e-16	-1.58519	Stable
6030443J06Rik	0.126928	0.0572271	0.0156989	1.14924	Stable
6030458C11Rik	0.00615626	0.0617934	0.000968702	-3.32733	Down
6230400D17Rik	0.0783468	0.0866113	0.812588	-0.144682	Stable
6330411D24Rik	0.470602	0.685939	0.000482136	-0.543574	Stable
6430511E19Rik	0.0163655	0.00870424	0.550977	0.910868	Stable
6430550D23Rik	0.0401263	0.0345895	0.758878	0.214213	Stable
6430573F11Rik	0.0770642	0.0269307	0.0203738	1.51681	Stable
6530403H02Rik	0.147321	0.0133103	1.4057e-06	3.46835	Up
6530409C15Rik	0.116514	0.0350188	0.00220324	1.73431	Stable
6820431F20Rik	0.0472565	0.0173474	0.100009	1.4458	Stable
8030445P17Rik	0.0501216	0.063561	0.712596	-0.342709	Stable
8030462N17Rik	0.200139	0.082465	0.00110566	1.27915	Stable
8430429K09Rik	0.0308164	0.0706713	0.0850499	-1.19743	Stable
9030624J02Rik	0.112312	0.114821	0.992049	-0.0318752	Stable
9130011E15Rik	0.25643	0.27235	0.672727	-0.0868943	Stable
9130019P16Rik	0.118187	0.0097101	6.18429e-06	3.60544	Up
9130024F11Rik	0.0246841	0.0261302	0.988693	-0.0821318	Stable
9230110C19Rik	0.0493949	0.0544387	0.968882	-0.140269	Stable
9230114K14Rik	0.018586	0.0132148	0.663354	0.492067	Stable
9330159F19Rik	0.033956	0.0307088	0.814923	0.145015	Stable
9330162G02Rik	0.70666	2.06171	4.38167e-80	-1.54475	Stable
9330175M20Rik	0.0713684	0.0447429	0.23612	0.673626	Stable
9330182L06Rik	0.377731	0.159278	1.08582e-05	1.24581	Stable
9330198N18Rik	0.0161936	0.0132396	0.822996	0.290555	Stable
9430041J12Rik	0.0618929	0.0171207	0.0226382	1.85404	Stable
9430060I03Rik	0.0216737	0.0572207	0.0766276	-1.40059	Stable
9430091E24Rik	0.0625641	0.0128562	0.0100233	2.28286	Stable
9530026P05Rik	0.200198	0.0673453	0.000121133	1.57178	Stable
9530034E10Rik	0.0339526	0.0261851	0.638727	0.374773	Stable
9530036O11Rik	0.0924351	0.0745713	0.566665	0.309821	Stable
9530052E02Rik	0.077661	0.0389418	0.102594	0.995869	Stable
9530059O14Rik	0.394599	0.399033	0.69635	-0.0161198	Stable
9530068E07Rik	0.0249452	0.00857754	0.221633	1.54013	Stable
9530077C05Rik	0.0308148	0.047756	0.459423	-0.63206	Stable
9630028H03Rik	0.39618	0.367959	0.93363	0.106611	Stable
9930021J03Rik	0.214784	0.270845	0.195271	-0.334578	Stable
A130050O07Rik	0.0125067	0.0303933	0.237353	-1.28106	Stable
A230004M16Rik	0.397186	0.109569	7.23956e-10	1.85798	Stable
A230006K03Rik	0.661636	0.767717	0.00927382	-0.214536	Stable
A230009B12Rik	0.0779666	0.0275373	0.0202678	1.50147	Stable
A230050P20Rik	0.0585258	0.215201	1.64161e-06	-1.87854	Stable
A230103L15Rik	0.124885	0.592437	2.00177e-22	-2.24606	Down
A330015K06Rik	0.387595	0.322701	0.471635	0.264353	Stable
A330023F24Rik	0.695003	0.343208	8.57193e-07	1.01794	Stable
A330032B11Rik	0.0691357	0.0913481	0.473227	-0.401945	Stable
A330076H08Rik	0.416263	1.18915	1.19674e-35	-1.51436	Stable
A330102I10Rik	0.128763	0.297179	2.76643e-05	-1.20661	Stable
A430018G15Rik	0.0901086	0.00866029	0.000161977	3.37918	Up
A430110C17Rik	0.015376	0.00443233	0.281614	1.79454	Stable
A730081D07Rik	0.0498081	0.0785886	0.291191	-0.657939	Stable
A830010M20Rik	0.0310646	0.0479742	0.459581	-0.62699	Stable
A830018L16Rik	0.526711	0.612159	0.0566846	-0.216896	Stable
A830039N20Rik	0.0525838	0.173093	9.06903e-05	-1.71886	Stable
A830080D01Rik	0.0626551	0.0737711	0.725414	-0.235624	Stable
A830082K12Rik	0.168499	0.203199	0.416365	-0.270149	Stable
A930015D03Rik	0.195226	0.288726	0.0246241	-0.564553	Stable
A930029G22Rik	0.0092257	0.135495	5.96638e-08	-3.87643	Down
AI314180	0.459095	0.322191	0.0656466	0.510879	Stable
AI480526	0.0522469	0.117389	0.0204205	-1.16788	Stable
AI504432	0.0935668	0.0522868	0.118461	0.839549	Stable
AI846148	0.0556062	0.0478674	0.711983	0.216203	Stable
AU040320	0.235497	0.161667	0.107136	0.542681	Stable
AU041133	0.027976	0.00417563	0.0683191	2.74413	Stable
AV039307	0.0217664	0.00862392	0.301375	1.33568	Stable
AW046200	0.0100492	0.00877282	0.931889	0.195973	Stable
AW549877	0.0184807	0.0215798	0.890424	-0.223666	Stable
AW554918	0.2558	0.170684	0.0823144	0.583685	Stable
Aaas	0.0184702	0.0172683	0.904987	0.097073	Stable
Aaed1	0.0496165	0.0171666	0.0751241	1.53121	Stable
Aagab	0.0877345	0.0610644	0.330752	0.522813	Stable
Aak1	0.532128	0.337321	0.00715874	0.657653	Stable
Aars	0.0681267	0.0781061	0.781895	-0.197216	Stable
Aatf	0.131205	0.151361	0.583224	-0.206169	Stable
Aatk	0.223029	0.100629	0.00154847	1.14819	Stable
Abat	0.246163	0.236322	0.915567	0.0588575	Stable
Abca3	0.192823	0.114095	0.0442745	0.75704	Stable
Abca5	0.178352	0.140283	0.373228	0.346382	Stable
Abca8b	0.112085	0.0615842	0.0752139	0.863964	Stable
Abcb10	0.0370162	0.0264736	0.531221	0.483604	Stable
Abcb1b	0.0464767	0.00869104	0.0224299	2.41891	Stable
Abcb4	0.027916	0.0435736	0.473227	-0.642361	Stable
Abcb7	0.0967271	0.0650739	0.267156	0.571841	Stable
Abcb8	0.0310962	0.0748739	0.0576745	-1.26772	Stable
Abcb9	0.0502393	0.0785923	0.292206	-0.645572	Stable
Abcc1	0.14181	0.0403021	0.00039285	1.81503	Stable
Abcc4	0.0868027	0.0087856	0.000234695	3.30453	Up
Abcc5	0.326615	0.222624	0.0567799	0.552982	Stable
Abcc8	0.0811063	0.0618274	0.455475	0.391567	Stable
Abcd3	0.0910399	0.0611367	0.277789	0.574461	Stable
Abce1	0.0337842	0.0789803	0.0591152	-1.22515	Stable
Abcf1	0.015507	0.096858	0.000159041	-2.64295	Down
Abcg1	0.0812464	0.0653174	0.563502	0.314837	Stable
Abcg4	0.0659702	0.0745232	0.812588	-0.175876	Stable
Abhd12	0.205641	0.221565	0.665009	-0.107605	Stable
Abhd14a	0.0217381	0.0528648	0.116496	-1.28208	Stable
Abhd15	0.180493	0.0564016	0.000181293	1.67814	Stable
Abhd16a	0.0278495	0.256263	1.04166e-12	-3.2019	Down
Abhd17b	0.0748706	0.0931914	0.623605	-0.315798	Stable
Abhd17c	0.040381	0.0349083	0.758752	0.210108	Stable
Abhd18	0.131277	0.298395	4.1219e-05	-1.18461	Stable
Abhd2	0.107976	0.0824972	0.444418	0.388289	Stable
Abhd3	0.0433711	0.0390774	0.808675	0.150399	Stable
Abhd4	0.00616582	0.00856565	0.826056	-0.47427	Stable
Abhd6	0.0819147	0.13994	0.0718504	-0.772611	Stable
Abi1	0.364237	0.122212	2.51808e-07	1.5755	Stable
Abi2	0.254774	0.185394	0.130697	0.458622	Stable
Abl1	0.181795	0.0960635	0.018751	0.920255	Stable
Abl2	0.162916	0.128825	0.370839	0.338717	Stable
Ablim1	0.859063	0.311172	1.38165e-14	1.46505	Stable
Ablim2	0.390622	0.257098	0.0293081	0.603457	Stable
Ablim3	0.240601	0.112999	0.00195206	1.09033	Stable
Abr	0.495413	0.497456	0.498932	-0.00593808	Stable
Abtb2	0.0595552	0.0566884	0.88709	0.0711731	Stable
Acaa1a	0.049348	0.0343416	0.46829	0.523034	Stable
Acaca	0.424072	0.270964	0.0198722	0.646205	Stable
Acad10	0.0123808	0.0788851	0.0006634	-2.67165	Down
Acad11	0.0247051	0.039393	0.486454	-0.67313	Stable
Acad8	0.0400584	0.0358776	0.758752	0.159023	Stable
Acad9	0.0348256	0.00856279	0.0837653	2.024	Stable
Acadsb	0.0998846	0.145859	0.203492	-0.546239	Stable
Acadvl	0.0155157	0.188203	2.46144e-10	-3.60049	Down
Acap2	0.388192	0.216845	0.00189392	0.840107	Stable
Acat1	0.086779	0.246963	1.506e-05	-1.50887	Stable
Acbd5	0.0682338	0.126942	0.0563282	-0.895613	Stable
Acbd6	0.275632	0.190744	0.0874226	0.531104	Stable
Acer3	0.125151	0.217874	0.0130434	-0.79983	Stable
Acin1	0.163931	0.180743	0.712898	-0.140854	Stable
Ackr1	0.0340484	0.0306843	0.814923	0.150087	Stable
Ackr4	0.0369975	0.0610441	0.325735	-0.722423	Stable
Acly	0.0815794	0.0129497	0.00133108	2.65529	Up
Aco1	0.095354	0.0174211	0.000852698	2.45246	Up
Aco2	0.150579	0.221106	0.0824755	-0.554218	Stable
Acot7	0.240716	0.171134	0.142449	0.49221	Stable
Acox1	0.0851378	0.035025	0.0374123	1.28141	Stable
Acox3	0.0309242	0.0360131	0.904987	-0.219786	Stable
Acp1	0.0153996	0.0259011	0.525623	-0.750117	Stable
Acp2	0.0441136	0.00856894	0.0309893	2.36404	Stable
Acp6	0.0338552	0.0794984	0.0591152	-1.23155	Stable
Acsl4	0.128492	0.052637	0.00890815	1.28753	Stable
Acsl6	0.18963	0.114339	0.0531207	0.729872	Stable
Acss2	0.143789	0.104903	0.26956	0.454907	Stable
Actb	0.136573	0.250468	0.00496537	-0.874947	Stable
Actl6a	0.0124794	0.0662185	0.00383887	-2.40769	Down
Actl6b	0.0443756	0.167518	2.39091e-05	-1.91648	Stable
Actn1	0.182904	0.0653866	0.000512352	1.48402	Stable
Actn4	0.124658	0.0697513	0.0710159	0.837684	Stable
Actr10	0.0464617	0.0885097	0.121477	-0.929794	Stable
Actr1a	0.0308509	0.206179	3.86696e-09	-2.74052	Down
Actr1b	0.0491709	0.0222705	0.135495	1.14267	Stable
Actr2	0.115402	0.149007	0.373228	-0.368708	Stable
Actr3	0.122374	0.0482973	0.00859906	1.34128	Stable
Actr3b	0.231986	0.0654188	4.31746e-06	1.82626	Stable
Actr8	0.0246074	0.0751152	0.0215359	-1.61001	Stable
Acvr1	0.213579	0.0697498	5.64281e-05	1.61451	Stable
Acvr2a	0.230295	0.0564872	1.56627e-06	2.02749	Up
Acvr2b	0.0339575	0.0216805	0.462367	0.647331	Stable
Acyp2	0.239517	0.141858	0.0229722	0.755682	Stable
Adam10	0.186295	0.121447	0.108654	0.61726	Stable
Adam12	0.106866	0.0313669	0.00359946	1.76849	Stable
Adam17	0.0442032	0.0261083	0.34805	0.759642	Stable
Adam19	0.0503406	0.0256484	0.220623	0.972854	Stable
Adam22	0.962007	0.439114	1.23409e-10	1.13145	Stable
Adam23	0.592242	0.333997	0.000317483	0.826352	Stable
Adam9	0.0966252	0.0175202	0.000612222	2.46338	Up
Adamts17	0.335164	0.19138	0.00569926	0.808427	Stable
Adamts3	0.162715	0.0305473	1.00418e-05	2.41324	Up
Adamtsl1	0.178295	0.0436472	5.81081e-05	2.03031	Up
Adap1	0.158525	0.0845797	0.0243692	0.906323	Stable
Adar	0.253483	0.127184	0.00304272	0.994975	Stable
Adarb1	0.38592	0.153735	2.61624e-06	1.32785	Stable
Adarb2	1.20639	0.1482	2.56121e-42	3.02508	Up
Adck1	0.132368	0.0523687	0.00670624	1.33777	Stable
Adck5	0.0186258	0.0965753	0.000391694	-2.37435	Down
Adcy1	0.50524	0.0476714	1.33808e-21	3.40577	Up
Adcy10	0.0399573	0.052401	0.659509	-0.391134	Stable
Adcy3	0.114451	0.0971201	0.569969	0.23689	Stable
Adcy8	0.476864	0.312344	0.0178474	0.610444	Stable
Adcy9	0.444191	0.120382	3.37006e-11	1.88357	Stable
Add1	0.221873	0.156941	0.157351	0.499506	Stable
Add2	0.285501	0.151393	0.00272515	0.915201	Stable
Add3	0.194692	0.0612111	8.27969e-05	1.66933	Stable
Adgra1	0.143774	0.463379	2.42415e-12	-1.68839	Stable
Adgrb1	0.572895	0.175308	1.90893e-12	1.70838	Stable
Adgrb2	0.179792	0.0795051	0.00364398	1.17721	Stable
Adgrb3	2.52115	2.37813	0.147022	0.084256	Stable
Adgrl2	0.338163	0.136043	1.36631e-05	1.31366	Stable
Adgrl3	1.7908	1.32902	0.010945	0.43024	Stable
Adgrv1	0.0682293	0.0216747	0.0248325	1.65438	Stable
Adipor2	0.0803527	0.0523888	0.261334	0.617088	Stable
Adk	0.374232	0.225878	0.00831117	0.728386	Stable
Adprh	0.0124244	0.0915271	0.000109493	-2.88102	Down
Adprm	0.0246323	0.0394616	0.486454	-0.679901	Stable
Adss	0.0990771	0.0736188	0.391165	0.428477	Stable
Aebp2	0.139326	0.0537637	0.0031391	1.37376	Stable
Aes	0.0870052	0.0929617	0.936105	-0.0955341	Stable
Afap1	0.145213	0.12733	0.669169	0.189595	Stable
Afdn	0.326325	0.260603	0.30564	0.324458	Stable
Aff1	0.0959307	0.0218679	0.00149693	2.13318	Up
Aff2	0.35596	0.334435	0.967211	0.0899901	Stable
Aff3	0.865618	0.38686	4.16087e-10	1.16192	Stable
Aff4	0.257399	0.292085	0.403696	-0.182382	Stable
Afg3l2	0.119363	0.0888628	0.329632	0.425707	Stable
Aftph	0.113082	0.142245	0.47135	-0.331018	Stable
Agap1	1.04896	0.20854	1.89255e-33	2.33056	Up
Agap3	0.296692	0.0966046	1.48665e-06	1.6188	Stable
Agbl4	1.44783	1.03106	0.0151797	0.489766	Stable
Agbl5	0.0680829	0.026421	0.0473816	1.36561	Stable
Agfg1	0.13699	0.0697377	0.0307478	0.974065	Stable
Agfg2	0.0435486	0.0916613	0.0619173	-1.07369	Stable
Aggf1	0.0530738	0.0610331	0.810221	-0.201593	Stable
Agk	0.100276	0.126954	0.462255	-0.340322	Stable
Agl	0.0564438	0.0910869	0.210585	-0.690428	Stable
Ago1	0.0874809	0.0744395	0.642019	0.232899	Stable
Ago2	0.160702	0.0485272	0.000213198	1.72752	Stable
Ago3	0.204807	0.410727	5.36911e-06	-1.00392	Stable
Ago4	0.0556284	0.0653296	0.779772	-0.231914	Stable
Agpat3	0.176315	0.0785294	0.00394822	1.16685	Stable
Agpat4	0.154679	0.102705	0.135691	0.59077	Stable
Agpat5	0.0561488	0.0606536	0.908912	-0.111339	Stable
Agps	0.115888	0.0434633	0.00819994	1.41486	Stable
Agrn	0.137894	0.075047	0.0455327	0.87769	Stable
Agrp	0.20569	0.0698144	0.000129482	1.55888	Stable
Agtpbp1	0.383327	0.128671	6.08465e-08	1.57489	Stable
Ahctf1	0.125376	0.118158	0.844554	0.0855489	Stable
Ahcyl1	0.177645	0.0531016	9.3743e-05	1.74217	Stable
Ahcyl2	0.443584	0.283835	0.0107229	0.644155	Stable
Ahdc1	0.256887	0.0440709	4.47141e-09	2.54323	Up
Ahi1	0.6431	0.890296	1.30824e-06	-0.469241	Stable
Ahr	0.0278049	0.0956167	0.00344773	-1.78192	Stable
Ahsa1	0.0313093	0.0909019	0.0103224	-1.53772	Stable
Aida	0.027788	0.0307709	0.944701	-0.147105	Stable
Aifm1	0.0633877	0.0820376	0.512592	-0.372083	Stable
Aifm3	0.0773385	0.0793805	0.985576	-0.0375984	Stable
Aig1	0.478377	0.408879	0.606372	0.226472	Stable
Aimp1	0.0247395	0.0744542	0.0215359	-1.58954	Stable
Aip	0.0185997	0.0519813	0.070934	-1.48271	Stable
Airn	0.216589	0.190473	0.663008	0.185378	Stable
Ajap1	0.183403	0.0439231	1.37298e-05	2.06197	Up
Ak3	0.108369	0.00851663	1.8384e-05	3.66952	Up
Ak5	0.425573	0.332302	0.232393	0.356912	Stable
Akain1	0.0557018	0.128122	0.0142118	-1.20173	Stable
Akap10	0.118629	0.223915	0.00512418	-0.916495	Stable
Akap11	0.252358	0.161055	0.0526956	0.647917	Stable
Akap12	0.110223	0.0797668	0.310597	0.466569	Stable
Akap13	0.190054	0.0566324	7.18079e-05	1.74671	Stable
Akap6	1.27672	0.834726	0.000920136	0.613068	Stable
Akap7	0.179764	0.202073	0.573063	-0.168771	Stable
Akap8	0.0524652	0.140731	0.002568	-1.42351	Stable
Akap8l	0.181637	0.65874	3.27338e-21	-1.85865	Stable
Akap9	0.3653	0.229921	0.017208	0.667947	Stable
Akirin1	0.0278508	0.0479459	0.34905	-0.783691	Stable
Akirin2	0.0433916	0.039028	0.808675	0.152904	Stable
Akr1a1	0.0559019	0.0967476	0.157981	-0.791328	Stable
Akr1e1	0.0156094	0.0347422	0.245079	-1.15427	Stable
Akt3	0.839904	0.339857	8.07763e-12	1.3053	Stable
Alas2	0.255975	0.0433821	4.62396e-09	2.56083	Up
Alcam	0.518432	0.25443	1.7941e-05	1.02689	Stable
Aldh1l2	0.0371265	0.0260101	0.529161	0.513375	Stable
Aldh5a1	0.0309003	0.021257	0.567564	0.539683	Stable
Aldh6a1	0.0504847	0.0396267	0.609525	0.349371	Stable
Aldh7a1	0.0745694	0.0481666	0.272765	0.63055	Stable
Aldoa	0.0564444	0.146673	0.00292083	-1.3777	Stable
Aldoc	0.0280096	0.0886183	0.0092206	-1.66168	Stable
Alg1	0.00922595	0.0393867	0.0472077	-2.09394	Stable
Alg12	0.0219576	0.0263747	0.847224	-0.264433	Stable
Alg13	0.0431809	0.0306389	0.496957	0.495029	Stable
Alg6	0.0554578	0.0605847	0.902746	-0.127562	Stable
Alk	0.521696	0.573909	0.154209	-0.137613	Stable
Alkbh1	0.0587617	0.275818	8.73187e-10	-2.23077	Down
Alkbh3	0.0215505	0.0305896	0.664401	-0.505317	Stable
Alkbh8	0.0999314	0.0923175	0.789944	0.114333	Stable
Ambra1	0.352894	0.496832	0.00323658	-0.493523	Stable
Amd1	0.0325658	0.0390002	0.751186	-0.260127	Stable
Amfr	0.117667	0.0483899	0.0115139	1.28194	Stable
Ammecr1	0.166401	0.205304	0.363277	-0.303103	Stable
Ammecr1l	0.0627033	0.0698918	0.842233	-0.156583	Stable
Amn1	0.0370096	0.211264	1.31154e-08	-2.51308	Down
Amotl1	0.0681313	0.0217107	0.0249657	1.64991	Stable
Ampd2	0.0278671	0.0349387	0.776453	-0.326259	Stable
Amph	0.618062	0.490259	0.331892	0.334209	Stable
Amy1	0.132678	0.140897	0.968978	-0.0867084	Stable
Amz2	0.037065	0.0625745	0.324629	-0.755519	Stable
Anapc1	0.208422	0.0880402	0.00111612	1.24327	Stable
Anapc4	0.0748598	0.109983	0.280619	-0.555013	Stable
Anapc5	0.142434	0.228001	0.0293081	-0.678742	Stable
Anapc7	0.0434471	0.0260096	0.34805	0.740218	Stable
Angel2	0.0402175	0.126649	0.00124451	-1.65494	Stable
Angpt2	0.111245	0.0300841	0.00148264	1.88667	Stable
Angptl2	0.140443	0.0484117	0.0016547	1.53656	Stable
Ank	0.55756	0.250376	4.52641e-07	1.15503	Stable
Ank1	0.525164	0.315491	0.00216254	0.735168	Stable
Ank2	2.46857	1.697	1.11466e-10	0.540684	Stable
Ank3	2.2163	1.81093	0.271588	0.291419	Stable
Ankfy1	0.153399	0.100433	0.137883	0.611064	Stable
Ankhd1	0.228064	0.340901	0.0112189	-0.579912	Stable
Ankib1	0.27949	0.125065	0.000257658	1.16012	Stable
Ankle2	0.0373953	0.0488383	0.687284	-0.385158	Stable
Ankmy2	0.0681954	0.0448416	0.287096	0.604839	Stable
Ankrd10	0.116839	0.0434101	0.00803545	1.42842	Stable
Ankrd11	0.64305	0.241697	1.00994e-10	1.41173	Stable
Ankrd12	0.375323	0.470474	0.0272921	-0.325985	Stable
Ankrd13c	0.114237	0.117472	0.923263	-0.0402803	Stable
Ankrd13d	0.0873054	0.0610819	0.332357	0.515326	Stable
Ankrd17	0.676601	0.303304	4.88158e-08	1.15754	Stable
Ankrd24	0.0788067	0.523897	3.77017e-23	-2.73289	Down
Ankrd26	0.0926851	0.0488305	0.080434	0.924554	Stable
Ankrd27	0.0644782	0.0129255	0.00722879	2.31859	Up
Ankrd28	0.263758	0.148865	0.0109044	0.82521	Stable
Ankrd29	0.0431013	0.0865543	0.0873269	-1.00587	Stable
Ankrd33b	0.121658	0.0264136	0.000247907	2.20347	Up
Ankrd40	0.0351325	0.0303448	0.80983	0.211358	Stable
Ankrd42	0.0997293	0.0527178	0.0784724	0.919728	Stable
Ankrd44	0.187292	0.162698	0.634401	0.203095	Stable
Ankrd45	0.0555183	0.0472439	0.711798	0.232835	Stable
Ankrd52	0.0774616	0.0521887	0.310452	0.569742	Stable
Anks1	0.237562	0.206221	0.615531	0.204113	Stable
Anks1b	2.58714	2.01877	9.47828e-06	0.35788	Stable
Anks3	0.0742741	0.143827	0.0280921	-0.953407	Stable
Anks6	0.068808	0.012952	0.00518557	2.40941	Up
Ano10	0.108558	0.0217484	0.000393734	2.31949	Up
Ano2	0.0285327	0.0129052	0.302607	1.14467	Stable
Ano3	0.292719	0.323816	0.518741	-0.145658	Stable
Ano4	0.561614	0.419798	0.135495	0.419884	Stable
Ano6	0.256822	0.149919	0.0162007	0.776585	Stable
Ano8	0.0338452	0.00440166	0.0337877	2.94283	Stable
Anp32a	0.124064	0.0750095	0.102594	0.725943	Stable
Antxr1	0.124255	0.0390297	0.00185677	1.67066	Stable
Anxa6	0.100195	0.0572964	0.115398	0.80629	Stable
Anxa7	0.0434182	0.0533088	0.769594	-0.296075	Stable
Ap1ar	0.0554835	0.035114	0.316888	0.660013	Stable
Ap1b1	0.200531	0.0610322	5.75689e-05	1.71618	Stable
Ap1g1	0.180742	0.09094	0.0122427	0.990944	Stable
Ap1m1	0.0255012	0.00430389	0.097748	2.56685	Stable
Ap1s1	0.0280499	0.0700426	0.0553331	-1.32024	Stable
Ap2a1	0.140761	0.0785528	0.0542216	0.841511	Stable
Ap2a2	0.192304	0.292542	0.0270012	-0.605257	Stable
Ap2b1	0.248042	0.336419	0.0582351	-0.439676	Stable
Ap3b1	0.198389	0.162352	0.435549	0.289206	Stable
Ap3b2	0.124568	0.180741	0.144758	-0.536993	Stable
Ap3d1	0.0970445	0.0925227	0.857963	0.0688394	Stable
Ap3m1	0.0474257	0.0971659	0.0636456	-1.03478	Stable
Ap3s1	0.096621	0.0709117	0.351489	0.446313	Stable
Ap3s2	0.0469875	0.0653437	0.495151	-0.475771	Stable
Ap4s1	0.130806	0.0869163	0.182072	0.589725	Stable
Ap5m1	0.0125028	0.0214717	0.535638	-0.78018	Stable
Apaf1	0.0463845	0.0521654	0.870389	-0.16945	Stable
Apba1	0.775373	0.524461	0.0143717	0.564055	Stable
Apba2	0.808984	0.374619	9.88902e-09	1.11069	Stable
Apbb1	0.0558091	0.0217435	0.0787936	1.35992	Stable
Apbb2	0.58653	0.244159	2.55545e-08	1.26438	Stable
Apc	0.833432	0.621713	0.128752	0.422816	Stable
Apc2	0.0841778	0.021747	0.00536006	1.95262	Stable
Apex2	0.241025	0.154426	0.0502879	0.642263	Stable
Api5	0.0430455	0.0479118	0.906057	-0.15452	Stable
Apip	0.027833	0.0433004	0.473227	-0.637581	Stable
Aplp1	0.222967	0.574564	1.94516e-11	-1.36564	Stable
Aplp2	0.422333	0.654612	3.90365e-06	-0.632259	Stable
Apmap	0.040082	0.0214883	0.289503	0.899401	Stable
Apobec4	0.0221733	0.100158	0.000514631	-2.17538	Down
Apoe	0.0539031	0.400632	2.24311e-16	-2.89384	Down
Apoo	0.0910994	0.0868632	0.897256	0.0686971	Stable
Apool	0.00614825	0.0446493	0.0111311	-2.86039	Stable
Apopt1	0.0556547	0.0885573	0.271025	-0.670108	Stable
App	1.13727	0.56185	6.2428e-10	1.01732	Stable
Appbp2	0.147102	0.083335	0.0529642	0.819818	Stable
Appl1	0.122509	0.135214	0.74351	-0.14235	Stable
Appl2	0.124707	0.0264892	0.000178024	2.23506	Up
Aqr	0.0806026	0.0647032	0.563924	0.316991	Stable
Araf	0.10534	0.173706	0.0681385	-0.721591	Stable
Arap2	0.165419	0.0920088	0.0353624	0.846284	Stable
Arel1	0.0811852	0.0604208	0.452134	0.426171	Stable
Arf1	0.0589788	0.0175793	0.0304695	1.74632	Stable
Arf3	0.102841	0.0869785	0.616257	0.24168	Stable
Arf4	0.0804963	0.118814	0.258793	-0.561708	Stable
Arfgap1	0.0586881	0.226419	3.14895e-07	-1.94786	Stable
Arfgap2	0.0277306	0.0693603	0.0553331	-1.32263	Stable
Arfgap3	0.0555366	0.0747412	0.543687	-0.428463	Stable
Arfgef1	0.418368	0.164029	5.29405e-07	1.35082	Stable
Arfgef2	0.210409	0.218921	0.779922	-0.0572133	Stable
Arfgef3	0.456511	0.0925377	2.22752e-14	2.30254	Up
Arglu1	0.15871	0.418119	9.51428e-09	-1.39752	Stable
Arhgap10	0.193088	0.0436483	3.78707e-06	2.14526	Up
Arhgap12	0.145282	0.100472	0.214157	0.532071	Stable
Arhgap15	0.0935804	0.187999	0.00880099	-1.00645	Stable
Arhgap17	0.164084	0.0742252	0.00745156	1.14445	Stable
Arhgap18	0.16912	0.210907	0.362454	-0.318553	Stable
Arhgap20	0.203662	0.132265	0.0806733	0.622742	Stable
Arhgap21	0.752581	0.21954	5.59714e-17	1.77737	Stable
Arhgap23	0.182749	0.172022	0.847817	0.0872726	Stable
Arhgap24	0.203647	0.0175775	3.73833e-09	3.53427	Up
Arhgap26	1.37887	1.0441	0.0879194	0.401233	Stable
Arhgap31	0.0605208	0.0573598	0.882892	0.0773905	Stable
Arhgap32	0.378599	0.210114	0.002124	0.849496	Stable
Arhgap35	0.377973	0.194571	0.000487066	0.957984	Stable
Arhgap39	0.301954	0.20126	0.0502879	0.58527	Stable
Arhgap44	0.562535	0.149146	3.66606e-14	1.91522	Stable
Arhgap5	0.205908	0.310842	0.0301083	-0.594181	Stable
Arhgap6	0.113093	0.160223	0.207599	-0.502569	Stable
Arhgef1	0.106297	0.162372	0.118855	-0.611201	Stable
Arhgef10	0.0811596	0.0396183	0.081427	1.03459	Stable
Arhgef11	0.332831	0.206228	0.0204517	0.690547	Stable
Arhgef12	0.428792	0.328438	0.241071	0.384659	Stable
Arhgef17	0.096787	0.0786145	0.544683	0.300017	Stable
Arhgef18	0.0902541	0.0799476	0.684834	0.174937	Stable
Arhgef2	0.0777759	0.0609134	0.521655	0.352563	Stable
Arhgef26	0.0450644	0.00427767	0.0116829	3.39709	Stable
Arhgef28	0.170668	0.0174658	1.65907e-07	3.28859	Up
Arhgef3	0.11918	0.132323	0.758878	-0.150929	Stable
Arhgef37	0.0246835	0.0678292	0.0522957	-1.45836	Stable
Arhgef7	0.341061	0.141938	1.53866e-05	1.26477	Stable
Arhgef9	0.29187	0.195983	0.0595225	0.574594	Stable
Arid1a	0.298984	0.0522117	2.77953e-10	2.51763	Up
Arid1b	0.897919	0.2634	3.12012e-20	1.76933	Stable
Arid2	0.23963	0.0787623	1.64692e-05	1.60523	Stable
Arid3a	0.0247268	0.00425192	0.097802	2.53989	Stable
Arid4a	0.140255	0.200045	0.116887	-0.51227	Stable
Arid4b	0.321086	0.234343	0.138735	0.454338	Stable
Arid5b	0.432887	0.278437	0.0178617	0.63664	Stable
Arih1	0.405064	0.359951	0.789908	0.17035	Stable
Arih2	0.0934478	0.136109	0.223144	-0.542534	Stable
Arl13b	0.0974197	0.0258617	0.00324639	1.91339	Stable
Arl15	0.682358	0.58771	0.704929	0.215424	Stable
Arl2	0.0123643	0.114456	4.88581e-06	-3.21054	Down
Arl2bp	0.031112	0.021642	0.567564	0.523635	Stable
Arl3	0.107966	0.373331	1.40954e-10	-1.78987	Stable
Arl6ip5	0.0433756	0.0431854	0.959678	0.00634217	Stable
Arl8a	0.024764	0.00842477	0.221633	1.55554	Stable
Armc1	0.0372466	0.00899202	0.0606291	2.05039	Stable
Armc8	0.224121	0.0874258	0.000241537	1.35815	Stable
Armc9	0.162093	0.279951	0.00524594	-0.788353	Stable
Armcx5	0.00310221	0.0132836	0.277206	-2.09828	Stable
Arnt	0.18772	0.100306	0.0187188	0.904172	Stable
Arnt2	0.384341	0.338475	0.719713	0.183337	Stable
Arntl	0.230188	0.0652695	4.58535e-06	1.81833	Stable
Arpc1a	0.027707	0.100199	0.00208856	-1.85455	Stable
Arpc2	0.09589	0.0893263	0.760147	0.102295	Stable
Arpc3	0.0277706	0.0916449	0.00567704	-1.7225	Stable
Arpc5l	0.025566	0.0480569	0.255911	-0.910515	Stable
Arpp19	0.0314227	0.100792	0.00402103	-1.6815	Stable
Arpp21	1.3077	0.284266	2.25946e-39	2.20172	Up
Arsb	0.225456	0.157251	0.115498	0.519778	Stable
Arsg	0.0680717	0.00887637	0.00198382	2.93901	Up
Arv1	0.00617135	0.0436242	0.0111311	-2.82147	Stable
Arvcf	0.10209	0.0304739	0.00372968	1.7442	Stable
Asah1	0.139708	0.149565	0.830915	-0.0983613	Stable
Asap1	0.804192	0.464163	8.0637e-05	0.792909	Stable
Asap2	0.125427	0.0565285	0.0193805	1.1498	Stable
Asb13	0.0340899	0.0650983	0.177161	-0.933278	Stable
Asb3	0.400213	0.224909	0.00195377	0.831425	Stable
Asb7	0.0532171	0.0264188	0.173931	1.01033	Stable
Asb8	0.00613354	0.0517713	0.0032974	-3.07736	Down
Ascc1	0.0801509	0.0173329	0.0032974	2.2092	Up
Ascc2	0.102568	0.0387552	0.0137699	1.40412	Stable
Ascc3	0.299939	0.232937	0.271815	0.36473	Stable
Ash1l	0.479719	0.290382	0.00455084	0.724235	Stable
Ash2l	0.034766	0.0259035	0.637067	0.424532	Stable
Asic1	0.0820056	0.0126479	0.00130618	2.69682	Up
Asic2	2.79891	1.63796	2.54867e-32	0.77296	Stable
Asna1	0.0186851	0.00858206	0.412002	1.12249	Stable
Asph	0.290678	0.163126	0.0068172	0.833433	Stable
Asphd1	0.0248568	0.0523935	0.176271	-1.07575	Stable
Aspscr1	0.0340594	0.132979	0.000206935	-1.96507	Stable
Aste1	0.0593031	0.105754	0.114786	-0.834537	Stable
Astn1	0.854885	0.450999	1.0352e-06	0.922607	Stable
Astn2	1.5808	1.46479	0.400485	0.109965	Stable
Asxl1	0.154989	0.159088	0.920276	-0.0376587	Stable
Asxl2	0.194506	0.138955	0.203471	0.485193	Stable
Asxl3	0.179437	0.0864596	0.00943487	1.05338	Stable
Atad1	0.147507	0.117694	0.451414	0.325736	Stable
Atad2b	0.15518	0.217628	0.136931	-0.487923	Stable
Atad3a	0.0532927	0.117186	0.0214151	-1.13679	Stable
Atad5	0.027943	0.0665635	0.0834516	-1.25224	Stable
Atcay	0.0925952	0.264874	3.49246e-06	-1.5163	Stable
Ate1	0.0248368	0.199399	1.85465e-09	-3.00511	Down
Atf1	0.0713382	0.0516505	0.434235	0.465894	Stable
Atf2	0.334124	0.200517	0.00890815	0.73666	Stable
Atf6	0.22205	0.087174	0.000314287	1.34891	Stable
Atf7ip	0.239251	0.121442	0.00482825	0.978251	Stable
Atg10	0.234529	0.0841365	6.96765e-05	1.47896	Stable
Atg12	0.0122759	0.0262899	0.361836	-1.09868	Stable
Atg13	0.0903658	0.0700729	0.46829	0.366919	Stable
Atg16l1	0.114866	0.184411	0.0606318	-0.682971	Stable
Atg16l2	0.120524	0.116474	0.828181	0.0493082	Stable
Atg2a	0.0287876	0.0661946	0.0845575	-1.20127	Stable
Atg2b	0.097765	0.0302534	0.00659059	1.69222	Stable
Atg3	0.0648742	0.0618191	0.842654	0.069593	Stable
Atg4a	0.0649864	0.0259246	0.061434	1.32582	Stable
Atg4b	0.0806357	0.132368	0.123461	-0.715064	Stable
Atg4c	0.135921	0.0604865	0.0123285	1.16808	Stable
Atg4d	0.0313597	0.0568894	0.251164	-0.859247	Stable
Atg5	0.12868	0.096117	0.346372	0.420919	Stable
Atg7	0.105758	0.0261015	0.00127376	2.01856	Up
Atl1	0.16495	0.123617	0.27134	0.416155	Stable
Atl2	0.0957806	0.0300836	0.00680896	1.67076	Stable
Atm	0.0629604	0.0567866	0.796382	0.148894	Stable
Atp11a	0.162293	0.0563827	0.000784867	1.52528	Stable
Atp11b	0.268614	0.118902	0.000316981	1.17576	Stable
Atp11c	0.223011	0.0695533	2.86762e-05	1.68092	Stable
Atp13a1	0.0341508	0.0525186	0.444935	-0.620911	Stable
Atp13a2	0.0899824	0.135396	0.18443	-0.589476	Stable
Atp13a3	0.213711	0.0621028	1.35617e-05	1.78293	Stable
Atp1a1	0.234689	0.205603	0.627138	0.190885	Stable
Atp1a2	0.0747344	0.0142386	0.00365112	2.39197	Up
Atp1a3	0.842459	0.97946	0.000348694	-0.217381	Stable
Atp1b1	0.49894	0.777421	1.46931e-07	-0.639829	Stable
Atp1b2	0.198842	0.0582059	2.94815e-05	1.77238	Stable
Atp2a2	0.477995	0.0820871	3.18211e-16	2.54177	Up
Atp2b1	0.689632	0.452663	0.0100692	0.607389	Stable
Atp2b2	1.42775	0.512185	5.10538e-26	1.47901	Stable
Atp2b3	0.323929	0.301526	0.846396	0.103392	Stable
Atp2b4	0.2033	0.0216746	1.17897e-08	3.22953	Up
Atp2c1	0.338861	0.35044	0.663154	-0.048474	Stable
Atp5b	0.0849199	0.184871	0.00319434	-1.12234	Stable
Atp5c1	0.112876	0.0953893	0.610991	0.242835	Stable
Atp5f1	0.0558908	0.0872725	0.271815	-0.642917	Stable
Atp5g2	0.0154863	0.0439834	0.102727	-1.50597	Stable
Atp5g3	0.00309842	0.123304	2.95834e-08	-5.31454	Down
Atp5h	0.0185573	0.131476	3.2319e-06	-2.82474	Down
Atp5j	0.027919	0.156086	2.53797e-06	-2.48303	Down
Atp5o	0.671643	0.697335	0.125324	-0.0541572	Stable
Atp6ap1	0.0527046	0.060799	0.808675	-0.20612	Stable
Atp6ap2	0.078161	0.10453	0.417941	-0.419399	Stable
Atp6v0a1	0.497278	0.554318	0.0962077	-0.156659	Stable
Atp6v0b	0.0308958	0.989038	1.01434e-66	-5.00054	Down
Atp6v0d1	0.109174	0.104376	0.890394	0.0648421	Stable
Atp6v0e	0.061914	0.013025	0.0101038	2.24898	Stable
Atp6v0e2	0.0218144	0.0132775	0.52005	0.716296	Stable
Atp6v1a	0.140512	0.125548	0.725656	0.162448	Stable
Atp6v1b2	0.17091	0.122206	0.206829	0.483925	Stable
Atp6v1c1	0.0997793	0.0666614	0.225399	0.581889	Stable
Atp6v1d	0.0741387	0.130296	0.0974674	-0.813497	Stable
Atp6v1e1	0.0346382	0.198589	3.77537e-08	-2.51935	Down
Atp6v1g2	0.0711131	0.140363	0.0286869	-0.980978	Stable
Atp6v1h	0.200887	0.162411	0.417917	0.306733	Stable
Atp7a	0.0589323	0.0354682	0.256182	0.73253	Stable
Atp8a1	0.73987	0.282895	3.99715e-12	1.38701	Stable
Atp8a2	0.855593	0.322597	9.09133e-14	1.40719	Stable
Atp9a	0.378011	0.246829	0.0296361	0.614915	Stable
Atp9b	0.355508	0.272283	0.200343	0.384776	Stable
Atpaf1	0.0370412	0.0917091	0.0273814	-1.30793	Stable
Atpaf2	0.043398	0.0218828	0.226847	0.98783	Stable
Atr	0.0719572	0.105165	0.293425	-0.547446	Stable
Atraid	0.0185256	0.305222	1.34734e-17	-4.04227	Down
Atrn	0.261277	0.246239	0.864017	0.0855221	Stable
Atrnl1	1.00778	0.865424	0.834588	0.219704	Stable
Atrx	0.372385	0.27702	0.170369	0.426805	Stable
Atxn1	1.38262	0.880816	0.00012591	0.650491	Stable
Atxn10	0.321406	0.354176	0.361665	-0.140071	Stable
Atxn2	0.40204	0.295075	0.138342	0.446259	Stable
Atxn7	0.169134	0.039147	2.23373e-05	2.11119	Up
Atxn7l1	0.504078	0.164688	1.99071e-10	1.61391	Stable
Atxn7l1os1	0.0897419	0.0128631	0.000651452	2.80254	Up
Auh	0.183484	0.143224	0.387486	0.357377	Stable
Auts2	2.53262	1.41503	6.94617e-29	0.839802	Stable
Aven	0.0663082	0.0300999	0.10318	1.13943	Stable
Avl9	0.0721035	0.0875185	0.65206	-0.279518	Stable
Axin1	0.090046	0.101006	0.804738	-0.165713	Stable
Azi2	0.118986	0.0258956	0.000340848	2.20001	Up
Azin1	0.0872965	0.0393174	0.0501648	1.15076	Stable
Azin2	0.0909236	0.136208	0.185721	-0.583086	Stable
B130034C11Rik	0.00612025	0.136376	1.61515e-08	-4.47786	Down
B230118H07Rik	0.0493554	0.0305265	0.332992	0.693146	Stable
B230209E15Rik	0.203016	0.23676	0.450585	-0.221831	Stable
B230217O12Rik	0.0585676	0.0212801	0.0595499	1.4606	Stable
B230334C09Rik	0.156117	0.105909	0.15667	0.559808	Stable
B3galnt2	0.0680244	0.0259385	0.0473286	1.39096	Stable
B3galt1	1.06683	0.660283	0.00010426	0.692175	Stable
B3galt2	0.0216798	0.0644495	0.0310405	-1.57182	Stable
B3galt5	0.074221	0.0130775	0.00265153	2.50474	Up
B3gat1	0.139789	0.013112	2.08494e-06	3.41429	Up
B3gat3	0.0402609	0.0351457	0.758269	0.19603	Stable
B3glct	0.150724	0.0649976	0.00715874	1.21345	Stable
B430010I23Rik	0.0245237	0.0843182	0.00817376	-1.78167	Stable
B4galnt4	0.049368	0.043483	0.758878	0.183127	Stable
B4galt1	0.0316352	0.00839186	0.116541	1.91447	Stable
B4galt4	0.0184608	0.0130903	0.663354	0.495969	Stable
B4galt5	0.161033	0.0475654	0.000268909	1.75937	Stable
B4galt6	0.118802	0.0838739	0.255777	0.502268	Stable
B830012L14Rik	0.0949581	0.120618	0.507012	-0.345087	Stable
B930095G15Rik	0.0617145	0.0486215	0.541348	0.344015	Stable
BB365896	0.0525937	0.00849545	0.011312	2.63013	Stable
BC002059	0.0434001	0.048133	0.908738	-0.149328	Stable
BC003331	0.0250827	0.0347358	0.642962	-0.469728	Stable
BC004004	0.0410384	0.139918	0.000286349	-1.76953	Stable
BC005561	0.0309716	0.211334	2.03398e-09	-2.77051	Down
BC017158	0.0338735	0.0220833	0.462367	0.617204	Stable
BC030336	0.134317	0.0479367	0.00289373	1.48645	Stable
BC048559	0.00927704	0.00430767	0.572187	1.10676	Stable
BC052040	0.15727	0.112883	0.275987	0.478411	Stable
BC065397	0.0247565	0.0955779	0.00300864	-1.94887	Stable
Bach2	0.472515	0.337393	0.0656528	0.485931	Stable
Bag1	0.0185822	0.0180666	0.904987	0.0405947	Stable
Bag6	0.0414529	0.0439231	0.946381	-0.083508	Stable
Baiap2	0.161957	0.0348183	2.46772e-05	2.21769	Up
Baiap2l1	0.0340139	0.0349263	0.982144	-0.0381921	Stable
Banp	0.00314479	0.0130373	0.277206	-2.05161	Stable
Bap1	0.0248389	0.0129714	0.401484	0.937268	Stable
Basp1	0.256388	0.181883	0.120907	0.495318	Stable
Baz1b	0.183416	0.100644	0.0262621	0.865867	Stable
Baz2a	0.130168	0.117797	0.739114	0.14407	Stable
Baz2b	0.422978	0.177107	2.27707e-06	1.25596	Stable
Bbof1	0.0525489	0.145142	0.00163939	-1.46573	Stable
Bbs2	0.0473616	0.0525122	0.875241	-0.148937	Stable
Bbs4	0.0672581	0.0659319	0.951884	0.0287305	Stable
Bbs5	0.0279352	0.170384	2.3054e-07	-2.60863	Down
Bbs7	0.0649775	0.0917824	0.394149	-0.498277	Stable
Bbs9	0.318386	0.090951	7.97631e-08	1.80762	Stable
Bbx	0.19672	0.0703097	0.000298831	1.48435	Stable
Bcan	0.0572264	0.0868398	0.277026	-0.601676	Stable
Bcap29	0.0741629	0.119174	0.170456	-0.684298	Stable
Bcap31	0.0432787	0.0656065	0.40073	-0.600182	Stable
Bcar1	0.0649331	0.0438992	0.347792	0.564758	Stable
Bcas2	0.0318373	0.098215	0.00653423	-1.62522	Stable
Bcas3	0.657506	0.503763	0.226343	0.384258	Stable
Bcas3os1	0.0278495	0.153878	4.62715e-06	-2.46606	Down
Bcat1	0.100105	0.0915529	0.78985	0.12883	Stable
Bccip	0.0429554	0.043527	0.959678	-0.0190708	Stable
Bckdha	0.0307261	0.0744844	0.0574946	-1.27747	Stable
Bckdhb	0.365572	0.213929	0.00637494	0.773027	Stable
Bcl11a	0.339474	0.236575	0.0733805	0.521004	Stable
Bcl11b	0.204123	0.158993	0.314816	0.360472	Stable
Bcl2	0.192903	0.0370945	1.1421e-06	2.3786	Up
Bcl2l1	0.134727	0.0893208	0.154209	0.592971	Stable
Bcl2l13	0.0462127	0.0482262	0.996826	-0.0615287	Stable
Bcl6	0.033969	0.0302457	0.814923	0.167489	Stable
Bcl7a	0.0526355	0.0215531	0.103251	1.28814	Stable
Bcl9	0.200449	0.208974	0.75	-0.060086	Stable
Bclaf1	0.1758	0.287202	0.00814413	-0.708136	Stable
Bcr	0.296522	0.113519	1.79585e-05	1.38521	Stable
Bdh1	0.0463692	0.118538	0.0086611	-1.35411	Stable
Bdp1	0.225093	0.160771	0.171394	0.485521	Stable
Becn1	0.0369499	0.0651763	0.239557	-0.818777	Stable
Bend6	0.215606	0.30388	0.0387592	-0.495102	Stable
Bfar	0.0340322	0.131843	0.00020586	-1.95385	Stable
Bicc1	0.0831057	0.0361864	0.0486594	1.1995	Stable
Bicd1	0.472723	0.486	0.390512	-0.0399593	Stable
Bicd2	0.0652775	0.012896	0.00719884	2.33967	Up
Bicdl1	0.283947	0.120292	9.64945e-05	1.23908	Stable
Bin1	0.241929	0.0742029	7.73528e-06	1.70504	Stable
Bin3	0.0400479	0.0130543	0.0944782	1.61721	Stable
Birc2	0.0526268	0.00428138	0.00397673	3.61965	Up
Birc6	0.671063	0.458259	0.0258224	0.550286	Stable
Bivm	0.0377952	0.00894151	0.0605588	2.07961	Stable
Blcap	0.0943887	0.012907	0.000325136	2.87047	Up
Blmh	0.0647752	0.0653419	0.965025	-0.0125666	Stable
Bmp2k	0.10004	0.0133274	0.000162369	2.90811	Up
Bmper	0.0842439	0.022115	0.00712165	1.92955	Stable
Bmpr1a	0.147134	0.0747879	0.0242086	0.976254	Stable
Bmpr1b	0.0686976	0.00445314	0.000658115	3.94736	Up
Bmpr2	0.298308	0.0877853	3.41074e-07	1.76475	Stable
Bms1	0.0587414	0.0305947	0.171271	0.941095	Stable
Bmt2	0.129385	0.0829664	0.157807	0.641075	Stable
Bod1l	0.111188	0.0920411	0.571837	0.272653	Stable
Bola3	0.00928661	0.0396029	0.0472077	-2.09238	Stable
Bop1	0.0340795	0.0433612	0.714081	-0.347499	Stable
Borcs5	0.059612	0.0697293	0.754212	-0.226163	Stable
Borcs7	0.0216428	0.0266338	0.845971	-0.299372	Stable
Borcs8	0.0429739	0.143501	0.000303821	-1.73953	Stable
Bpgm	0.0186034	0.00865299	0.411701	1.10429	Stable
Bphl	0.104442	0.0264256	0.0017275	1.98269	Stable
Bptf	0.355173	0.169609	0.000138182	1.06631	Stable
Braf	0.39679	0.30538	0.227963	0.37777	Stable
Brap	0.055441	0.0434876	0.572187	0.350347	Stable
Brcc3	0.027771	0.0308231	0.944701	-0.150431	Stable
Brd1	0.138021	0.0261825	4.60304e-05	2.39821	Up
Brd3	0.0621171	0.0685409	0.961079	-0.141976	Stable
Brd4	0.37023	0.224105	0.00975609	0.724243	Stable
Brd7	0.0750079	0.079312	0.946152	-0.0804952	Stable
Brd8	0.0433699	0.0529055	0.770596	-0.286722	Stable
Bre	0.304144	0.225538	0.172213	0.431384	Stable
Brf1	0.0714494	0.0667857	0.796565	0.097383	Stable
Brinp1	0.811082	0.46417	5.1819e-05	0.805196	Stable
Brinp2	0.339987	0.215651	0.0262866	0.656783	Stable
Brinp3	0.722093	0.504811	0.0193926	0.516442	Stable
Brip1os	0.324015	0.232098	0.101543	0.481332	Stable
Brms1	0.0153862	0.0348478	0.245079	-1.17943	Stable
Brms1l	0.0776293	0.0491049	0.225949	0.660734	Stable
Brox	0.0434697	0.0348147	0.654431	0.320314	Stable
Brsk2	0.22874	0.0215527	5.41628e-10	3.40777	Up
Brwd1	0.404904	0.145334	1.20996e-07	1.4782	Stable
Brwd3	0.0962056	0.0564919	0.165744	0.768075	Stable
Bsdc1	0.0661848	0.0697209	0.935447	-0.0750927	Stable
Bsg	0.105299	0.820429	1.51288e-40	-2.96189	Down
Bsn	0.612367	0.121668	4.3183e-19	2.33145	Up
Btaf1	0.144976	0.315452	4.5941e-05	-1.12161	Stable
Btbd1	0.101451	0.180703	0.0248617	-0.832843	Stable
Btbd10	0.12768	0.118056	0.791918	0.113061	Stable
Btbd3	0.138569	0.0703773	0.0298831	0.977418	Stable
Btbd7	0.206228	0.133395	0.0689049	0.628532	Stable
Btbd9	0.581476	0.284151	3.68871e-06	1.03306	Stable
Btf3	0.0155508	0.00425192	0.281404	1.8708	Stable
Btrc	0.390765	0.260098	0.0371346	0.587248	Stable
Bzw1	0.027659	0.0260025	0.884111	0.089101	Stable
Bzw2	0.115697	0.159942	0.254268	-0.467197	Stable
C130071C03Rik	0.349323	0.430725	0.0722524	-0.302205	Stable
C130073E24Rik	0.313969	0.15102	0.000284934	1.05589	Stable
C1galt1c1	0.0124787	0.049312	0.0338174	-1.98247	Stable
C230004F18Rik	1.18011	0.280982	8.75681e-34	2.07037	Up
C230071H17Rik	0.0153278	0.0390083	0.162193	-1.34763	Stable
C230088H06Rik	0.0196134	0.0258426	0.697376	-0.397911	Stable
C2cd2	0.0916604	0.109238	0.616257	-0.253102	Stable
C2cd3	0.0842868	0.105993	0.557231	-0.330583	Stable
C2cd5	0.470805	0.2513	0.000267063	0.905716	Stable
C330007P06Rik	0.0277929	0.0437592	0.472255	-0.654869	Stable
C530008M17Rik	0.368358	0.339877	0.882574	0.116094	Stable
C77370	0.207248	0.0755057	0.000192517	1.4567	Stable
C78859	0.0400609	0.109573	0.00786476	-1.45163	Stable
C79798	0.054556	0.0217821	0.102513	1.32459	Stable
C920021L13Rik	0.050071	0.0654603	0.589944	-0.386643	Stable
CAAA01180111.2	0.0433256	0.139477	0.000503128	-1.68673	Stable
Caap1	0.114731	0.118955	0.959678	-0.0521635	Stable
Cab39	0.135969	0.0430286	0.00143565	1.65991	Stable
Cab39l	0.058634	0.167028	0.000451816	-1.51028	Stable
Cabin1	0.245321	0.19906	0.393204	0.301469	Stable
Cabp1	0.24176	0.122469	0.00451988	0.981159	Stable
Cachd1	0.162753	0.00842192	3.16656e-08	4.27239	Up
Cacna1a	1.3815	1.59844	1.11531e-08	-0.21043	Stable
Cacna1b	0.774136	0.300773	4.89336e-12	1.36391	Stable
Cacna1c	1.9944	0.73588	1.15569e-41	1.43841	Stable
Cacna1d	1.25683	0.722712	1.9505e-06	0.798292	Stable
Cacna1e	1.25589	0.185401	3.99995e-49	2.75999	Up
Cacna1i	0.235245	0.0345484	5.44377e-09	2.76748	Up
Cacna2d1	1.16291	0.119046	7.46657e-51	3.28816	Up
Cacna2d2	0.256695	0.346083	0.0353258	-0.431061	Stable
Cacna2d3	1.3467	0.82972	5.50083e-07	0.698733	Stable
Cacnb1	0.0837918	0.0222438	0.00540435	1.91341	Stable
Cacnb2	0.83935	0.333245	1.98806e-12	1.33269	Stable
Cacnb4	1.14865	0.715607	0.000112685	0.682697	Stable
Cacng2	0.412937	0.229436	0.00107056	0.847831	Stable
Cacng7	0.152992	0.104993	0.178905	0.543159	Stable
Cacng8	0.161806	0.189315	0.493641	-0.226518	Stable
Cacul1	0.157185	0.0523472	0.000581597	1.58627	Stable
Cadm1	1.51056	0.756792	1.17548e-14	0.997113	Stable
Cadm2	2.7697	2.28104	0.000193849	0.280039	Stable
Cadm4	0.112165	0.0482888	0.0231714	1.21587	Stable
Cadps	1.80547	1.49032	0.669597	0.276753	Stable
Cadps2	0.611529	0.0644595	5.25822e-25	3.24596	Up
Calb1	0.0248048	0.0534906	0.176768	-1.10867	Stable
Calcoco1	0.0215827	0.0483522	0.173973	-1.16371	Stable
Calm1	0.150285	0.265181	0.00395231	-0.81928	Stable
Calm2	0.140672	0.372601	5.34929e-08	-1.4053	Stable
Calm3	0.0751468	0.0356359	0.0818805	1.07638	Stable
Caln1	1.01201	0.180077	2.03781e-34	2.49055	Up
Calr	0.0642173	0.190322	8.4209e-05	-1.56741	Stable
Calu	0.0652497	0.0518259	0.584278	0.332296	Stable
Caly	0.077254	0.61672	5.74499e-30	-2.99693	Down
Camk1	0.0340533	0.307402	9.6127e-15	-3.17426	Down
Camk1d	2.01618	0.452886	1.07136e-68	2.1544	Up
Camk2a	0.529322	0.279383	9.12284e-05	0.921902	Stable
Camk2b	0.597434	0.153028	2.64888e-15	1.96499	Stable
Camk2d	0.443703	0.292529	0.0235894	0.601014	Stable
Camk2g	0.182883	0.239261	0.197671	-0.387665	Stable
Camk2n1	0.0511595	0.0178638	0.0751241	1.51796	Stable
Camk4	0.501205	0.0965898	8.40303e-16	2.37546	Up
Camkmt	0.317856	0.200882	0.0302143	0.662029	Stable
Camkv	0.0811131	0.123235	0.256318	-0.60341	Stable
Caml	0.037214	0.146236	8.39016e-05	-1.97439	Stable
Camsap1	0.170874	0.0513193	0.0002163	1.73536	Stable
Camsap2	0.212729	0.0654044	2.8196e-05	1.70156	Stable
Camta1	1.75025	0.754162	1.85977e-25	1.21461	Stable
Camta2	0.138657	0.0432991	0.00110469	1.67911	Stable
Cand1	0.0879626	0.0215785	0.00383967	2.02729	Up
Canx	0.176148	0.126554	0.243952	0.477035	Stable
Cap2	0.280489	0.271983	0.996438	0.0444262	Stable
Capn10	0.0154291	0.0392534	0.162193	-1.34717	Stable
Capn15	0.082135	0.186852	0.00219504	-1.18583	Stable
Capn2	0.0595661	0.354378	9.6127e-15	-2.57272	Down
Capn7	0.0809987	0.0565726	0.349606	0.517795	Stable
Capns1	0.0472606	0.0882906	0.123678	-0.901622	Stable
Caprin1	0.137679	0.188228	0.190256	-0.451175	Stable
Capza1	0.0811375	0.0911042	0.787389	-0.167148	Stable
Capza2	0.0872312	0.0219056	0.00391254	1.99354	Stable
Capzb	0.209167	0.078381	0.00027685	1.41608	Stable
Car10	1.42466	0.557606	2.89789e-22	1.3533	Stable
Car11	0.0277924	0.412767	3.37026e-23	-3.89257	Down
Car2	0.021969	0.0302288	0.668107	-0.460456	Stable
Car7	0.00615566	0.0173412	0.327701	-1.49422	Stable
Carf	0.0595868	0.03594	0.255777	0.729402	Stable
Carmil1	0.519229	0.259393	2.88653e-05	1.00123	Stable
Carnmt1	0.0686825	0.0221328	0.0248102	1.63376	Stable
Cars	0.101367	0.176524	0.0335887	-0.800273	Stable
Cars2	0.0349168	0.0305105	0.812588	0.194613	Stable
Casc3	0.0656365	0.0781272	0.6993	-0.251326	Stable
Casc4	0.219647	0.191283	0.640649	0.199482	Stable
Casd1	0.104605	0.0183498	0.000303821	2.51112	Up
Cask	0.461287	0.190019	5.45781e-07	1.27952	Stable
Caskin1	0.0868063	0.0610479	0.332992	0.507857	Stable
Casp8ap2	0.037043	0.0260492	0.531178	0.507965	Stable
Cast	0.0247967	0.00874836	0.221633	1.50306	Stable
Cbfa2t2	0.204595	0.200611	0.968006	0.028367	Stable
Cbl	0.121027	0.0736672	0.123916	0.716232	Stable
Cblb	0.261162	0.0652517	2.96361e-07	2.00086	Up
Cbll1	0.0249049	0.0306859	0.808675	-0.301144	Stable
Cbx1	0.018692	0.0518952	0.0710108	-1.47318	Stable
Cbx3	0.0247406	0.0437004	0.356106	-0.820766	Stable
Cbx4	0.021739	0.0129435	0.519445	0.748053	Stable
Cbx5	0.0559588	0.109468	0.06022	-0.968075	Stable
Cbx6	0.00616583	0.00863055	0.826056	-0.485158	Stable
Cbx7	0.0557005	0.0388503	0.441082	0.519764	Stable
Cc2d1a	0.0433057	0.0439122	0.959678	-0.0200673	Stable
Cc2d1b	0.0403065	0.0434945	0.942954	-0.109819	Stable
Ccar1	0.169315	0.314034	0.000645482	-0.891209	Stable
Ccar2	0.0589577	0.0090905	0.00566658	2.69725	Up
Ccbe1	0.121144	0.0128337	1.86418e-05	3.23872	Up
Ccdc107	0.0641754	0.18348	0.00013861	-1.51553	Stable
Ccdc12	0.0588684	0.0956591	0.201884	-0.70041	Stable
Ccdc136	0.12194	0.139451	0.617608	-0.193595	Stable
Ccdc138	0.0278442	0.0566569	0.177161	-1.02487	Stable
Ccdc141	0.0432656	0.0390657	0.80983	0.147318	Stable
Ccdc148	0.233383	0.168829	0.155773	0.467139	Stable
Ccdc149	0.0834819	0.0624936	0.391165	0.417755	Stable
Ccdc159	0.00928768	0.0482918	0.0157023	-2.37839	Stable
Ccdc171	0.10788	0.0439939	0.0145427	1.29406	Stable
Ccdc174	0.0340538	0.160479	4.33859e-06	-2.23649	Down
Ccdc186	0.1028	0.0173131	0.000307351	2.56991	Up
Ccdc191	0.0340676	0.0955683	0.0109804	-1.48813	Stable
Ccdc28a	0.037229	0.0438691	0.829072	-0.236777	Stable
Ccdc28b	0.0339218	0.0561928	0.332992	-0.728173	Stable
Ccdc30	0.210811	0.121499	0.0293191	0.795009	Stable
Ccdc34	0.0649394	0.095895	0.309376	-0.562361	Stable
Ccdc39	0.0803196	0.0566806	0.352257	0.502896	Stable
Ccdc47	0.0528033	0.061688	0.808929	-0.224361	Stable
Ccdc50	0.0956537	0.100639	0.939855	-0.0733017	Stable
Ccdc57	0.116823	0.0976188	0.558059	0.259092	Stable
Ccdc58	0.030907	0.255707	2.95285e-12	-3.04848	Down
Ccdc59	0.0154433	0.0389674	0.162193	-1.33529	Stable
Ccdc6	0.200584	0.0348715	2.9068e-07	2.52409	Up
Ccdc66	0.119163	0.100863	0.594588	0.240537	Stable
Ccdc73	0.146946	0.0776054	0.036271	0.921061	Stable
Ccdc77	0.0371519	0.0304681	0.703105	0.286137	Stable
Ccdc7b	0.00950676	0.0173657	0.544331	-0.869214	Stable
Ccdc85a	0.613846	0.295647	1.59109e-06	1.054	Stable
Ccdc88a	0.436095	0.421442	0.808106	0.0493066	Stable
Ccdc88c	0.0525077	0.0454796	0.665009	0.207309	Stable
Ccdc90b	0.0744641	0.0916275	0.623105	-0.299236	Stable
Ccdc91	0.103073	0.0173677	0.000305698	2.56918	Up
Ccdc92	0.0525348	0.0172835	0.0561388	1.60388	Stable
Ccdc93	0.10018	0.0829607	0.579697	0.2721	Stable
Cck	0.015374	0.491863	1.04317e-30	-4.99969	Down
Ccl25	0.0900412	0.126467	0.287986	-0.490109	Stable
Ccl27a	0.0310023	0.0460157	0.591473	-0.56975	Stable
Ccm2	0.0773895	0.122682	0.167632	-0.664717	Stable
Ccnc	0.0681066	0.0865751	0.568141	-0.346157	Stable
Ccnd3	0.0556199	0.0175753	0.041499	1.66205	Stable
Ccni	0.0660266	0.0835886	0.595336	-0.34026	Stable
Ccnjl	0.0246245	0.00848228	0.221633	1.53757	Stable
Ccnk	0.0648705	0.012894	0.00723676	2.33086	Up
Ccnl1	0.0435265	0.112981	0.00831117	-1.37611	Stable
Ccnl2	0.0813518	0.177903	0.00320644	-1.12885	Stable
Ccnt1	0.0556068	0.120481	0.0298099	-1.11547	Stable
Ccnt2	0.174009	0.324072	0.000364256	-0.897152	Stable
Ccny	0.364049	0.166586	7.30661e-05	1.12787	Stable
Ccr9	0.0591269	0.0129706	0.0140503	2.18857	Stable
Ccs	0.0215943	0.0518984	0.116386	-1.26504	Stable
Ccser1	1.93398	1.51196	0.092453	0.355156	Stable
Ccser2	0.154138	0.123639	0.432566	0.31808	Stable
Cct6a	0.0218172	0.0394254	0.362181	-0.853655	Stable
Cct7	0.0403616	0.0788371	0.124312	-0.965891	Stable
Cct8	0.0378471	0.0479816	0.690173	-0.342299	Stable
Ccz1	0.0620038	0.132392	0.0206636	-1.09438	Stable
Cd180	0.0341646	0.00439358	0.0337877	2.95903	Stable
Cd200	0.0591217	0.0217788	0.0597	1.44076	Stable
Cd276	0.0340676	0.0129589	0.172213	1.39446	Stable
Cd2ap	0.172974	0.077628	0.0059449	1.1559	Stable
Cd46	0.117633	0.104637	0.704107	0.168904	Stable
Cd47	0.197345	0.0830514	0.00143565	1.24864	Stable
Cd81	0.0970373	0.88026	1.76084e-45	-3.18132	Down
Cd99l2	0.118385	0.0832267	0.259249	0.508367	Stable
Cdadc1	0.115251	0.0430158	0.00822867	1.42185	Stable
Cdan1	0.0434355	0.0222053	0.226774	0.967973	Stable
Cdc123	0.0810671	0.0993424	0.578444	-0.293293	Stable
Cdc14b	0.127967	0.179176	0.214538	-0.485611	Stable
Cdc23	0.0529082	0.026155	0.174093	1.01641	Stable
Cdc26	0.0462581	0.0872072	0.121245	-0.91474	Stable
Cdc27	0.11191	0.146034	0.387961	-0.383971	Stable
Cdc37	0.0223967	0.00439157	0.138744	2.35048	Stable
Cdc37l1	0.087414	0.190456	0.00212733	-1.12353	Stable
Cdc40	0.0446822	0.168703	1.44638e-05	-1.91671	Stable
Cdc42	0.204574	0.120257	0.0270715	0.766498	Stable
Cdc42bpa	0.699474	0.250908	2.99411e-12	1.47911	Stable
Cdc42bpb	0.260571	0.0703402	5.17342e-07	1.88926	Stable
Cdc42se2	0.128216	0.156162	0.451144	-0.284464	Stable
Cdc5l	0.0246817	0.101379	0.00105101	-2.03825	Down
Cdc7	0.0277707	0.0173168	0.490066	0.68139	Stable
Cdc73	0.243673	0.105682	0.000495848	1.20522	Stable
Cdh10	0.542732	0.423492	0.244772	0.357906	Stable
Cdh11	0.391048	0.193454	0.000243441	1.01535	Stable
Cdh12	0.448879	0.421721	0.959678	0.0900375	Stable
Cdh13	1.1109	0.86993	0.0617259	0.352758	Stable
Cdh18	1.22318	0.630291	2.20775e-10	0.956551	Stable
Cdh2	0.762752	0.103441	7.57992e-30	2.88241	Up
Cdh22	0.195877	0.0888511	0.00181256	1.14049	Stable
Cdh23	0.0626233	0.00843648	0.00556045	2.89199	Up
Cdh4	0.709053	0.249217	2.15493e-12	1.50849	Stable
Cdh6	0.131532	0.0783191	0.0979797	0.747981	Stable
Cdh7	0.134549	0.26153	0.00186981	-0.958839	Stable
Cdh8	0.646307	0.298867	1.89931e-07	1.11271	Stable
Cdh9	0.108886	0.48603	5.99849e-16	-2.15823	Down
Cdip1	0.155703	0.358911	2.33862e-06	-1.20483	Stable
Cdk11b	0.0432073	0.217473	3.97379e-08	-2.33149	Down
Cdk12	0.184242	0.289843	0.0119528	-0.653672	Stable
Cdk13	0.342977	0.122826	1.35302e-06	1.48149	Stable
Cdk14	0.838442	0.270351	9.82286e-17	1.63288	Stable
Cdk16	0.0405446	0.0780782	0.124789	-0.945411	Stable
Cdk17	0.358189	0.15507	2.4503e-05	1.2078	Stable
Cdk19	0.101243	0.138861	0.264098	-0.45582	Stable
Cdk4	0.021821	0.0348905	0.500533	-0.677121	Stable
Cdk5	0.0153765	0.108947	2.57935e-05	-2.82482	Down
Cdk5rap2	0.107122	0.0214792	0.00052987	2.31824	Up
Cdk7	0.0400417	0.131172	0.000751461	-1.71188	Stable
Cdk8	1.95678	0.153158	5.5195e-102	3.67539	Up
Cdk9	0.033875	0.0304332	0.814923	0.154573	Stable
Cdkal1	0.475128	0.147568	3.34286e-10	1.68694	Stable
Cdkl1	0.0716781	0.0390504	0.162201	0.876195	Stable
Cdkl2	0.0557683	0.0406965	0.440892	0.454539	Stable
Cdkl3	0.052696	0.0969345	0.117819	-0.879317	Stable
Cdkl5	0.29037	0.114628	3.79952e-05	1.34094	Stable
Cdon	0.123481	0.0304563	0.000420498	2.01948	Up
Cds1	0.110849	0.00890844	1.8384e-05	3.63728	Up
Cds2	0.150298	0.0566934	0.00242165	1.40658	Stable
Cdv3	0.0280106	0.0127245	0.302521	1.13836	Stable
Cdyl	0.158753	0.0215279	1.4779e-06	2.88251	Up
Cdyl2	0.243071	0.124214	0.00394174	0.968556	Stable
Cecr5	0.0614875	0.0174545	0.0226785	1.81669	Stable
Celf1	0.31516	0.235635	0.208241	0.419532	Stable
Celf2	2.73069	1.88389	1.50064e-24	0.535552	Stable
Celf3	0.146532	0.177468	0.478433	-0.276336	Stable
Celf4	1.72064	0.621102	4.909e-33	1.47004	Stable
Cenpc1	0.106714	0.140051	0.360122	-0.392206	Stable
Cenpp	0.149624	0.096067	0.121593	0.639232	Stable
Cep104	0.0247314	0.0525367	0.176271	-1.08698	Stable
Cep112	0.409895	0.119698	1.29429e-09	1.77585	Stable
Cep120	0.118912	0.0697518	0.103391	0.769594	Stable
Cep126	0.106477	0.106042	0.953151	0.00589674	Stable
Cep128	0.0770995	0.00886305	0.000686498	3.12085	Up
Cep162	0.0873506	0.0523741	0.177981	0.737963	Stable
Cep164	0.0810368	0.320774	4.40554e-10	-1.98491	Stable
Cep170	0.327786	0.0697065	4.02227e-10	2.23339	Up
Cep19	0.0157143	0.0390667	0.162732	-1.31386	Stable
Cep192	0.061908	0.0608878	0.931561	0.0239742	Stable
Cep250	0.0587076	0.087904	0.333641	-0.582383	Stable
Cep290	0.0780203	0.0865508	0.808929	-0.149698	Stable
Cep295	0.104913	0.0742283	0.32359	0.499151	Stable
Cep350	0.809199	0.166924	4.1346e-25	2.2773	Up
Cep44	0.0247517	0.0831961	0.00817376	-1.74899	Stable
Cep57	0.0277241	0.0256979	0.884111	0.10949	Stable
Cep68	0.028702	0.140136	1.58736e-05	-2.2876	Down
Cep70	0.105238	0.0530941	0.0503035	0.98704	Stable
Cep78	0.0431524	0.174564	7.38481e-06	-2.01624	Down
Cep83	0.16638	0.081741	0.00981794	1.02535	Stable
Cep83os	0.0249105	0.0695033	0.0341201	-1.48033	Stable
Cep85l	0.102846	0.0697142	0.253798	0.560965	Stable
Cep89	0.0554351	0.0488497	0.71365	0.182452	Stable
Cep95	0.0495283	0.107417	0.0428963	-1.1169	Stable
Cep97	0.0339088	0.00878521	0.0841891	1.94851	Stable
Cept1	0.140425	0.0521535	0.0030303	1.42897	Stable
Cerk	0.105128	0.217916	0.00260785	-1.05162	Stable
Cers4	0.0927578	0.0960064	0.968006	-0.0496622	Stable
Cers5	0.0906417	0.106128	0.707723	-0.227561	Stable
Cers6	0.471218	0.46496	0.7119	0.0192877	Stable
Cetn3	0.0341378	0.0525799	0.446758	-0.623144	Stable
Cfap20	0.0435324	0.0611777	0.512592	-0.490917	Stable
Cfap36	0.101854	0.0566821	0.0957909	0.845541	Stable
Cfap54	0.105274	0.0567173	0.0772886	0.892283	Stable
Cfdp1	0.144652	0.148871	0.906996	-0.0414759	Stable
Cfl2	0.00931115	0.103867	5.57919e-06	-3.47964	Down
Cgrrf1	0.0306436	0.0561586	0.248192	-0.873924	Stable
Chac2	0.0215829	0.0612136	0.0490523	-1.50397	Stable
Chadl	0.0247856	0.026303	0.988851	-0.0857263	Stable
Chchd2	0.00640297	0.0570814	0.0018222	-3.15621	Down
Chchd3	0.316005	0.293953	0.885865	0.104362	Stable
Chchd6	0.296962	0.158622	0.00318442	0.904682	Stable
Chchd7	0.0378669	0.0789959	0.0887342	-1.06084	Stable
Chd1	0.162655	0.11961	0.248334	0.443477	Stable
Chd2	0.381006	0.193312	0.000344669	0.978882	Stable
Chd3	0.233785	0.238396	0.80399	-0.0281777	Stable
Chd4	0.193279	0.137005	0.177977	0.496456	Stable
Chd5	0.269768	0.275414	0.792059	-0.0298847	Stable
Chd6	0.529655	0.461382	0.835119	0.199091	Stable
Chd7	0.230021	0.0353597	1.53523e-08	2.70158	Up
Chd8	0.188596	0.17452	0.829047	0.111911	Stable
Chd9	0.582988	0.537667	0.962527	0.116752	Stable
Cherp	0.0553605	0.127812	0.0140463	-1.20709	Stable
Chfr	0.109256	0.0828431	0.400707	0.399254	Stable
Chga	0.0496734	0.241795	5.58152e-09	-2.28324	Down
Chgb	0.174494	0.549013	3.06641e-14	-1.65366	Stable
Chic1	0.0842689	0.117144	0.310867	-0.475208	Stable
Chic2	0.0618824	0.0177606	0.0226785	1.80085	Stable
Chid1	0.087345	0.0888132	0.971771	-0.0240476	Stable
Chka	0.247613	0.308302	0.17951	-0.31626	Stable
Chl1	0.443808	0.344017	0.200544	0.367458	Stable
Chm	0.248391	0.219507	0.685567	0.17835	Stable
Chmp3	0.0493276	0.0924349	0.119495	-0.906043	Stable
Chmp4b	0.0588571	0.0307231	0.171753	0.937893	Stable
Chn1	0.325435	0.1983	0.0149079	0.71468	Stable
Chn2	0.519563	0.12764	2.89863e-13	2.02522	Up
Chordc1	0.0524263	0.0478169	0.807056	0.132769	Stable
Chp1	0.0617564	0.0917134	0.322343	-0.570543	Stable
Chpt1	0.0759628	0.100895	0.444022	-0.409489	Stable
Chrm3	0.919746	0.854227	0.780049	0.106617	Stable
Chrnb2	0.110683	0.031089	0.00198093	1.83196	Stable
Chst11	0.324445	0.0697791	5.98205e-10	2.21711	Up
Chst8	0.179949	0.00441385	1.26418e-09	5.34941	Up
Chsy1	0.0690969	0.0414861	0.199069	0.735995	Stable
Chsy3	0.65944	0.217717	4.98224e-13	1.59879	Stable
Chuk	0.0952296	0.0653748	0.309106	0.542676	Stable
Ciapin1	0.00924045	0.0828612	0.000130947	-3.16466	Down
Cipc	0.0587826	0.0428022	0.490066	0.457703	Stable
Cisd2	0.0371131	0.0390661	0.980143	-0.0739909	Stable
Cit	0.416301	0.963841	1.90225e-20	-1.21117	Stable
Ciz1	0.0740725	0.074026	0.953383	0.0009052	Stable
Ckap4	0.00929202	0.0216017	0.351324	-1.21708	Stable
Ckap5	0.193292	0.2238	0.464903	-0.211427	Stable
Ckb	0.0473509	0.395896	3.95474e-19	-3.06366	Down
Ckmt1	0.0438624	0.167723	2.3766e-05	-1.93502	Stable
Clasp1	0.719577	0.198304	2.03553e-17	1.85943	Stable
Clasp2	0.785871	0.400524	5.27617e-07	0.972406	Stable
Clasrp	0.0656383	0.351224	2.13704e-13	-2.41978	Down
Clcn2	0.0589461	0.0345608	0.255085	0.770259	Stable
Clcn3	0.290898	0.263331	0.757671	0.143636	Stable
Clcn4	0.0591797	0.101756	0.15396	-0.781939	Stable
Clcn5	0.0994675	0.0130539	0.000162847	2.92975	Up
Clcn6	0.117771	0.0304994	0.000790624	1.94913	Stable
Cldn12	0.0153964	0.0173788	0.939855	-0.174741	Stable
Cldn34c1	0.00929314	0.00427952	0.572187	1.11872	Stable
Clec16a	0.36554	0.148895	1.02736e-05	1.29573	Stable
Clic4	0.0215749	0.0305665	0.664401	-0.502599	Stable
Clint1	0.15545	0.086531	0.0435402	0.845161	Stable
Clip1	0.582267	0.280942	3.96462e-06	1.05141	Stable
Clip2	0.167843	0.0716276	0.00287614	1.22852	Stable
Clip3	0.0960094	0.0477158	0.0772952	1.00871	Stable
Clip4	0.127244	0.0747291	0.0855985	0.767858	Stable
Clk1	0.117654	0.244574	0.000770183	-1.05573	Stable
Clk3	0.0625383	0.0439239	0.41295	0.509733	Stable
Clk4	0.10243	0.104483	0.937115	-0.0286336	Stable
Clmn	0.0652102	0.0173791	0.0165406	1.90774	Stable
Clns1a	0.0431718	0.0392378	0.80983	0.137845	Stable
Clock	0.17929	0.215371	0.376897	-0.264528	Stable
Clpb	0.147556	0.0304299	4.06312e-05	2.2777	Up
Clptm1	0.0687998	0.216941	1.154e-05	-1.65683	Stable
Clpx	0.0526621	0.108057	0.0434122	-1.03696	Stable
Clstn1	0.528333	0.0781315	1.18912e-19	2.75747	Up
Clstn2	1.24731	0.568931	1.1994e-14	1.13249	Stable
Clstn3	0.291826	0.106302	8.53726e-06	1.45695	Stable
Cltb	0.074246	0.157162	0.00964396	-1.08186	Stable
Cltc	0.373444	0.118836	3.5605e-08	1.65192	Stable
Clu	0.0933536	0.317129	2.03322e-08	-1.76429	Stable
Cluap1	0.0563576	0.0699234	0.661791	-0.311167	Stable
Cluh	0.0524171	0.0522655	0.943358	0.00417782	Stable
Clvs1	0.504514	0.412604	0.402845	0.290136	Stable
Clvs2	0.170565	0.0694713	0.00218562	1.29583	Stable
Clybl	0.144037	0.128107	0.674442	0.169091	Stable
Cmas	0.0805037	0.0216061	0.0073716	1.89762	Stable
Cmc1	0.0556192	0.0173931	0.0415137	1.67707	Stable
Cmip	0.788128	0.338881	2.73714e-10	1.21765	Stable
Cmpk1	0.0681125	0.0259586	0.047128	1.39171	Stable
Cmss1	2.47413	0.108905	9.99997e-149	4.50578	Up
Cnbp	0.0375906	0.0172892	0.227963	1.1205	Stable
Cnep1r1	0.0524457	0.0388805	0.521655	0.431777	Stable
Cnksr2	0.719666	0.250938	3.06021e-13	1.52	Stable
Cnn3	0.0279987	0.0128918	0.302976	1.11891	Stable
Cnnm1	0.187027	0.073957	0.00126419	1.33849	Stable
Cnnm2	0.285125	0.0994588	9.52569e-06	1.51942	Stable
Cnot1	0.301933	0.109067	9.51268e-06	1.46901	Stable
Cnot10	0.112686	0.179486	0.0648229	-0.671572	Stable
Cnot2	0.362728	0.0961887	1.84322e-09	1.91495	Stable
Cnot4	0.332728	0.303749	0.873869	0.131463	Stable
Cnot6	0.0869494	0.0130723	0.000663962	2.73366	Up
Cnot6l	0.210381	0.0740166	0.000143778	1.50708	Stable
Cnot7	0.0786837	0.0349615	0.0629144	1.1703	Stable
Cnot9	0.058828	0.0525933	0.758878	0.161623	Stable
Cnp	0.109859	0.0401769	0.00777917	1.45122	Stable
Cnrip1	0.0872033	0.212334	0.000391612	-1.28388	Stable
Cnst	0.0958102	0.0261536	0.00331783	1.87317	Stable
Cntln	0.178548	0.127267	0.197671	0.488457	Stable
Cntn1	1.06744	0.615753	5.10289e-06	0.793728	Stable
Cntn3	0.608015	0.722364	0.0076768	-0.248619	Stable
Cntn4	1.30414	1.75827	8.41742e-13	-0.431052	Stable
Cntn5	1.69888	1.75168	0.0188641	-0.0441543	Stable
Cntn6	0.551298	0.644459	0.0418211	-0.225256	Stable
Cntnap2	3.10434	3.28643	3.38234e-05	-0.0822349	Stable
Cntnap4	0.553799	0.564833	0.422162	-0.0284608	Stable
Cntnap5a	1.1491	1.3387	1.46048e-05	-0.220321	Stable
Cntnap5b	0.838589	0.282441	2.27194e-16	1.57002	Stable
Cntnap5c	0.4392	0.742538	1.97728e-07	-0.757589	Stable
Cntrl	0.0816621	0.00888125	0.000479031	3.20083	Up
Cobl	0.332831	0.0261387	4.56003e-15	3.67053	Up
Cog1	0.0432418	0.0349536	0.655536	0.306986	Stable
Cog2	0.0564846	0.0214914	0.0784275	1.3941	Stable
Cog3	0.0903483	0.0303826	0.0120455	1.57225	Stable
Cog4	0.0844764	0.109753	0.470846	-0.377637	Stable
Cog5	0.36334	0.214085	0.00688736	0.763133	Stable
Cog7	0.0400669	0.165425	1.10336e-05	-2.0457	Down
Col19a1	0.242649	0.842134	4.19311e-25	-1.79518	Stable
Col20a1	0.0308516	0.0129033	0.229068	1.2576	Stable
Col23a1	0.079006	0.0128467	0.00186806	2.62057	Up
Col25a1	0.348033	0.410086	0.309779	-0.236701	Stable
Col4a1	0.0586621	0.00865956	0.00566658	2.76006	Up
Col4a3bp	0.250487	0.0654545	6.3193e-07	1.93617	Stable
Commd10	0.174834	0.119589	0.139558	0.547904	Stable
Comt	0.0434583	0.160313	6.55167e-05	-1.88319	Stable
Copa	0.143505	0.130269	0.798464	0.139605	Stable
Copb1	0.056414	0.105097	0.0854392	-0.8976	Stable
Copb2	0.0408357	0.0307348	0.591202	0.409957	Stable
Cope	0.0404743	0.130997	0.000790467	-1.69445	Stable
Copg1	0.0813088	0.0438785	0.125566	0.889898	Stable
Copg2	1.05813	0.324371	1.0086e-22	1.7058	Stable
Cops2	0.0742061	0.0447385	0.193399	0.73002	Stable
Cops3	0.0349506	0.0679882	0.178905	-0.959967	Stable
Cops7b	0.0494041	0.00437957	0.00572042	3.49577	Up
Copz1	0.0402693	0.0394337	0.916518	0.0302501	Stable
Coq10a	0.0154058	0.02588	0.525199	-0.748361	Stable
Coq10b	0.0319111	0.0392838	0.750951	-0.299877	Stable
Coq2	0.0688728	0.0128914	0.00516188	2.41753	Up
Coq3	0.0309977	0.12133	0.000509362	-1.9687	Stable
Coro1c	0.117946	0.0217519	0.000142157	2.43891	Up
Coro2b	0.312153	0.101375	7.0645e-07	1.62255	Stable
Coro7	0.195807	0.0796337	0.00103116	1.29798	Stable
Cotl1	0.0248237	0.0524132	0.176271	-1.07821	Stable
Cox10	0.0873465	0.0616509	0.331999	0.502627	Stable
Cox11	0.00624181	0.0744854	0.000148906	-3.57692	Down
Cox20	0.0682045	0.0478255	0.389907	0.512088	Stable
Cox4i1	0.0133386	0.491697	3.45686e-31	-5.20409	Down
Cox6a1	0.003054	0.299121	5.52063e-20	-6.61389	Down
Cox6b1	0.0249785	0.158111	5.76374e-07	-2.66218	Down
Cox6c	0.0593913	0.292486	8.35119e-11	-2.30004	Down
Cox7a2l	0.0248033	0.0085236	0.221633	1.541	Stable
Cox7b	0.0497013	0.359519	2.55773e-16	-2.85471	Down
Cpa6	0.0631638	0.0184582	0.0225106	1.77484	Stable
Cpd	0.150059	0.0877765	0.0641561	0.773623	Stable
Cpe	0.704663	0.649036	0.786234	0.118634	Stable
Cpeb1	0.181892	0.0825805	0.00490572	1.13921	Stable
Cpeb2	0.213124	0.0441064	4.7626e-07	2.27263	Up
Cpeb3	0.589161	1.36397	4.39212e-32	-1.21108	Stable
Cpeb4	0.316549	0.0841117	1.76937e-08	1.91205	Stable
Cplx1	0.135142	0.0708282	0.0376416	0.932079	Stable
Cplx2	0.0573966	0.0482118	0.705787	0.25158	Stable
Cpne2	0.0308549	0.0262329	0.758269	0.234118	Stable
Cpne3	0.0585912	0.017384	0.0307051	1.75292	Stable
Cpne4	0.65941	0.232	2.13831e-11	1.50705	Stable
Cpne5	0.0968062	0.0998448	0.961755	-0.0445881	Stable
Cpne6	0.041011	0.104337	0.0127039	-1.34717	Stable
Cpne8	0.10317	0.0579244	0.0938804	0.832775	Stable
Cpne9	0.0899399	0.00864063	0.000231234	3.37975	Up
Cpox	0.0155415	0.0216541	0.720269	-0.478512	Stable
Cpped1	0.0659517	0.0394378	0.244107	0.741831	Stable
Cpq	0.0858752	0.0349566	0.037563	1.29668	Stable
Cpsf2	0.0215711	0.0173356	0.751186	0.31536	Stable
Cpsf3	0.0770481	0.0823284	0.913266	-0.0956295	Stable
Cpsf6	0.190342	0.106708	0.0224584	0.83493	Stable
Cpsf7	0.092933	0.0487771	0.0792224	0.929986	Stable
Cpt1c	0.0750975	0.127798	0.100664	-0.767029	Stable
Cr1l	0.049786	0.044074	0.75762	0.175811	Stable
Cradd	0.0586741	0.0399708	0.36554	0.553775	Stable
Cramp1l	0.0865193	0.0402205	0.0502879	1.10509	Stable
Crat	0.0615617	0.0778871	0.608082	-0.339352	Stable
Crb1	0.0471174	0.00435978	0.00814413	3.43393	Up
Crbn	0.0694175	0.0392554	0.196777	0.822408	Stable
Creb1	0.0864741	0.0345414	0.0297042	1.32394	Stable
Creb3	0.0215987	0.056633	0.0764773	-1.3907	Stable
Creb3l2	0.08422	0.0352014	0.0383089	1.25853	Stable
Crebbp	0.439675	0.308126	0.0686257	0.512914	Stable
Crebl2	0.0431681	0.043693	0.959678	-0.0174365	Stable
Crebrf	0.142113	0.100003	0.223393	0.506997	Stable
Crebzf	0.0217339	0.0734996	0.0120736	-1.75779	Stable
Creld1	0.0401354	0.217576	9.35722e-09	-2.43857	Down
Crem	0.0310985	0.0220515	0.568141	0.495965	Stable
Crim1	0.25489	0.0264033	8.72458e-11	3.27108	Up
Crk	0.0867787	0.0744013	0.645972	0.222013	Stable
Crkl	0.0805131	0.0272353	0.0151769	1.56374	Stable
Crmp1	0.247128	0.0477674	3.56066e-08	2.37116	Up
Crocc	0.0896429	0.0659455	0.372293	0.442916	Stable
Crot	0.0586199	0.0310171	0.171483	0.918329	Stable
Crtac1	0.229082	0.209592	0.770262	0.12828	Stable
Crtc1	0.17746	0.0610437	0.000454532	1.53958	Stable
Crtc2	0.0308617	0.00432867	0.0482899	2.83382	Stable
Crtc3	0.209154	0.237949	0.551534	-0.186086	Stable
Cry1	0.0525288	0.0220491	0.103486	1.25239	Stable
Cry2	0.0840237	0.060657	0.389907	0.470122	Stable
Cryl1	0.0976107	0.0699679	0.347793	0.480348	Stable
Cryzl1	0.0341176	0.139972	7.23028e-05	-2.03655	Down
Csdc2	0.0249174	0.150716	1.9018e-06	-2.5966	Down
Csde1	0.144934	0.114841	0.4154	0.335754	Stable
Cse1l	0.0751133	0.0564072	0.472255	0.413188	Stable
Csgalnact1	0.231141	0.0759138	1.96226e-05	1.60634	Stable
Csgalnact2	0.0463499	0.01727	0.100176	1.4243	Stable
Csmd1	3.31547	3.04345	0.000504579	0.123507	Stable
Csmd2	1.23513	0.263154	2.22215e-38	2.23068	Up
Csmd3	1.8029	0.829772	1.5947e-23	1.11953	Stable
Csnk1a1	0.177563	0.15805	0.675379	0.167947	Stable
Csnk1d	0.0584991	0.0523381	0.758403	0.160554	Stable
Csnk1g1	0.251034	0.25278	0.941542	-0.00999673	Stable
Csnk1g2	0.0498717	0.00887989	0.0159461	2.48961	Stable
Csnk1g3	0.192752	0.0696592	0.00040939	1.46836	Stable
Csnk2a1	0.145786	0.048211	0.00118411	1.59642	Stable
Csnk2a2	0.0959403	0.0440517	0.0396752	1.12294	Stable
Cspg5	0.0745526	0.0826757	0.834632	-0.149204	Stable
Cspp1	0.229438	0.442982	4.06803e-06	-0.94914	Stable
Csrnp3	0.525955	0.466876	0.826056	0.1719	Stable
Csrp2bp	0.056181	0.0476392	0.709815	0.237933	Stable
Cstf2	0.102131	0.0912407	0.72905	0.162671	Stable
Cstf3	0.186587	0.33671	0.000584392	-0.851655	Stable
Ctbp1	0.0619998	0.00865691	0.0039701	2.84034	Up
Ctcf	0.12066	0.0393119	0.00252267	1.61791	Stable
Ctdp1	0.0670499	0.0129741	0.00714412	2.3696	Up
Ctdsp2	0.0649162	0.00422842	0.000948208	3.94039	Up
Ctdspl	0.285886	0.135848	0.000721519	1.07345	Stable
Ctdspl2	0.0743031	0.19442	0.000361104	-1.38768	Stable
Ctif	0.602873	0.207488	2.98375e-11	1.53883	Stable
Ctnna1	0.212263	0.0611617	1.38997e-05	1.79515	Stable
Ctnna2	2.33255	1.64764	2.81547e-07	0.501501	Stable
Ctnna3	1.48843	1.62853	6.86186e-06	-0.129772	Stable
Ctnnal1	0.0751978	0.0477947	0.26956	0.653839	Stable
Ctnnb1	0.184968	0.0394567	4.24357e-06	2.22893	Up
Ctnnbl1	0.170415	0.158002	0.819385	0.109112	Stable
Ctnnd2	2.29436	2.16317	0.170537	0.0849429	Stable
Ctps2	0.15804	0.12711	0.423528	0.314209	Stable
Ctr9	0.0310636	0.0648959	0.124737	-1.0629	Stable
Ctsa	0.018497	0.0481731	0.110595	-1.38094	Stable
Ctsb	0.0557196	0.04341	0.571049	0.360158	Stable
Ctsf	0.0307684	0.0438067	0.591202	-0.509703	Stable
Ctsl	0.0216041	0.312095	4.78581e-17	-3.85261	Down
Ctso	0.00307474	0.0130905	0.277206	-2.08999	Stable
Cttnbp2	0.577629	0.613168	0.18394	-0.0861376	Stable
Cttnbp2nl	0.049846	0.0348303	0.46784	0.517136	Stable
Cuedc1	0.103534	0.104518	0.986996	-0.0136458	Stable
Cul1	0.183941	0.117899	0.0871294	0.641699	Stable
Cul2	0.0724626	0.0622132	0.667363	0.220018	Stable
Cul3	0.206097	0.0737857	0.00019089	1.48191	Stable
Cul4a	0.132491	0.056879	0.0118631	1.21992	Stable
Cul5	0.134623	0.115008	0.580222	0.227193	Stable
Cul9	0.177433	0.11774	0.12171	0.591669	Stable
Cux1	0.529424	0.263502	1.45328e-05	1.00661	Stable
Cux2	0.391022	0.239404	0.00655871	0.707801	Stable
Cwc15	0.00641726	0.0391423	0.0204485	-2.6087	Stable
Cwc22	0.108834	0.0348713	0.00409342	1.64202	Stable
Cwc27	0.235625	0.225076	0.919823	0.066078	Stable
Cwf19l2	0.0775076	0.26663	2.11874e-07	-1.78243	Stable
Cx3cr1	0.0862454	0.0214581	0.00388533	2.00693	Up
Cxcl17	0.0186607	0.0625119	0.0278345	-1.74413	Stable
Cxxc5	0.0968453	0.0215898	0.00146826	2.16533	Up
Cyb5a	0.0506121	0.0493753	0.89853	0.0356941	Stable
Cyb5b	0.124687	0.0664498	0.0480128	0.907971	Stable
Cyb5r4	0.0872785	0.0521536	0.177251	0.742858	Stable
Cyfip1	0.238681	0.156516	0.0591152	0.608774	Stable
Cyfip2	0.695858	0.202624	7.34957e-16	1.77999	Stable
Cyhr1	0.030842	0.0891245	0.016105	-1.53092	Stable
Cyld	0.156642	0.0925931	0.0609098	0.758494	Stable
Cyp51	0.0769097	0.0304943	0.0374254	1.33463	Stable
Cyp7b1	0.978628	0.0703307	1.6877e-47	3.79853	Up
Cystm1	0.102722	0.00436175	1.16537e-05	4.55769	Up
Cyth3	0.134869	0.108657	0.490066	0.311787	Stable
D030028A08Rik	0.0463735	0.0700208	0.387377	-0.594484	Stable
D030047H15Rik	0.140359	0.0669214	0.018764	1.06858	Stable
D030068K23Rik	0.204905	0.0423618	7.34415e-07	2.27412	Up
D130017N08Rik	0.0187299	0.0260381	0.691564	-0.475281	Stable
D130040H23Rik	0.071118	0.0346034	0.104182	1.0393	Stable
D130043K22Rik	0.0793146	0.189288	0.0010051	-1.25492	Stable
D17Wsu92e	0.171749	0.147968	0.623105	0.215016	Stable
D1Ertd622e	0.040788	0.0262711	0.433957	0.634669	Stable
D230017M19Rik	0.4494	0.0565402	1.05295e-17	2.99065	Up
D230025D16Rik	0.0432551	0.0740378	0.230744	-0.775391	Stable
D330041H03Rik	0.0556879	0.0131976	0.0196742	2.07709	Stable
D3Ertd751e	0.0534113	0.0734977	0.463432	-0.460556	Stable
D430041D05Rik	0.948047	0.543416	1.559e-05	0.802901	Stable
D430042O09Rik	0.13838	0.162732	0.553858	-0.233863	Stable
D5Ertd579e	0.184944	0.105055	0.0326431	0.815938	Stable
D630045J12Rik	0.238639	0.10411	0.000771742	1.19672	Stable
D930015M05Rik	0.0739659	0.0128814	0.00264068	2.52157	Up
D930016D06Rik	0.0590309	0.0695301	0.75394	-0.236167	Stable
Daam1	0.406777	0.287561	0.0804583	0.50037	Stable
Daam2	0.0751344	0.0174297	0.00630059	2.10792	Up
Dab1	2.23406	1.0629	2.93303e-30	1.07166	Stable
Dab2ip	0.304628	0.0692871	6.60295e-09	2.13639	Up
Dach1	0.31756	0.0725862	4.92669e-09	2.12926	Up
Dag1	0.126731	0.10294	0.437433	0.29997	Stable
Dagla	0.121266	0.109216	0.73403	0.150989	Stable
Dalrd3	0.0312056	0.190623	5.11198e-08	-2.61085	Down
Dap3	0.0463319	0.0694918	0.388489	-0.584838	Stable
Dapk1	0.477967	0.247544	9.60355e-05	0.949226	Stable
Dars2	0.0279001	0.0565006	0.177342	-1.018	Stable
Dazap1	0.0839049	0.135628	0.119559	-0.692823	Stable
Dbi	0.00943225	0.0922105	3.81213e-05	-3.28926	Down
Dbnl	0.0463509	0.0651737	0.492588	-0.491692	Stable
Dbp	0.0279664	0.0174054	0.489643	0.684158	Stable
Dbt	0.0247599	0.0815903	0.0134957	-1.72039	Stable
Dcaf10	0.112793	0.0650131	0.104873	0.794873	Stable
Dcaf12	0.0216533	0.0434779	0.252546	-1.00569	Stable
Dcaf13	0.0627548	0.0217886	0.0445541	1.52615	Stable
Dcaf17	0.0215318	0.0984533	0.00086015	-2.19297	Down
Dcaf5	0.266575	0.21514	0.389062	0.309266	Stable
Dcaf6	0.274808	0.221933	0.356961	0.3083	Stable
Dcaf7	0.0586032	0.113818	0.0592707	-0.95768	Stable
Dcaf8	0.115756	0.0956919	0.560858	0.274624	Stable
Dcakd	0.0627936	0.101205	0.197671	-0.688585	Stable
Dcbld2	0.090868	0.0260528	0.00607504	1.80233	Stable
Dcc	1.53802	0.659282	9.70916e-22	1.22211	Stable
Dclk1	1.3336	0.879227	0.00027343	0.601023	Stable
Dclk2	0.311151	0.285	0.819372	0.126656	Stable
Dclre1c	0.0193271	0.0665368	0.0174588	-1.78353	Stable
Dcp1a	0.10791	0.0489241	0.0245966	1.14121	Stable
Dcp1b	0.127852	0.0606321	0.0246928	1.07633	Stable
Dcp2	0.0431338	0.0131226	0.0692563	1.71676	Stable
Dcps	0.0493923	0.030903	0.332992	0.676539	Stable
Dctn1	0.199123	0.0262111	5.27062e-08	2.92541	Up
Dctn2	0.0872812	0.0526497	0.177903	0.729247	Stable
Dctn3	0.0215213	0.0393531	0.361251	-0.870709	Stable
Dctn4	0.0876343	0.185786	0.00483561	-1.08407	Stable
Dctn6	0.0496162	0.0128975	0.0369976	1.94372	Stable
Dcun1d1	0.0791233	0.09604	0.611272	-0.279533	Stable
Dcun1d2	0.124988	0.0391767	0.00185726	1.67372	Stable
Dcun1d3	0.0786236	0.0535448	0.30783	0.554216	Stable
Dcun1d4	0.156799	0.0216359	2.08808e-06	2.85741	Up
Dcun1d5	0.037455	0.152515	2.93089e-05	-2.02572	Down
Dcx	0.176032	0.190766	0.737669	-0.115971	Stable
Dda1	0.0122843	0.0523942	0.0201238	-2.09259	Stable
Ddah1	0.0691094	0.0262888	0.0470186	1.39443	Stable
Ddb2	0.153435	0.13702	0.685894	0.163244	Stable
Ddhd1	0.309352	0.0300968	2.50683e-13	3.36156	Up
Ddhd2	0.0465023	0.336303	5.26522e-15	-2.85439	Down
Ddi2	0.0648348	0.0437313	0.347792	0.568103	Stable
Ddit3	0.00927835	0.118668	8.09915e-07	-3.67691	Down
Ddost	0.0217393	0.0656413	0.0309893	-1.5943	Stable
Ddr1	0.0537691	0.0707361	0.569816	-0.39567	Stable
Ddrgk1	0.0403794	0.241437	4.36424e-10	-2.57995	Down
Ddx1	0.0681636	0.122247	0.0789202	-0.842726	Stable
Ddx10	0.13901	0.057992	0.0070172	1.26126	Stable
Ddx17	0.278749	0.10899	5.57637e-05	1.35477	Stable
Ddx20	0.0123239	0.0305844	0.235705	-1.31133	Stable
Ddx23	0.0216852	0.122307	2.77865e-05	-2.49573	Down
Ddx24	0.096852	0.533941	4.94648e-22	-2.46283	Down
Ddx25	0.0185917	0.0353788	0.364254	-0.928225	Stable
Ddx27	0.0216992	0.0697736	0.0195063	-1.68504	Stable
Ddx31	0.0617954	0.0263264	0.0812242	1.23099	Stable
Ddx39b	0.0978648	0.0522507	0.0949006	0.905339	Stable
Ddx3x	0.0838115	0.00423922	0.000106093	4.30528	Up
Ddx42	0.0714287	0.100092	0.363899	-0.486747	Stable
Ddx46	0.0710154	0.245902	4.96195e-07	-1.79188	Stable
Ddx49	0.00634645	0.0355594	0.0362315	-2.48621	Stable
Ddx5	0.161742	0.104612	0.12809	0.628651	Stable
Ddx50	0.142201	0.391411	8.09991e-09	-1.46075	Stable
Ddx52	0.0123652	0.0434689	0.0567799	-1.81369	Stable
Ddx6	0.0784877	0.0391009	0.102092	1.00526	Stable
Deaf1	0.0892802	0.0442272	0.0788428	1.01341	Stable
Decr2	0.0216146	0.00866455	0.301749	1.31881	Stable
Dek	0.0748405	0.0272519	0.0268756	1.45746	Stable
Dennd1a	0.960739	0.547658	1.44874e-05	0.81087	Stable
Dennd1b	0.340067	0.163613	0.000300317	1.05553	Stable
Dennd4a	0.303337	0.178753	0.0134634	0.762956	Stable
Dennd4c	0.132821	0.0936271	0.21019	0.504486	Stable
Dennd5a	0.197472	0.0921782	0.00396782	1.09915	Stable
Dennd5b	0.310045	0.414841	0.0233098	-0.420081	Stable
Dennd6a	0.120819	0.124373	0.953857	-0.0418282	Stable
Dennd6b	0.0715763	0.322327	2.57177e-11	-2.17097	Down
Depdc5	0.255238	0.338313	0.062994	-0.406514	Stable
Desi1	0.146119	0.106943	0.243558	0.450304	Stable
Desi2	0.199285	0.231009	0.474803	-0.213113	Stable
Dexi	0.112226	0.0882199	0.439028	0.34723	Stable
Dfna5	0.129873	0.249876	0.00216301	-0.944109	Stable
Dgat1	0.046351	0.22174	5.30863e-08	-2.2582	Down
Dgcr6	0.0185361	0.03075	0.512592	-0.730253	Stable
Dgcr8	0.109081	0.0310514	0.00202035	1.81267	Stable
Dgkb	0.931158	0.478695	3.70984e-08	0.95992	Stable
Dgkd	0.259851	0.0963551	4.0283e-05	1.43125	Stable
Dgke	0.0623072	0.0355227	0.206463	0.810658	Stable
Dgkg	0.510486	0.384639	0.145918	0.408366	Stable
Dgkh	0.298763	0.239671	0.332992	0.317947	Stable
Dgki	1.24116	0.893093	0.0319085	0.474808	Stable
Dgkq	0.0411489	0.0175307	0.175338	1.23097	Stable
Dgkz	0.189608	0.165817	0.690579	0.193424	Stable
Dguok	0.0340048	0.11601	0.00164007	-1.77043	Stable
Dhcr7	0.0184808	0.0260501	0.690599	-0.495261	Stable
Dhdds	0.093873	0.245352	4.28298e-05	-1.38607	Stable
Dhrs1	0.0153223	0.0175979	0.939855	-0.19977	Stable
Dhtkd1	0.0399502	0.043876	0.941835	-0.13523	Stable
Dhx15	0.131553	0.00870136	1.38758e-06	3.91825	Up
Dhx16	0.0184777	0.0654752	0.0170588	-1.82516	Stable
Dhx29	0.0464278	0.0306218	0.409978	0.600427	Stable
Dhx30	0.107037	0.432742	1.35712e-13	-2.0154	Down
Dhx32	0.0736188	0.0721732	0.907644	0.0286109	Stable
Dhx36	0.0936392	0.081069	0.611272	0.207962	Stable
Dhx37	0.0184819	0.00441385	0.197671	2.06601	Stable
Dhx57	0.114064	0.104381	0.765107	0.127991	Stable
Dhx9	0.117489	0.0344791	0.0016801	1.76873	Stable
Diablo	0.0215437	0.0390539	0.361251	-0.858203	Stable
Diaph1	0.133966	0.0303679	0.000155732	2.14125	Up
Diaph2	0.417928	0.190987	1.86486e-05	1.12978	Stable
Dicer1	0.177474	0.039918	8.46682e-06	2.1525	Up
Dido1	0.158394	0.0744941	0.0100692	1.08832	Stable
Dip2a	0.250587	0.106244	0.00027685	1.23793	Stable
Dip2b	0.35902	0.280487	0.245175	0.356129	Stable
Dip2c	1.12928	0.761003	0.00523172	0.569434	Stable
Dirc2	0.0934218	0.0739086	0.50196	0.338017	Stable
Dis3l	0.044623	0.0221481	0.224908	1.01061	Stable
Dis3l2	0.295533	0.259535	0.616011	0.187386	Stable
Disc1	0.0463272	0.0565723	0.737836	-0.288235	Stable
Disp1	0.0616737	0.030709	0.134721	1.00599	Stable
Disp3	0.0992174	0.0126804	0.000160964	2.96799	Up
Dixdc1	0.176727	0.0894909	0.0119885	0.981714	Stable
Dlat	0.0689098	0.267865	1.67317e-08	-1.95873	Stable
Dlc1	0.4502	0.509149	0.126762	-0.177522	Stable
Dld	0.0448271	0.0661657	0.409233	-0.561714	Stable
Dleu2	0.142649	0.226753	0.0397567	-0.668649	Stable
Dlg1	0.398049	0.166956	4.87186e-06	1.25348	Stable
Dlg2	3.24805	3.26414	0.0495692	-0.00713008	Stable
Dlg3	0.165407	0.00867083	2.2024e-08	4.2537	Up
Dlg4	0.208687	0.0523607	3.87781e-06	1.99479	Stable
Dlg5	0.183073	0.0259599	2.38572e-07	2.81806	Up
Dlgap1	2.47898	3.37623	1.47027e-59	-0.445669	Stable
Dlgap2	1.80721	2.01791	4.50881e-07	-0.1591	Stable
Dlgap3	0.290675	0.118479	6.39016e-05	1.29478	Stable
Dlgap4	0.400082	0.108132	5.89119e-10	1.8875	Stable
Dlst	0.064825	0.150374	0.00646945	-1.21393	Stable
Dlx6os1	0.151399	0.289578	0.000685381	-0.935594	Stable
Dmap1	0.00922146	0.0229557	0.351324	-1.31578	Stable
Dmd	1.49721	1.08678	0.0167415	0.462209	Stable
Dmtf1	0.0857748	0.0392042	0.0621776	1.12955	Stable
Dmtn	0.13667	0.0741297	0.0471091	0.88257	Stable
Dmxl1	0.505576	0.226382	1.49528e-06	1.15917	Stable
Dmxl2	0.563122	0.210965	1.55698e-09	1.41645	Stable
Dnah1	0.0464323	0.0130365	0.0504838	1.83257	Stable
Dnah7b	0.322627	0.0128832	4.46933e-15	4.6463	Up
Dnah7c	0.0432896	0.00418603	0.0117108	3.37036	Stable
Dnaja1	0.0752728	0.0346163	0.0813664	1.12068	Stable
Dnaja2	0.0496483	0.0392929	0.610524	0.337477	Stable
Dnaja3	0.126924	0.0923049	0.277789	0.459483	Stable
Dnajb11	0.0368908	0.15715	1.59818e-05	-2.0908	Down
Dnajb12	0.0312844	0.0433829	0.594588	-0.471682	Stable
Dnajb14	0.0649891	0.0435213	0.347642	0.578476	Stable
Dnajb4	0.0904748	0.0824601	0.792059	0.13382	Stable
Dnajb6	0.116889	0.0394632	0.00437788	1.56656	Stable
Dnajc1	0.292946	0.264726	0.789604	0.146133	Stable
Dnajc10	0.126419	0.0696131	0.0692664	0.860786	Stable
Dnajc11	0.0865782	0.141928	0.112097	-0.713081	Stable
Dnajc12	0.0248569	0.0173274	0.610945	0.520587	Stable
Dnajc13	0.206239	0.0824588	0.000658552	1.32257	Stable
Dnajc14	0.0186464	0.00441385	0.197671	2.07879	Stable
Dnajc15	0.0650479	0.127089	0.0414843	-0.966261	Stable
Dnajc16	0.0343693	0.00862879	0.0840129	1.99389	Stable
Dnajc17	0.0338693	0.065579	0.177161	-0.953257	Stable
Dnajc18	0.0465509	0.145539	0.000561511	-1.64452	Stable
Dnajc19	0.092597	0.23522	9.87783e-05	-1.34497	Stable
Dnajc2	0.0310653	0.03941	0.743972	-0.343257	Stable
Dnajc21	0.0377468	0.0226631	0.36554	0.73601	Stable
Dnajc24	0.0774169	0.114234	0.268148	-0.561271	Stable
Dnajc27	0.0625864	0.0934502	0.327164	-0.57835	Stable
Dnajc3	0.0620055	0.100407	0.193824	-0.695389	Stable
Dnajc5	0.107024	0.0710968	0.214538	0.590082	Stable
Dnajc6	0.691009	0.601519	0.820017	0.200095	Stable
Dnajc7	0.147891	0.175799	0.487317	-0.249391	Stable
Dnajc8	0.0402003	0.186258	1.12608e-06	-2.21203	Down
Dnal1	0.0596	0.0606158	0.991808	-0.0243821	Stable
Dner	0.653542	0.431599	0.00839582	0.598589	Stable
Dnm1	0.498485	0.198108	9.59644e-08	1.33126	Stable
Dnm1l	0.230162	0.179082	0.306291	0.362024	Stable
Dnm2	0.157453	0.298088	0.000821912	-0.920815	Stable
Dnm3	0.965743	0.59779	0.000302899	0.692	Stable
Dnmbp	0.211239	0.0610196	1.75166e-05	1.79153	Stable
Dnmt1	0.0774043	0.039196	0.102776	0.981706	Stable
Dnmt3a	0.462171	0.427822	0.960187	0.111418	Stable
Dnttip1	0.0633489	0.0605027	0.921176	0.0663196	Stable
Dock1	0.152775	0.160444	0.870389	-0.0706627	Stable
Dock10	0.32662	0.172418	0.00184363	0.921704	Stable
Dock2	0.217762	0.00435585	1.69952e-11	5.64365	Up
Dock3	1.13408	0.878623	0.334654	0.3682	Stable
Dock4	0.941663	1.14828	3.68207e-05	-0.286194	Stable
Dock7	0.409854	0.404645	0.698875	0.0184533	Stable
Dock9	0.70304	0.206665	9.4899e-16	1.76631	Stable
Dok6	0.750917	0.425548	7.38755e-05	0.819332	Stable
Dok7	0.0248725	0.00857077	0.221633	1.53706	Stable
Donson	0.062668	0.025972	0.0807026	1.27077	Stable
Dopey1	0.278075	0.143357	0.0031199	0.955864	Stable
Dopey2	0.248826	0.176	0.142061	0.499564	Stable
Dpf1	0.0282568	0.0394804	0.615918	-0.482536	Stable
Dpf2	0.0656685	0.0172505	0.0163864	1.92857	Stable
Dph6	0.0943412	0.07477	0.504425	0.335428	Stable
Dpm1	0.0153115	0.219428	2.16856e-12	-3.84106	Down
Dpp10	1.64207	0.96486	6.94803e-10	0.767125	Stable
Dpp6	2.73788	1.36593	2.81005e-46	1.00317	Stable
Dpp8	0.0786664	0.0783625	0.974626	0.00558575	Stable
Dpy19l1	0.119809	0.0173192	0.000104381	2.79029	Up
Dpy19l3	0.0432684	0.0218863	0.226847	0.983283	Stable
Dpy19l4	0.11223	0.076867	0.208241	0.546028	Stable
Dpysl2	0.432513	0.113466	4.1381e-11	1.93048	Stable
Dpysl5	0.232704	0.0394871	2.17656e-08	2.55904	Up
Dram1	0.0124063	0.00869723	0.723658	0.512445	Stable
Dram2	0.0369203	0.0348033	0.870389	0.0851895	Stable
Drg1	0.169469	0.757364	3.70741e-28	-2.15997	Down
Drosha	0.232153	0.0569358	1.09957e-06	2.02767	Up
Drp2	0.0556122	0.0218322	0.0788741	1.34895	Stable
Dscam	1.59856	0.629549	7.69034e-26	1.34438	Stable
Dscaml1	0.985775	0.456539	1.07817e-10	1.11052	Stable
Dscr3	0.0411086	0.0521773	0.665402	-0.343982	Stable
Dst	1.53614	0.335659	1.70167e-49	2.19424	Up
Dstn	0.0278819	0.0305845	0.94499	-0.133474	Stable
Dstyk	0.143398	0.0535692	0.00234614	1.42055	Stable
Dtd1	0.256416	0.246561	0.987773	0.0565407	Stable
Dtna	0.68569	0.434534	0.00282821	0.658086	Stable
Dtnb	0.525049	0.379806	0.0966784	0.467188	Stable
Dtnbos	0.0624838	0.176205	0.000497739	-1.4957	Stable
Dtx1	0.0846596	0.0489066	0.150433	0.791644	Stable
Dtx3	0.0216598	0.0824487	0.00427308	-1.92847	Stable
Dus2	0.0628724	0.0737431	0.72905	-0.230082	Stable
Dus3l	0.0155737	0.140621	3.31801e-07	-3.17462	Down
Dusp11	0.0646083	0.0174635	0.0166316	1.88738	Stable
Dusp12	0.0338969	0.185283	2.15878e-07	-2.45051	Down
Dusp15	0.0340943	0.0655117	0.177251	-0.942224	Stable
Dusp16	0.0584674	0.0129007	0.0141616	2.18018	Stable
Dusp22	0.0726641	0.0524233	0.433142	0.471034	Stable
Dvl1	0.0338531	0.0348007	0.982144	-0.039828	Stable
Dvl2	0.0184523	0.0260935	0.690599	-0.49989	Stable
Dvl3	0.0402176	0.0520671	0.660587	-0.372547	Stable
Dym	0.474643	0.205989	1.7028e-06	1.20427	Stable
Dync1h1	0.481035	0.279756	0.0020264	0.781972	Stable
Dync1i1	0.819395	0.490734	0.000399974	0.739619	Stable
Dync1i2	0.261731	0.245775	0.907032	0.090747	Stable
Dync1li1	0.100019	0.0740108	0.388117	0.434464	Stable
Dync1li2	0.0943687	0.135903	0.232393	-0.526192	Stable
Dync2h1	0.313871	0.205318	0.0440417	0.612314	Stable
Dynlrb1	0.0418928	0.061227	0.423528	-0.547463	Stable
Dyrk1a	0.50307	0.0866275	2.08485e-17	2.53786	Up
Dyrk1b	0.0215403	0.00427026	0.13876	2.33464	Stable
Dzank1	0.218635	0.177625	0.386501	0.299694	Stable
Dzip1	0.156139	0.0953209	0.086994	0.711964	Stable
Dzip3	0.242667	0.286086	0.33793	-0.237475	Stable
E130114P18Rik	0.0995862	0.0128973	0.000224792	2.94887	Up
E130307A14Rik	0.407307	0.229766	0.00187776	0.825954	Stable
E130308A19Rik	0.174693	0.0567394	0.000257119	1.6224	Stable
E230016M11Rik	0.18862	0.227197	0.312519	-0.268462	Stable
E230029C05Rik	0.0665352	0.171598	0.000870044	-1.36684	Stable
E2f3	0.155995	0.0565708	0.00179247	1.46337	Stable
E330018M18Rik	0.018644	0.0043539	0.197671	2.09834	Stable
E530011L22Rik	0.043284	0.0433501	0.959678	-0.00220248	Stable
Eaf2	0.107288	0.143745	0.357726	-0.422024	Stable
Ebag9	0.0217402	0.0172036	0.751186	0.337657	Stable
Ebf1	0.262591	0.0172832	1.00786e-11	3.92537	Up
Ece1	0.204478	0.0349125	2.049e-07	2.55013	Up
Ece2	0.0947922	0.154521	0.0856536	-0.704959	Stable
Echs1	0.00312264	0.0306368	0.0238413	-3.29443	Stable
Eci2	0.0186222	0.0174547	0.904911	0.0934144	Stable
Ecsit	0.0247062	0.167865	1.62287e-07	-2.76436	Down
Eda	0.125607	0.0508258	0.00831289	1.30529	Stable
Edc3	0.0592551	0.0304915	0.170889	0.95853	Stable
Edem2	0.0217268	0.0434775	0.253055	-1.00079	Stable
Edem3	0.131179	0.0881336	0.179309	0.573769	Stable
Edf1	0.0126106	0.113007	5.15827e-06	-3.16371	Down
Edil3	0.599596	0.386805	0.00417239	0.632385	Stable
Eea1	0.16667	0.122643	0.264426	0.442531	Stable
Eed	0.0510308	0.0476797	0.897256	0.0979908	Stable
Eef1a1	0.149163	0.0877919	0.0727564	0.76473	Stable
Eef1a2	0.0985174	0.0844062	0.64328	0.223028	Stable
Eef1akmt1	0.00925783	0.0711771	0.000826436	-2.94267	Down
Eef2k	0.0998986	0.0696178	0.299358	0.521008	Stable
Eefsec	0.171175	0.316735	0.000772552	-0.887801	Stable
Eepd1	0.0652312	0.0740451	0.809067	-0.182842	Stable
Efcab14	0.0311331	0.13202	0.00010346	-2.08423	Down
Efcab2	0.0633382	0.0577299	0.796676	0.133758	Stable
Efcab6	0.0719297	0.0217722	0.0186385	1.7241	Stable
Efl1	0.108692	0.0524928	0.0392816	1.05006	Stable
Efna5	0.754515	0.453559	0.000354445	0.734259	Stable
Efr3a	0.230622	0.142373	0.0377935	0.695857	Stable
Efr3b	0.257782	0.280311	0.573153	-0.120875	Stable
Eftud2	0.101501	0.149194	0.171265	-0.555695	Stable
Egfem1	1.0009	0.389767	1.07235e-15	1.36061	Stable
Egln1	0.0492694	0.0347532	0.468612	0.503546	Stable
Ehbp1	0.627505	0.546751	0.867219	0.198745	Stable
Ehmt1	0.313273	0.197453	0.0258428	0.665915	Stable
Ehmt2	0.100172	0.0479991	0.0498556	1.0614	Stable
Ei24	0.0623871	0.0787406	0.611406	-0.335859	Stable
Eif1ax	0.0156747	0.0258096	0.527728	-0.719468	Stable
Eif2a	0.0370615	0.122694	0.00111618	-1.72707	Stable
Eif2ak1	0.0773896	0.043386	0.158474	0.834909	Stable
Eif2ak3	0.074858	0.0481674	0.271812	0.636099	Stable
Eif2ak4	0.197336	0.140209	0.195246	0.493075	Stable
Eif2b3	0.0494531	0.0915504	0.119621	-0.888506	Stable
Eif2d	0.0712776	0.100031	0.363849	-0.488929	Stable
Eif2s1	0.0215964	0.0391226	0.361251	-0.857213	Stable
Eif2s2	0.0317035	0.102667	0.00400351	-1.69525	Stable
Eif2s3x	0.0340001	0.00894028	0.0841891	1.92715	Stable
Eif3a	0.11788	0.0826284	0.261186	0.512605	Stable
Eif3c	0.0718762	0.0616705	0.672645	0.220934	Stable
Eif3h	0.130236	0.0572702	0.0120736	1.18527	Stable
Eif3j1	0.0677326	0.105629	0.234016	-0.641086	Stable
Eif3m	0.0533513	0.0351036	0.385681	0.603906	Stable
Eif4a1	0.0559039	0.100174	0.116698	-0.841481	Stable
Eif4a2	0.0744097	0.013016	0.00265557	2.51521	Up
Eif4b	0.0618328	0.0174511	0.0226785	1.82505	Stable
Eif4e	0.0856637	0.0610881	0.381392	0.487792	Stable
Eif4enif1	0.101928	0.0478995	0.039643	1.08946	Stable
Eif4g1	0.162083	0.155723	0.86367	0.0577542	Stable
Eif4g2	0.116286	0.0212559	0.000192286	2.45174	Up
Eif4g3	0.768882	0.565852	0.0955221	0.442337	Stable
Eif4h	0.0963298	0.0697536	0.350444	0.465715	Stable
Eif5	0.058658	0.0992351	0.151519	-0.758523	Stable
Eif5b	0.077564	0.264478	2.1174e-07	-1.76969	Stable
Elac1	0.0225511	0.0215646	0.960919	0.064531	Stable
Elac2	0.0494736	0.00859333	0.0159608	2.52537	Stable
Elavl1	0.117575	0.202683	0.024077	-0.785644	Stable
Elavl3	0.102509	0.199929	0.00817074	-0.963733	Stable
Elavl4	0.313951	0.139585	0.00015816	1.16939	Stable
Elf2	0.11431	0.047572	0.0150128	1.26477	Stable
Ell	0.0634801	0.0704764	0.845149	-0.150836	Stable
Ell2	0.0657994	0.129329	0.0427104	-0.974904	Stable
Elmo1	0.605931	0.264017	3.26332e-08	1.19852	Stable
Elmo2	0.141853	0.00431909	1.29408e-07	5.03753	Up
Elmod1	0.404478	0.442876	0.250101	-0.13084	Stable
Elmsan1	0.0772799	0.0478197	0.227027	0.692488	Stable
Eloc	0.0309941	0.0219623	0.568141	0.496967	Stable
Elovl4	0.0525602	0.0521807	0.942234	0.0104547	Stable
Elovl5	0.125119	0.0311768	0.000408529	2.00476	Up
Elovl6	0.253123	0.157746	0.0364815	0.682235	Stable
Elp2	0.106052	0.0544699	0.0498556	0.961243	Stable
Elp4	0.202521	0.206314	0.878061	-0.0267651	Stable
Elp5	0.0371407	0.0697685	0.175132	-0.909573	Stable
Elp6	0.00313692	0.0707684	7.81278e-05	-4.49568	Down
Emb	0.0662535	0.0260741	0.0609501	1.34538	Stable
Emc1	0.0282861	0.0768052	0.0369098	-1.44111	Stable
Emc10	0.018561	0.109278	6.71597e-05	-2.55766	Down
Emc2	0.0897379	0.0581939	0.208241	0.624848	Stable
Emc3	0.0277206	0.113466	0.00042738	-2.03322	Down
Emc7	0.0153854	0.168345	6.65304e-09	-3.45179	Down
Eml1	0.174711	0.0996116	0.0324381	0.810586	Stable
Eml4	0.294909	0.146202	0.000945306	1.01231	Stable
Eml5	0.478361	0.420621	0.598609	0.185581	Stable
Eml6	0.750159	0.463384	0.00121629	0.694986	Stable
Emsy	0.171564	0.108728	0.0944782	0.65802	Stable
Enah	0.426394	0.272428	0.0180894	0.64631	Stable
Eno1	0.0280202	0.154684	2.58033e-06	-2.46479	Down
Eno2	0.14719	0.0786574	0.0364457	0.904026	Stable
Enox1	1.10161	0.802349	0.0258645	0.457305	Stable
Enox2	0.174627	0.027128	6.93357e-07	2.68642	Up
Entpd5	0.0371796	0.0130202	0.12771	1.51376	Stable
Ep300	0.239693	0.0910661	0.000114337	1.3962	Stable
Ep400	0.224601	0.136242	0.0392919	0.721193	Stable
Epb41	0.319495	0.230937	0.151676	0.468294	Stable
Epb41l1	0.588862	0.217758	4.81384e-10	1.4352	Stable
Epb41l3	0.781313	0.385872	2.3617e-07	1.01778	Stable
Epb41l4a	0.116308	0.0132607	2.70399e-05	3.13271	Up
Epb41l4b	0.358094	0.0488386	1.46208e-13	2.87424	Up
Epc1	0.252064	0.114186	0.000789684	1.14241	Stable
Epc2	0.177174	0.0429022	1.93518e-05	2.04605	Up
Epdr1	0.0712052	0.02271	0.0187453	1.64866	Stable
Epg5	0.15206	0.048247	0.000514631	1.65613	Stable
Epha10	0.169791	0.230325	0.145762	-0.439911	Stable
Epha3	0.314338	0.0610081	4.49304e-10	2.36524	Up
Epha4	0.29457	0.0798994	1.5114e-07	1.88235	Stable
Epha5	0.848505	0.887411	0.0758916	-0.0646786	Stable
Epha6	1.22862	1.20371	0.148491	0.0295422	Stable
Epha7	0.328932	0.202153	0.0211252	0.702343	Stable
Ephb6	0.0472094	0.0663195	0.495151	-0.490358	Stable
Ephx4	0.0712451	0.159668	0.00659059	-1.16421	Stable
Epm2a	0.130345	0.0660301	0.0368416	0.98114	Stable
Epn2	0.208919	0.0656256	4.92911e-05	1.67061	Stable
Epo	0.126666	0.224894	0.015768	-0.828213	Stable
Eprs	0.186085	0.166859	0.720269	0.157335	Stable
Eps15	0.117696	0.14485	0.499543	-0.299492	Stable
Eps15l1	0.251378	0.250566	0.882375	0.00466987	Stable
Erap1	0.021649	0.0132923	0.52005	0.703706	Stable
Erbb4	1.60882	2.78324	2.6064e-36	-0.790766	Stable
Erc1	0.496903	0.305568	0.00534611	0.70147	Stable
Erc2	2.08053	1.11479	2.6199e-20	0.900179	Stable
Ercc1	0.0216083	0.0263843	0.845971	-0.288091	Stable
Ercc5	0.0633885	0.0169861	0.0223521	1.89987	Stable
Ercc6l2	0.093601	0.0619785	0.237084	0.594755	Stable
Erdr1	0.117244	0.148655	0.393227	-0.342452	Stable
Ergic1	0.299436	0.204993	0.0636222	0.546674	Stable
Ergic2	0.0720448	0.128077	0.0765086	-0.830048	Stable
Ergic3	0.0451067	0.207819	1.59909e-07	-2.20391	Down
Eri3	0.369278	0.174217	0.000135104	1.08382	Stable
Erlec1	0.106411	0.230283	0.000877961	-1.11376	Stable
Ern1	0.0655374	0.0259734	0.0613849	1.33528	Stable
Ero1l	0.0688336	0.0173822	0.0119796	1.9855	Stable
Ero1lb	0.0432934	0.0566787	0.633686	-0.388662	Stable
Erp29	0.0598099	0.100898	0.154209	-0.754436	Stable
Esco1	0.126093	0.0711201	0.0697815	0.826164	Stable
Esd	0.0285468	0.0305806	0.947174	-0.0992912	Stable
Esf1	0.0556725	0.128153	0.0140204	-1.20283	Stable
Esrrg	0.814535	0.905613	0.0177495	-0.152917	Stable
Esyt2	0.309105	0.194034	0.0251016	0.671791	Stable
Etf1	0.0527442	0.0346759	0.385681	0.605077	Stable
Etfa	0.0884762	0.171844	0.0138764	-0.95774	Stable
Etl4	1.5848	2.41903	3.57386e-37	-0.61013	Stable
Etnk1	0.279865	0.069101	8.97803e-08	2.01795	Up
Etv1	0.128165	0.0652904	0.038499	0.973056	Stable
Etv5	0.120414	0.0782993	0.193301	0.620937	Stable
Etv6	0.223426	0.307627	0.0613605	-0.461383	Stable
Evi5	0.220779	0.241387	0.58355	-0.128741	Stable
Evi5l	0.118612	0.11342	0.882017	0.0645782	Stable
Evl	0.385963	0.371791	0.84687	0.0539732	Stable
Ewsr1	0.181746	0.118477	0.101746	0.617321	Stable
Exd2	0.109206	0.060978	0.0924893	0.840687	Stable
Exoc2	0.206181	0.0742303	0.000198289	1.47383	Stable
Exoc3	0.0806511	0.122798	0.205974	-0.606523	Stable
Exoc4	1.04346	0.702621	0.00451939	0.570559	Stable
Exoc5	0.121647	0.0434012	0.00476889	1.4869	Stable
Exoc6	0.15905	0.0613388	0.00196356	1.37461	Stable
Exoc6b	0.774008	0.47355	0.000789229	0.708831	Stable
Exoc7	0.0493068	0.0563261	0.835773	-0.192017	Stable
Exosc10	0.0433751	0.101846	0.029247	-1.23146	Stable
Exosc5	0.0339862	0.0176155	0.298746	0.948104	Stable
Exosc7	0.0493294	0.0801911	0.288222	-0.700994	Stable
Ext1	0.997112	0.243816	5.85175e-27	2.03196	Up
Ext2	0.177876	0.0527294	0.000119302	1.75419	Stable
Eya2	0.0340805	0.00422663	0.0337877	3.01137	Stable
Eya3	0.149116	0.0953918	0.123707	0.644503	Stable
Ezh1	0.0535549	0.0431712	0.658601	0.310947	Stable
Ezh2	0.0501033	0.0261208	0.221282	0.939709	Stable
F8	0.058624	0.0176091	0.0306744	1.73517	Stable
Faah	0.0789945	0.149563	0.0293622	-0.920933	Stable
Faf1	0.620093	0.380737	0.00245557	0.703689	Stable
Faf2	0.0931722	0.135694	0.223171	-0.542381	Stable
Fah	0.0217146	0.0432846	0.253322	-0.995192	Stable
Fahd2a	0.0215171	0.0524075	0.116308	-1.28429	Stable
Faim2	0.201809	0.131474	0.0893075	0.618209	Stable
Fam102a	0.0402908	0.0130623	0.094478	1.62504	Stable
Fam104a	0.0247219	0.0308926	0.808675	-0.321474	Stable
Fam107b	0.050512	0.012656	0.0367591	1.99681	Stable
Fam110b	0.279266	0.184251	0.0615267	0.599965	Stable
Fam111a	0.0309276	0.0745393	0.0574946	-1.26911	Stable
Fam117b	0.133211	0.0651042	0.0248102	1.03289	Stable
Fam118b	0.0935839	0.0648632	0.314183	0.52886	Stable
Fam120a	0.268221	0.0446755	1.09859e-09	2.58587	Up
Fam120b	0.156107	0.161513	0.878183	-0.0491177	Stable
Fam120c	0.193973	0.135126	0.160779	0.521544	Stable
Fam124a	0.0587898	0.0215637	0.0591966	1.44696	Stable
Fam126a	0.0686994	0.0349958	0.132189	0.973117	Stable
Fam126b	0.124835	0.0699713	0.0702923	0.835192	Stable
Fam131a	0.0339631	0.0219448	0.462367	0.63009	Stable
Fam133b	0.0340116	0.2587	4.27119e-12	-2.92718	Down
Fam134b	0.19085	0.144941	0.286909	0.39698	Stable
Fam134c	0.0827062	0.0878682	0.901482	-0.0873446	Stable
Fam135a	0.222052	0.185368	0.481135	0.260505	Stable
Fam135b	0.746813	0.668097	0.942234	0.160689	Stable
Fam13a	0.165108	0.184622	0.646147	-0.161166	Stable
Fam13b	0.224449	0.164851	0.229745	0.445226	Stable
Fam149b	0.10611	0.0605203	0.11124	0.810063	Stable
Fam155a	3.05553	1.78406	2.42353e-50	0.776263	Stable
Fam160a2	0.0433975	0.0313968	0.495861	0.466996	Stable
Fam160b1	0.0589183	0.00422663	0.0019487	3.80114	Up
Fam160b2	0.0370444	0.0347385	0.870389	0.0927214	Stable
Fam162a	0.0503557	0.0388613	0.609525	0.373822	Stable
Fam168a	0.47367	0.459124	0.745994	0.0449978	Stable
Fam168b	0.0697503	0.0698165	0.987735	-0.00136854	Stable
Fam171a1	0.220815	0.122756	0.0160746	0.847039	Stable
Fam171a2	0.0440517	0.0653944	0.404553	-0.569967	Stable
Fam171b	0.284389	0.127889	0.000363818	1.15298	Stable
Fam172a	0.473248	0.343376	0.110118	0.462806	Stable
Fam173b	0.0248377	0.00859755	0.221633	1.53054	Stable
Fam175b	0.0337902	0.0834917	0.0395151	-1.30503	Stable
Fam178a	0.0995149	0.143629	0.205884	-0.529358	Stable
Fam179b	0.078525	0.0657506	0.634401	0.256148	Stable
Fam184a	0.204837	0.114901	0.0239903	0.834088	Stable
Fam184b	0.0585875	0.0433786	0.491302	0.433611	Stable
Fam185a	0.0588599	0.0221367	0.059771	1.41084	Stable
Fam188a	0.0957757	0.0350748	0.0131515	1.44923	Stable
Fam189a1	0.708185	0.563262	0.323534	0.33032	Stable
Fam193a	0.501261	0.213272	6.67278e-07	1.23287	Stable
Fam193b	0.168271	0.0912682	0.0288538	0.882604	Stable
Fam19a1	0.787151	0.209653	5.79456e-18	1.90864	Stable
Fam19a2	1.05525	0.735165	0.00568305	0.521439	Stable
Fam19a5	0.390836	0.113267	3.22281e-09	1.78684	Stable
Fam204a	0.0497172	0.0216282	0.134833	1.20083	Stable
Fam208a	0.23131	0.113553	0.00333578	1.02646	Stable
Fam208b	0.117736	0.128339	0.842909	-0.124408	Stable
Fam20c	0.0677711	0.0394291	0.20098	0.781408	Stable
Fam210a	0.0803376	0.0215288	0.00733356	1.89981	Stable
Fam213a	0.0278654	0.0738046	0.0361821	-1.40524	Stable
Fam214a	0.192743	0.0959842	0.00945578	1.00581	Stable
Fam219a	0.25543	0.201617	0.337846	0.341307	Stable
Fam222a	0.0537081	0.0229074	0.102727	1.22932	Stable
Fam222b	0.188283	0.183038	0.963143	0.0407647	Stable
Fam227a	0.0584588	0.0399017	0.364576	0.55097	Stable
Fam228b	0.0523572	0.0176896	0.0561946	1.56548	Stable
Fam229b	0.0216318	0.0734651	0.0118631	-1.76391	Stable
Fam32a	0.0125752	0.008728	0.723658	0.526852	Stable
Fam35a	0.0480203	0.0393343	0.70271	0.287858	Stable
Fam45a	0.0373389	0.0867658	0.0418497	-1.21645	Stable
Fam46d	0.0248335	0.0171909	0.611272	0.530644	Stable
Fam49a	0.29498	0.142053	0.000660599	1.05419	Stable
Fam49b	0.583588	0.326754	0.000391965	0.836747	Stable
Fam53b	0.00308464	0.0440597	0.00361793	-3.83628	Down
Fam57a	0.0465592	0.0742358	0.298026	-0.673049	Stable
Fam63b	0.117574	0.0833998	0.263066	0.49546	Stable
Fam65b	0.256645	0.325623	0.125575	-0.343429	Stable
Fam69a	0.117506	0.11832	0.980236	-0.00995776	Stable
Fam76a	0.0373454	0.0404026	0.980736	-0.113518	Stable
Fam76b	0.0405698	0.0431274	0.945011	-0.088198	Stable
Fam78b	0.221211	0.0440258	2.3424e-07	2.329	Up
Fam81a	0.1042	0.13526	0.377783	-0.376375	Stable
Fam92a	0.0370362	0.0602571	0.325182	-0.702196	Stable
Fam96a	0.0122763	0.00862478	0.723658	0.509321	Stable
Fam98a	0.0278486	0.0230267	0.690579	0.274303	Stable
Fam98b	0.0184615	0.0175577	0.904987	0.0724134	Stable
Fancc	0.130665	0.052109	0.00853874	1.32626	Stable
Fance	0.012352	0.0308449	0.235705	-1.32029	Stable
Fancm	0.0493897	0.0360291	0.468612	0.455048	Stable
Far1	0.224198	0.0431499	1.5114e-07	2.37735	Up
Far1os	0.22183	0.0606973	5.27173e-06	1.86975	Stable
Far2	0.187715	0.200681	0.789243	-0.0963584	Stable
Farp1	0.553933	0.324516	0.00103906	0.771423	Stable
Fars2	0.475806	0.195191	3.01105e-07	1.28549	Stable
Farsa	0.0216273	0.105696	0.000279832	-2.28899	Down
Farsb	0.177638	0.0611356	0.000368548	1.53886	Stable
Fastk	0.0216414	0.0527367	0.116308	-1.28501	Stable
Fastkd2	0.0123536	0.031015	0.235705	-1.32803	Stable
Fat1	0.197961	0.0259005	7.32193e-08	2.93417	Up
Fat3	1.05609	0.425008	2.56409e-15	1.31317	Stable
Fbn1	0.131403	0.0303946	0.0002133	2.11211	Up
Fbrs	0.0528099	0.0266155	0.174696	0.988538	Stable
Fbrsl1	0.195438	0.100689	0.0118079	0.956809	Stable
Fbxl12	0.0462548	0.0433767	0.858291	0.0926837	Stable
Fbxl17	1.15185	0.483459	3.16444e-15	1.25249	Stable
Fbxl2	0.166188	0.19728	0.417917	-0.247435	Stable
Fbxl20	0.147476	0.245071	0.0174559	-0.732716	Stable
Fbxl3	0.0309476	0.00874444	0.11688	1.82339	Stable
Fbxl5	0.112602	0.0477619	0.0189025	1.23729	Stable
Fbxl7	0.0996476	0.00853752	5.53937e-05	3.54495	Up
Fbxo10	0.0658137	0.11616	0.109686	-0.819658	Stable
Fbxo11	0.313504	0.197043	0.0262167	0.669971	Stable
Fbxo18	0.0875713	0.0520452	0.176271	0.750691	Stable
Fbxo21	0.0791503	0.174306	0.00331708	-1.13895	Stable
Fbxo22	0.037147	0.00839674	0.0606291	2.14534	Stable
Fbxo25	0.0756929	0.0493753	0.270091	0.616369	Stable
Fbxo28	0.059709	0.0257678	0.103641	1.21238	Stable
Fbxo3	0.173019	0.0840538	0.00974174	1.04155	Stable
Fbxo33	0.0681123	0.0521027	0.506473	0.386557	Stable
Fbxo34	0.181625	0.0785647	0.00297167	1.20901	Stable
Fbxo36	0.0278587	0.0884594	0.00918447	-1.66689	Stable
Fbxo38	0.0997365	0.118505	0.635242	-0.248752	Stable
Fbxo41	0.105783	0.0622256	0.111973	0.765533	Stable
Fbxo42	0.0868306	0.126954	0.239151	-0.548027	Stable
Fbxo45	0.0402742	0.026259	0.435591	0.617043	Stable
Fbxo7	0.0783059	0.0653407	0.637067	0.261139	Stable
Fbxo8	0.127567	0.0345448	0.000658115	1.88471	Stable
Fbxo9	0.0371952	0.0299749	0.703143	0.31136	Stable
Fbxw11	0.250541	0.108862	0.000486628	1.20255	Stable
Fbxw17	0.0186178	0.0262248	0.691143	-0.494253	Stable
Fbxw2	0.0856455	0.126629	0.201033	-0.564155	Stable
Fbxw4	0.191019	0.145139	0.281537	0.396275	Stable
Fbxw7	0.295441	0.0695712	2.15437e-08	2.08631	Up
Fbxw8	0.120594	0.0872134	0.294585	0.467535	Stable
Fcho2	0.184222	0.10627	0.0333465	0.793712	Stable
Fchsd2	0.32518	0.344327	0.509459	-0.0825392	Stable
Fdft1	0.0634156	0.0274348	0.0795361	1.20883	Stable
Fdxr	0.00933273	0.0564475	0.00496537	-2.59654	Down
Fem1b	0.0440108	0.0132377	0.068987	1.73321	Stable
Fem1c	0.0242113	0.030594	0.674759	-0.337569	Stable
Fer	0.381694	0.207453	0.00125241	0.879635	Stable
Fez1	0.139015	0.165453	0.475738	-0.251185	Stable
Fez2	0.0247053	0.00427952	0.097802	2.5293	Stable
Fgd1	0.0865244	0.0522277	0.17904	0.728291	Stable
Fgd4	0.186082	0.149277	0.393598	0.317951	Stable
Fgf12	1.21677	0.847078	0.0166781	0.522488	Stable
Fgf13	0.629755	0.366682	0.000360858	0.780262	Stable
Fgf14	3.32802	2.83696	6.1616e-11	0.230316	Stable
Fgfr1	0.108106	0.0527801	0.0487209	1.03439	Stable
Fgfr1op2	0.0529436	0.0567216	0.93732	-0.0994419	Stable
Fgfr2	1.74969	1.02628	3.85126e-11	0.769684	Stable
[truncated: 4,467 more rows]

## Sheet: Purkinje neurons
	MW3_mean	10X_mean	pvalue	log2FC	state
0610007P14Rik	0.129858	0.350547	0.158165	-1.43267	Stable
0610009O20Rik	0.0213877	0.0364268	0.867341	-0.768217	Stable
0610010F05Rik	0.128142	0.139421	0.946615	-0.121704	Stable
0610030E20Rik	0.0444222	0.104846	0.595444	-1.23892	Stable
1110004F10Rik	0.0432609	0.034418	0.917855	0.329902	Stable
1110008F13Rik	0.0225273	0.0171551	0.936339	0.393038	Stable
1110008L16Rik	0.064022	0.0344875	0.749696	0.892495	Stable
1110019D14Rik	0.149402	0.0923342	0.665795	0.694266	Stable
1110034G24Rik	0.0212251	0.0185869	0.936339	0.19149	Stable
1110037F02Rik	0.1071	0.107851	0.959362	-0.0100773	Stable
1110046J04Rik	0.0217332	0.0572208	0.739134	-1.39664	Stable
1110051M20Rik	0.106971	0.392159	0.0567217	-1.87422	Stable
1110059E24Rik	0.0426568	0.12042	0.496491	-1.49723	Stable
1190002N15Rik	0.203781	0.154868	0.805271	0.395976	Stable
1300002E11Rik	0.0652881	0.0171417	0.564663	1.92931	Stable
1500004A13Rik	0.0643684	0.126021	0.667451	-0.969242	Stable
1500035N22Rik	0.0640393	0.0173874	0.568047	1.88091	Stable
1600010M07Rik	0.359001	0.108213	0.0503457	1.73011	Stable
1700007B14Rik	0.0216073	0.0193656	0.936339	0.158022	Stable
1700012D14Rik	0.0425873	0.0532098	0.917855	-0.321268	Stable
1700016P03Rik	0.0852599	0.0363977	0.611614	1.22802	Stable
1700020I14Rik	0.239533	0.156437	0.624223	0.614643	Stable
1700024B18Rik	0.0634169	0.0857628	0.867341	-0.435485	Stable
1700024P16Rik	0.106986	0.017115	0.262028	2.64409	Stable
1700025G04Rik	0.368931	0.0359164	0.00142154	3.36063	Up
1700030K09Rik	0.0229001	0.0530955	0.739134	-1.21324	Stable
1700080N15Rik	0.413399	0.172607	0.126994	1.26005	Stable
1700084C06Rik	0.0851747	0.0545936	0.759843	0.641693	Stable
1700088E04Rik	0.0639629	0.0344418	0.749696	0.893076	Stable
1700109K24Rik	0.194181	0.156359	0.810609	0.312539	Stable
1700110K17Rik	0.265655	0.0171887	0.00705881	3.95002	Up
1700111E14Rik	0.364407	0.504021	0.741804	-0.467935	Stable
1700112D23Rik	0.0211746	0.104653	0.380178	-2.3052	Stable
1700112E06Rik	0.200235	0.110142	0.553459	0.862332	Stable
1700123O21Rik	0.128792	0.0881827	0.749696	0.54648	Stable
1700126G02Rik	0.158183	0.0527193	0.380178	1.58519	Stable
1810013L24Rik	0.150159	0.0344251	0.21939	2.12495	Stable
1810026B05Rik	0.113405	0.17357	0.739134	-0.61403	Stable
1810030O07Rik	0.0430434	0.0170951	0.739134	1.33221	Stable
1810034E14Rik	0.106576	0.0531971	0.639943	1.00246	Stable
1810062O18Rik	0.0852382	0.0343783	0.601471	1.31	Stable
2010111I01Rik	0.39344	0.246115	0.413478	0.67681	Stable
2010300C02Rik	0.264187	0.037081	0.0238212	2.83281	Stable
2010315B03Rik	0.0213618	0.0343035	0.867341	-0.683324	Stable
2210013O21Rik	0.0642591	0.0515798	0.917855	0.317096	Stable
2210408F21Rik	0.268554	0.232434	0.867341	0.208391	Stable
2210408I21Rik	0.44362	0.109442	0.00649654	2.01915	Up
2310022A10Rik	0.0211578	0.0362187	0.867341	-0.775546	Stable
2310035C23Rik	0.259039	0.0869968	0.158108	1.57414	Stable
2310036O22Rik	0.0212506	0.0518198	0.739134	-1.286	Stable
2310040G07Rik	0.0434048	0.0907345	0.732612	-1.0638	Stable
2410089E03Rik	0.172046	0.245776	0.739134	-0.514553	Stable
2610005L07Rik	0.021554	0.0860199	0.482898	-1.99672	Stable
2610008E11Rik	0.0851418	0.0687487	0.911333	0.308535	Stable
2610011E03Rik	0.0426318	0.0175642	0.739134	1.27929	Stable
2610020C07Rik	0.0425437	0.0185445	0.739134	1.19795	Stable
2610021A01Rik	0.128823	0.0884892	0.7506	0.54182	Stable
2610035D17Rik	0.21888	0.0732503	0.233489	1.57924	Stable
2610037D02Rik	0.192513	0.157549	0.837148	0.289156	Stable
2610203C20Rik	0.872793	1.65871	0.00660193	-0.926349	Stable
2610316D01Rik	0.0425623	0.0185445	0.739134	1.19858	Stable
2610507B11Rik	0.157296	0.0341975	0.21939	2.20152	Stable
2700049A03Rik	0.092179	0.0357349	0.610055	1.3671	Stable
2700060E02Rik	0.0654362	0.0347395	0.749696	0.913512	Stable
2700097O09Rik	0.0216073	0.104998	0.380178	-2.28077	Stable
2700099C18Rik	0.021652	0.0514323	0.739134	-1.24817	Stable
2810403A07Rik	0.022467	0.0688583	0.595444	-1.61582	Stable
2810403D21Rik	0.042829	0.0562846	0.917855	-0.394153	Stable
2810425M01Rik	0.0210166	0.0927722	0.482898	-2.14216	Stable
2810474O19Rik	0.0213017	0.0342306	0.867341	-0.684317	Stable
2900011O08Rik	0.244854	0.245472	0.982849	-0.00363125	Stable
2900027M19Rik	0.108052	0.304634	0.198917	-1.49536	Stable
2900060B14Rik	0.0642521	0.0172225	0.564663	1.89945	Stable
2900064K03Rik	0.0698524	0.0568537	0.917855	0.297057	Stable
3110021N24Rik	0.151007	0.293992	0.46111	-0.961162	Stable
3110056K07Rik	0.106612	0.0700925	0.749957	0.605045	Stable
3110082I17Rik	0.170277	0.0191103	0.0686132	3.15545	Stable
3300002I08Rik	0.0852006	0.0342969	0.598913	1.31279	Stable
3632451O06Rik	0.237192	0.155711	0.635662	0.607181	Stable
4430402I18Rik	0.0671055	0.0344728	0.749696	0.960975	Stable
4632404H12Rik	0.0424692	0.0171618	0.739134	1.30721	Stable
4632427E13Rik	0.127388	0.423986	0.0436026	-1.73479	Stable
4731419I09Rik	0.043412	0.0357379	0.917855	0.280639	Stable
4732471J01Rik	0.170703	0.218153	0.867341	-0.353852	Stable
4833420G17Rik	0.0429715	0.15587	0.315529	-1.85889	Stable
4833422C13Rik	0.0213017	0.0343103	0.867341	-0.687673	Stable
4833439L19Rik	0.0855938	0.0172975	0.389445	2.30694	Stable
4921511C10Rik	0.085629	0.0569552	0.776968	0.58827	Stable
4921534H16Rik	0.107483	0.194396	0.615028	-0.854894	Stable
4930402H24Rik	0.415377	0.756628	0.235623	-0.865164	Stable
4930405A21Rik	0.0426231	0.0857287	0.739134	-1.00814	Stable
4930419G24Rik	0.508105	0.038147	7.0213e-05	3.73549	Up
4930422M22Rik	0.0428625	0.0171484	0.739134	1.32164	Stable
4930432K21Rik	0.0426894	0.0172975	0.739134	1.30331	Stable
4930444A19Rik	0.0213791	0.0868758	0.482898	-2.02276	Stable
4930445B16Rik	0.0855566	0.0363071	0.613669	1.23663	Stable
4930453N24Rik	0.0220577	0.0709333	0.595444	-1.68518	Stable
4930467D21Rik	0.0212761	0.0191103	0.936339	0.15488	Stable
4930470G03Rik	0.0882006	0.137977	0.739134	-0.645572	Stable
4930488L21Rik	0.1333	0.0390005	0.335334	1.77311	Stable
4930503L19Rik	0.0638575	0.017062	0.564663	1.90407	Stable
4930509J09Rik	0.084785	0.0560989	0.776968	0.595838	Stable
4930512B01Rik	0.241336	0.0688497	0.130395	1.80952	Stable
4930517O19Rik	0.0867547	0.0717539	0.917855	0.273884	Stable
4930545L23Rik	0.130572	0.0515192	0.489155	1.34166	Stable
4930556N13Rik	0.0212676	0.0343508	0.867341	-0.691687	Stable
4930563F08Rik	0.0643657	0.174006	0.389107	-1.43477	Stable
4930565N06Rik	0.0425181	0.023177	0.739134	0.875386	Stable
4930586N03Rik	0.106548	0.0342768	0.466399	1.6362	Stable
4930590L20Rik	0.042715	0.037174	0.924435	0.200447	Stable
4930599N23Rik	0.108183	0.070189	0.750636	0.624152	Stable
4931403E22Rik	0.0213103	0.0714154	0.595444	-1.74469	Stable
4931406P16Rik	0.110079	0.0869211	0.883016	0.340763	Stable
4931440J10Rik	0.0435575	0.0172975	0.739134	1.33236	Stable
4932438A13Rik	0.459596	0.234586	0.150933	0.970253	Stable
4932443L11Rik	0.155871	0.158239	0.984965	-0.0217514	Stable
4933400F21Rik	0.177113	0.0173044	0.0632671	3.35546	Stable
4933406I18Rik	0.0870868	0.282806	0.154539	-1.69929	Stable
4933407K13Rik	0.0423448	0.0870834	0.728861	-1.04021	Stable
4933413L06Rik	0.107648	0.179463	0.716728	-0.73736	Stable
4933427D14Rik	0.0861169	0.0531422	0.7506	0.696439	Stable
4933431E20Rik	0.042824	0.017182	0.739134	1.31752	Stable
4933434E20Rik	0.0438	0.0706458	0.807767	-0.689674	Stable
5031415H12Rik	0.106399	0.0941977	0.906149	0.175716	Stable
5031425E22Rik	0.236708	0.231805	0.917855	0.0301953	Stable
5031439G07Rik	0.021141	0.087135	0.482898	-2.04321	Stable
5330417C22Rik	0.0871595	0.161675	0.624223	-0.891363	Stable
5330434G04Rik	0.280246	0.522887	0.302935	-0.899807	Stable
5330438D12Rik	0.334877	0.617763	0.23665	-0.883424	Stable
5430402O13Rik	0.0438547	0.0515932	0.917855	-0.234451	Stable
5430405H02Rik	0.0217423	0.103563	0.380178	-2.25193	Stable
5530601H04Rik	0.021141	0.0896246	0.482898	-2.08385	Stable
5730480H06Rik	0.149069	0.0873163	0.64993	0.771657	Stable
5730522E02Rik	0.609686	0.35034	0.182943	0.79931	Stable
5830417I10Rik	0.107987	0.0968968	0.902763	0.156334	Stable
6030443J06Rik	0.220816	0.0345276	0.0558182	2.67702	Stable
6030458C11Rik	0.0640967	0.0343438	0.749696	0.900202	Stable
6230400D17Rik	0.08887	0.10586	0.917855	-0.252385	Stable
6330411D24Rik	2.05281	2.41	0.280748	-0.231432	Stable
6430511E19Rik	0.0222013	0.0171752	0.936339	0.370313	Stable
6430550D23Rik	0.0638545	0.0171887	0.564663	1.89333	Stable
6430573F11Rik	0.128666	0.0685872	0.635388	0.907621	Stable
6530403H02Rik	0.195851	0.0380642	0.107944	2.36325	Stable
6530409C15Rik	0.215958	0.155224	0.739134	0.476398	Stable
6820431F20Rik	0.0427902	0.0532274	0.917855	-0.314888	Stable
8030445P17Rik	0.0215451	0.138395	0.216649	-2.68335	Stable
8030462N17Rik	0.193292	0.143154	0.739134	0.433213	Stable
8430429K09Rik	0.021141	0.0365074	0.867341	-0.788142	Stable
9030624J02Rik	0.0876834	0.138714	0.739134	-0.661739	Stable
9130011E15Rik	0.240474	0.180162	0.739134	0.416584	Stable
9130019P16Rik	0.135136	0.0363825	0.335334	1.8931	Stable
9130024F11Rik	0.0422486	0.0171685	0.739134	1.29914	Stable
9230114K14Rik	0.0640087	0.0921879	0.867341	-0.526309	Stable
9330159F19Rik	0.0425608	0.0861521	0.735258	-1.01736	Stable
9330162G02Rik	0.459452	1.16821	0.000808043	-1.34631	Stable
9330175M20Rik	0.0425353	0.0171551	0.739134	1.31002	Stable
9330182L06Rik	0.235109	0.172776	0.738488	0.444428	Stable
9330198N18Rik	0.0427295	0.0185445	0.739134	1.20424	Stable
9430041J12Rik	0.134026	0.11292	0.879952	0.24721	Stable
9430060I03Rik	0.0215363	0.0700127	0.595444	-1.70085	Stable
9430091E24Rik	0.06446	0.0173182	0.564663	1.89612	Stable
9530026P05Rik	0.0696156	0.0171887	0.564663	2.01795	Stable
9530034E10Rik	0.0213103	0.0192984	0.936339	0.143067	Stable
9530036O11Rik	0.0640896	0.0871202	0.867341	-0.442916	Stable
9530052E02Rik	0.192875	0.0862376	0.391312	1.16127	Stable
9530059O14Rik	0.855112	1.88193	8.33346e-06	-1.13803	Stable
9530068E07Rik	0.0213103	0.0341637	0.867341	-0.680917	Stable
9530077C05Rik	0.0857433	0.0515418	0.749696	0.734281	Stable
9630028H03Rik	0.667319	0.383733	0.112471	0.798272	Stable
9930021J03Rik	0.108853	0.139907	0.867341	-0.362084	Stable
A130050O07Rik	0.043314	0.0177096	0.739134	1.2903	Stable
A230004M16Rik	0.236753	0.174379	0.739134	0.441158	Stable
A230006K03Rik	0.36205	0.251812	0.595444	0.523843	Stable
A230050P20Rik	0.0425016	0.213493	0.13016	-2.3286	Stable
A230103L15Rik	0.113063	0.396728	0.0457538	-1.81102	Stable
A330015K06Rik	0.992128	1.06369	0.870685	-0.10048	Stable
A330023F24Rik	0.669913	0.31275	0.0371501	1.09896	Stable
A330032B11Rik	0.0426302	0.0354634	0.917855	0.265543	Stable
A330076H08Rik	0.0851604	0.133518	0.776813	-0.648775	Stable
A330102I10Rik	0.0639513	0.0748527	0.936339	-0.22708	Stable
A430018G15Rik	0.121385	0.0703364	0.749696	0.787249	Stable
A730081D07Rik	0.0858194	0.103013	0.917855	-0.263456	Stable
A830010M20Rik	0.0431104	0.0528541	0.917855	-0.29398	Stable
A830018L16Rik	0.289802	0.0941698	0.142815	1.62173	Stable
A830039N20Rik	0.127957	0.120632	0.936339	0.085042	Stable
A830080D01Rik	0.0641609	0.0344112	0.749696	0.898817	Stable
A830082K12Rik	0.0635581	0.0191103	0.568199	1.73372	Stable
A930015D03Rik	0.149068	0.340437	0.263704	-1.19142	Stable
A930029G22Rik	0.021706	0.202913	0.0819715	-3.2247	Stable
AI314180	0.393393	0.43771	0.936339	-0.154004	Stable
AI480526	0.0427429	0.0898003	0.719644	-1.07104	Stable
AI504432	0.0213017	0.018469	0.936339	0.205865	Stable
AI846148	0.0646906	0.0718057	0.947173	-0.150542	Stable
AU040320	0.085757	0.0871936	1	-0.0239686	Stable
AU041133	0.021116	0.0343438	0.867341	-0.701715	Stable
AV039307	0.0425999	0.0172497	0.739134	1.30428	Stable
AW046200	0.0643644	0.017182	0.564663	1.90537	Stable
AW549877	0.044471	0.0514386	0.917855	-0.209987	Stable
AW554918	0.155175	0.0701599	0.532529	1.14518	Stable
Aaas	0.0421912	0.0188386	0.739134	1.16325	Stable
Aaed1	0.04462	0.0171887	0.739134	1.37623	Stable
Aagab	0.106709	0.174757	0.723107	-0.711662	Stable
Aak1	0.508138	0.333909	0.322444	0.605767	Stable
Aars	0.0445777	0.0877061	0.735258	-0.976357	Stable
Aatf	0.285624	0.598966	0.158165	-1.06835	Stable
Aatk	0.0876093	0.0860053	0.993922	0.0266584	Stable
Abat	0.177746	0.245941	0.793824	-0.468494	Stable
Abca3	0.178504	0.0527843	0.264287	1.75778	Stable
Abca5	0.143657	0.120698	0.927585	0.25123	Stable
Abca8b	0.0485792	0.0178585	0.739134	1.44373	Stable
Abcb10	0.0648628	0.0172497	0.564663	1.91082	Stable
Abcb1b	0.107533	0.0343574	0.46921	1.64609	Stable
Abcb4	0.0219262	0.0538075	0.739134	-1.29515	Stable
Abcb7	0.0214923	0.126183	0.281428	-2.55363	Stable
Abcb8	0.021091	0.0359315	0.867341	-0.768621	Stable
Abcb9	0.0859022	0.0515528	0.749696	0.736646	Stable
Abcc1	0.107099	0.018494	0.269453	2.53382	Stable
Abcc4	0.128266	0.0188386	0.17792	2.76737	Stable
Abcc5	0.197617	0.301363	0.628851	-0.608799	Stable
Abcc8	0.15559	0.0342772	0.21939	2.18243	Stable
Abcd3	0.107437	0.160471	0.7506	-0.578818	Stable
Abce1	0.0430412	0.0730743	0.800082	-0.763647	Stable
Abcf1	0.021183	0.102785	0.380178	-2.27865	Stable
Abcg1	0.0848502	0.139311	0.739134	-0.715324	Stable
Abcg4	0.0424424	0.0703519	0.807767	-0.729084	Stable
Abhd12	0.217198	0.109421	0.417494	0.989127	Stable
Abhd14a	0.0427932	0.0382592	0.924435	0.161577	Stable
Abhd15	0.265351	0.179325	0.653431	0.565324	Stable
Abhd16a	0.0217787	0.0592223	0.739134	-1.44322	Stable
Abhd17b	0.0431405	0.106283	0.595444	-1.30079	Stable
Abhd17c	0.042888	0.0345574	0.917855	0.311578	Stable
Abhd18	0.128169	0.0898491	0.750636	0.512473	Stable
Abhd2	0.199314	0.0876409	0.402912	1.18537	Stable
Abhd3	0.149721	0.173501	0.917855	-0.212668	Stable
Abhd4	0.0220767	0.018469	0.936339	0.257421	Stable
Abhd6	0.128596	0.12119	0.936339	0.0855689	Stable
Abi1	0.482111	0.157865	0.016963	1.61068	Stable
Abi2	0.155205	0.176826	0.917855	-0.188157	Stable
Abl1	0.170368	0.109462	0.692646	0.638225	Stable
Abl2	0.0641264	0.122567	0.681986	-0.934585	Stable
Ablim1	0.868805	0.438318	0.0167335	0.987053	Stable
Ablim2	0.508183	0.430746	0.639943	0.238511	Stable
Ablim3	0.021688	0.0874223	0.482898	-2.01111	Stable
Abr	0.621372	0.868252	0.595444	-0.482656	Stable
Abtb2	0.10651	0.0529373	0.637198	1.00863	Stable
Acaa1a	0.0423362	0.0171084	0.739134	1.30719	Stable
Acaca	0.234989	0.277763	0.917855	-0.241262	Stable
Acad10	0.0423831	0.0525583	0.917855	-0.310428	Stable
Acad11	0.0852798	0.0358395	0.611614	1.25065	Stable
Acad8	0.0852569	0.0518951	0.749957	0.716219	Stable
Acad9	0.0635576	0.017182	0.564663	1.88717	Stable
Acadsb	0.108802	0.0343371	0.466399	1.66387	Stable
Acadvl	0.0874634	0.0190275	0.391312	2.20059	Stable
Acap2	0.235596	0.159607	0.681986	0.56179	Stable
Acat1	0.0432883	0.346454	0.0114046	-3.00061	Stable
Acbd5	0.0431683	0.0355707	0.917855	0.279281	Stable
Acbd6	0.284022	0.177398	0.536169	0.679014	Stable
Acer3	0.113154	0.139661	0.867341	-0.30364	Stable
Acin1	0.257056	0.261315	0.949924	-0.0237062	Stable
Ackr1	0.0220577	0.0185445	0.936339	0.250292	Stable
Ackr4	0.0430039	0.017062	0.739134	1.33368	Stable
Acly	0.0647149	0.018494	0.568199	1.80704	Stable
Aco1	0.11229	0.0172225	0.262028	2.70486	Stable
Aco2	0.162049	0.174692	0.917855	-0.108379	Stable
Acot7	0.221572	0.228874	0.998492	-0.0467841	Stable
Acox1	0.127449	0.0867195	0.749696	0.555497	Stable
Acp1	0.0212506	0.0688031	0.595444	-1.69497	Stable
Acp6	0.0213446	0.0545603	0.739134	-1.35398	Stable
Acsl4	0.063583	0.12232	0.683558	-0.943945	Stable
Acsl6	0.309171	0.122293	0.172084	1.33807	Stable
Acss2	0.155403	0.122278	0.867341	0.345855	Stable
Actb	0.10677	0.0527392	0.637198	1.01755	Stable
Actl6a	0.0212506	0.0530534	0.739134	-1.31994	Stable
Actl6b	0.0428983	0.0555081	0.917855	-0.371777	Stable
Actn1	0.0426983	0.0372241	0.924435	0.197941	Stable
Actn4	0.134835	0.144402	0.928561	-0.0988979	Stable
Actr10	0.0220767	0.0718605	0.595444	-1.70267	Stable
Actr1a	0.0869054	0.0687764	0.911333	0.337532	Stable
Actr1b	0.0641719	0.0517243	0.917855	0.311101	Stable
Actr2	0.0867902	0.175008	0.568199	-1.01182	Stable
Actr3	0.241079	0.174135	0.739134	0.469304	Stable
Actr3b	0.192674	0.0894747	0.435988	1.10661	Stable
Actr8	0.0435916	0.0908235	0.728861	-1.05902	Stable
Acvr1	0.257817	0.0714765	0.106241	1.85081	Stable
Acvr2a	0.342234	0.0862138	0.0261162	1.98899	Stable
Acyp2	0.306169	0.192835	0.519017	0.666957	Stable
Adam10	0.241189	0.176153	0.739134	0.453335	Stable
Adam12	0.170565	0.0861308	0.547714	0.985724	Stable
Adam17	0.0429966	0.034391	0.917855	0.322192	Stable
Adam19	0.0863156	0.0171887	0.389107	2.32816	Stable
Adam22	0.5892	0.22274	0.0178059	1.4034	Stable
Adam23	1.39245	1.11959	0.0501171	0.314651	Stable
Adam9	0.0853431	0.0706243	0.917855	0.273109	Stable
Adamts17	0.129018	0.0344931	0.32486	1.90319	Stable
Adamts3	0.538559	0.349979	0.302935	0.621837	Stable
Adamtsl1	0.155158	0.123293	0.867341	0.331645	Stable
Adap1	0.0213017	0.104702	0.380178	-2.29725	Stable
Adar	0.191731	0.0688364	0.274497	1.47784	Stable
Adarb1	0.236747	0.0702999	0.147161	1.75175	Stable
Adarb2	0.435826	0.0909758	0.00681143	2.2602	Up
Adck1	0.0426158	0.0171618	0.739134	1.31219	Stable
Adck5	0.0211746	0.0361517	0.867341	-0.771733	Stable
Adcy1	0.440045	0.172848	0.0607536	1.34815	Stable
Adcy10	0.0427908	0.0877109	0.735258	-1.03546	Stable
Adcy3	0.0427295	0.0185869	0.739134	1.20095	Stable
Adcy8	0.194861	0.0871512	0.404826	1.16085	Stable
Adcy9	0.547574	0.105627	0.000447085	2.37408	Up
Add1	0.107936	0.0689283	0.749696	0.647008	Stable
Add2	0.203278	0.0612649	0.204356	1.73032	Stable
Add3	0.194068	0.315211	0.606889	-0.699755	Stable
Adgra1	0.128542	0.0182882	0.17792	2.81325	Stable
Adgrb1	0.359577	0.0190734	0.000797929	4.23667	Up
Adgrb2	0.0923499	0.0384087	0.619016	1.26568	Stable
Adgrb3	3.34669	3.83763	2.13371e-05	-0.197479	Stable
Adgrl2	0.508142	0.286824	0.177922	0.825067	Stable
Adgrl3	1.1523	0.435098	0.000273554	1.4051	Stable
Adgrv1	0.0438633	0.070083	0.807767	-0.676049	Stable
Adipor2	0.107171	0.034818	0.482849	1.62201	Stable
Adk	0.327494	0.0515325	0.00892746	2.66791	Up
Adprh	0.04265	0.0172633	0.739134	1.30484	Stable
Adprm	0.0217332	0.0187245	0.936339	0.214975	Stable
Aebp2	0.149917	0.0694181	0.532529	1.11078	Stable
Aes	0.0659179	0.0878	0.867341	-0.41355	Stable
Afap1	0.157147	0.103475	0.748251	0.602824	Stable
Afdn	0.287279	0.175633	0.540462	0.709893	Stable
Aff1	0.429955	0.951598	0.0315974	-1.14617	Stable
Aff2	0.306451	0.368853	0.867341	-0.267389	Stable
Aff3	0.610685	0.356076	0.170582	0.778242	Stable
Aff4	0.128446	0.234827	0.595444	-0.870436	Stable
Afg3l2	0.0430325	0.0703718	0.807767	-0.709569	Stable
Aftph	0.0435033	0.137791	0.391312	-1.66328	Stable
Agap1	1.1295	0.292312	1.48728e-08	1.9501	Stable
Agap3	0.328714	0.165737	0.269453	0.987938	Stable
Agbl4	0.943882	0.503727	0.0215819	0.905964	Stable
Agbl5	0.0218153	0.0343507	0.867341	-0.655	Stable
Agfg1	0.207068	0.259297	0.79383	-0.324503	Stable
Agfg2	0.11382	0.431592	0.0266409	-1.92291	Stable
Aggf1	0.0656614	0.017135	0.564663	1.9381	Stable
Agk	0.128027	0.0710937	0.672789	0.848655	Stable
Agl	0.0871924	0.0365678	0.611614	1.25363	Stable
Ago1	0.0639336	0.089431	0.867341	-0.484202	Stable
Ago2	0.171824	0.0751204	0.407546	1.19366	Stable
Ago3	0.174864	0.182018	0.985626	-0.0578483	Stable
Ago4	0.021116	0.0521207	0.739134	-1.30352	Stable
Agpat3	0.171527	0.0697814	0.391312	1.29752	Stable
Agpat4	0.0640539	0.0608683	0.917855	0.0735945	Stable
Agpat5	0.0871324	0.0396406	0.615309	1.13623	Stable
Agps	0.0705161	0.104582	0.749957	-0.568604	Stable
Agrn	0.0851308	0.0171618	0.389107	2.31048	Stable
Agrp	0.0908959	0.159861	0.643045	-0.814528	Stable
Agtpbp1	0.367993	0.307602	0.739134	0.258615	Stable
Ahctf1	0.173641	0.0699982	0.391312	1.31072	Stable
Ahcyl1	0.246756	0.141982	0.537484	0.797379	Stable
Ahcyl2	0.446261	0.314187	0.464772	0.506264	Stable
Ahdc1	0.192755	0.0190275	0.040914	3.34061	Stable
Ahi1	0.227951	0.574825	0.055791	-1.3344	Stable
Ahr	0.0212082	0.069137	0.595444	-1.70483	Stable
Ahsa1	0.0430325	0.0527617	0.917855	-0.294063	Stable
Aida	0.085068	0.0174505	0.391312	2.28535	Stable
Aifm1	0.0639328	0.0688963	0.955204	-0.107871	Stable
Aifm3	0.0645811	0.12593	0.680104	-0.96344	Stable
Aig1	0.308378	0.219211	0.637198	0.492375	Stable
Aimp1	0.0215717	0.105005	0.380178	-2.28325	Stable
Aip	0.0222888	0.0190367	0.936339	0.227536	Stable
Airn	0.41293	0.730049	0.233559	-0.822096	Stable
Ajap1	0.264301	0.104132	0.233559	1.34377	Stable
Ak3	0.177316	0.0516413	0.256661	1.77973	Stable
Ak5	0.326378	0.220922	0.595444	0.563006	Stable
Akain1	0.0435342	0.189143	0.185463	-2.11926	Stable
Akap10	0.044483	0.0937054	0.732612	-1.07488	Stable
Akap11	0.0928263	0.102859	0.917855	-0.148059	Stable
Akap12	0.0857693	0.0425328	0.624223	1.01188	Stable
Akap13	0.0846988	0.0361019	0.615309	1.23027	Stable
Akap6	1.45484	1.50216	0.749696	-0.0461792	Stable
Akap7	0.149169	0.0361851	0.233489	2.04348	Stable
Akap8	0.0437441	0.192947	0.181566	-2.14104	Stable
Akap8l	0.306038	0.280805	0.899876	0.124145	Stable
Akap9	0.23635	0.235302	0.938643	0.00641198	Stable
Akirin1	0.0213446	0.0538316	0.739134	-1.33459	Stable
Akirin2	0.021091	0.0876484	0.482898	-2.0551	Stable
Akr1a1	0.0232034	0.0913342	0.482898	-1.97682	Stable
Akr1e1	0.0211578	0.0516749	0.739134	-1.28828	Stable
Akt3	0.505134	0.214228	0.0442392	1.23752	Stable
Alas2	0.138379	0.0535301	0.510713	1.3702	Stable
Alcam	0.245771	0.124102	0.451576	0.985792	Stable
Aldh5a1	0.0648872	0.0529033	0.917855	0.294576	Stable
Aldh6a1	0.042882	0.0171685	0.739134	1.3206	Stable
Aldh7a1	0.0643236	0.0703614	0.950347	-0.129435	Stable
Aldoa	0.0428536	0.106642	0.595444	-1.31528	Stable
Aldoc	0.179176	0.595717	0.0135585	-1.73325	Stable
Alg1	0.0219262	0.0381379	0.867341	-0.79857	Stable
Alg12	0.043569	0.0177096	0.739134	1.29877	Stable
Alg13	0.0426981	0.052823	0.917855	-0.306997	Stable
Alg6	0.0423665	0.0343775	0.917855	0.301459	Stable
Alk	0.170035	0.0185869	0.0686132	3.19347	Stable
Alkbh1	0.0424555	0.246937	0.0659531	-2.54012	Stable
Alkbh3	0.063856	0.0343926	0.749696	0.892722	Stable
Alkbh8	0.148494	0.0349993	0.233489	2.08501	Stable
Ambra1	0.369807	0.411158	0.917855	-0.152921	Stable
Amd1	0.0425782	0.0705833	0.807767	-0.729212	Stable
Amfr	0.0639515	0.0546673	0.917855	0.226301	Stable
Ammecr1	0.107147	0.197413	0.598913	-0.881623	Stable
Ammecr1l	0.128478	0.0172633	0.172084	2.89574	Stable
Amn1	0.0429764	0.0895599	0.728861	-1.05931	Stable
Amotl1	0.0440565	0.0544221	0.917855	-0.304839	Stable
Ampd2	0.0212506	0.0207904	0.936339	0.031582	Stable
Amph	0.485808	0.230268	0.126994	1.07707	Stable
Amy1	0.107439	0.139865	0.867341	-0.380522	Stable
Amz2	0.0213964	0.0362084	0.867341	-0.75896	Stable
Anapc1	0.155643	0.0344586	0.21939	2.1753	Stable
Anapc4	0.107386	0.0344112	0.466399	1.64186	Stable
Anapc5	0.0853735	0.228271	0.317304	-1.41889	Stable
Anapc7	0.021116	0.0531626	0.739134	-1.33208	Stable
Angel2	0.0428962	0.122375	0.488562	-1.51239	Stable
Angpt2	0.0427729	0.0516883	0.917855	-0.273141	Stable
Angptl2	0.170271	0.104548	0.650685	0.70367	Stable
Ank	0.284415	0.0720374	0.0673257	1.98118	Stable
Ank1	0.804593	1.0003	0.80871	-0.314098	Stable
Ank2	2.12078	1.92179	0.0621157	0.142141	Stable
Ank3	1.61493	1.16448	0.0147113	0.471778	Stable
Ankfy1	0.192422	0.0731017	0.288266	1.3963	Stable
Ankhd1	0.107083	0.506832	0.00483696	-2.24278	Down
Ankib1	0.14926	0.318495	0.338191	-1.09345	Stable
Ankmy2	0.0421329	0.0341571	0.917855	0.302759	Stable
Ankrd10	0.106145	0.0171752	0.262028	2.62763	Stable
Ankrd11	0.692131	0.540323	0.443992	0.357224	Stable
Ankrd12	0.374588	0.372188	0.917855	0.00927486	Stable
Ankrd13c	0.129584	0.0875009	0.749957	0.566518	Stable
Ankrd13d	0.134578	0.0350472	0.335334	1.94107	Stable
Ankrd17	0.57857	0.330197	0.185463	0.809163	Stable
Ankrd24	0.0426982	0.0735832	0.805271	-0.785202	Stable
Ankrd26	0.0433222	0.05358	0.917855	-0.306588	Stable
Ankrd27	0.0633654	0.0171417	0.564663	1.88618	Stable
Ankrd28	0.198243	0.122093	0.636751	0.699288	Stable
Ankrd29	0.0861443	0.0517152	0.749696	0.736168	Stable
Ankrd33b	0.315223	0.227954	0.728861	0.467633	Stable
Ankrd40	0.0644798	0.0342703	0.749696	0.911891	Stable
Ankrd42	0.0420498	0.0356915	0.924435	0.23652	Stable
Ankrd44	0.214131	0.138986	0.627292	0.623555	Stable
Ankrd45	0.0422904	0.0861519	0.735258	-1.02655	Stable
Ankrd52	0.0425732	0.0171084	0.739134	1.31524	Stable
Anks1	0.214415	0.10806	0.442763	0.988574	Stable
Anks1b	4.19822	4.57954	1.30139e-08	-0.125427	Stable
Anks3	0.0426124	0.0516629	0.917855	-0.277856	Stable
Anks6	0.0214485	0.052162	0.739134	-1.28212	Stable
Ano10	0.0858757	0.0173389	0.389445	2.30824	Stable
Ano2	0.021116	0.018494	0.936339	0.191274	Stable
Ano3	0.428359	0.267522	0.389107	0.679162	Stable
Ano4	0.415725	0.349485	0.749696	0.250399	Stable
Ano6	0.262241	0.496957	0.312312	-0.922224	Stable
Ano8	0.0424083	0.0342639	0.917855	0.307657	Stable
Anp32a	0.108428	0.086335	0.87603	0.328721	Stable
Antxr1	0.198606	0.018469	0.0405895	3.42673	Stable
Anxa6	0.0855751	0.0888134	0.991285	-0.053586	Stable
Anxa7	0.0854552	0.0886055	0.985626	-0.0522267	Stable
Ap1ar	0.114169	0.396567	0.0536319	-1.7964	Stable
Ap1b1	0.192816	0.0874453	0.421297	1.14078	Stable
Ap1g1	0.170774	0.191221	0.936339	-0.163151	Stable
Ap1m1	0.0641335	0.0171084	0.564663	1.90637	Stable
Ap1s1	0.0640052	0.0188297	0.568199	1.76518	Stable
Ap2a1	0.0639252	0.035905	0.749957	0.832199	Stable
Ap2a2	0.171527	0.158829	0.917855	0.110965	Stable
Ap2b1	0.366699	0.482474	0.749696	-0.395855	Stable
Ap3b1	0.200572	0.144722	0.749696	0.470837	Stable
Ap3b2	0.129878	0.0619167	0.529688	1.06876	Stable
Ap3d1	0.0665137	0.034257	0.749696	0.957253	Stable
Ap3m1	0.0215451	0.156421	0.162666	-2.86	Stable
Ap3s1	0.149615	0.0686276	0.512919	1.12439	Stable
Ap3s2	0.134354	0.0354205	0.335334	1.92338	Stable
Ap4s1	0.107557	0.104078	0.976805	0.04743	Stable
Ap5m1	0.0424847	0.0357713	0.917855	0.248141	Stable
Apaf1	0.085849	0.0170951	0.389107	2.32822	Stable
Apba1	0.569428	0.571457	0.867341	-0.00513146	Stable
Apba2	0.425564	0.0975102	0.0142161	2.12575	Stable
Apbb1	0.087714	0.0173874	0.389445	2.33476	Stable
Apbb2	0.913663	0.82465	0.552006	0.14788	Stable
Apc	0.723994	0.470095	0.177122	0.623026	Stable
Apc2	0.0641042	0.0342768	0.749696	0.903188	Stable
Apex2	0.247926	0.120322	0.39216	1.04301	Stable
Api5	0.0674063	0.0686277	0.959362	-0.0259091	Stable
Apip	0.0427496	0.241152	0.0716188	-2.49596	Stable
Aplp1	0.156938	0.256694	0.653004	-0.709858	Stable
Aplp2	0.366158	0.0718874	0.00965514	2.34865	Up
Apmap	0.0428484	0.0687285	0.809213	-0.681667	Stable
Apobec4	0.0660307	0.0944871	0.867341	-0.516982	Stable
Apoe	0.0724255	0.105345	0.867341	-0.540554	Stable
Apoo	0.0640554	0.0389311	0.749696	0.718397	Stable
Apopt1	0.107376	0.089137	0.900957	0.268572	Stable
App	1.12128	0.554551	0.00131767	1.01576	Stable
Appbp2	0.149736	0.154775	0.991285	-0.047753	Stable
Appl1	0.109419	0.17693	0.715698	-0.693314	Stable
Appl2	0.0491593	0.0346933	0.917855	0.502804	Stable
Aqr	0.0868111	0.0857162	0.991285	0.0183123	Stable
Araf	0.0877198	0.0702753	0.913468	0.319885	Stable
Arap2	0.408821	0.490971	0.886019	-0.264167	Stable
Arel1	0.129008	0.0865256	0.749696	0.576264	Stable
Arf1	0.0644147	0.0171887	0.564663	1.90593	Stable
Arf3	0.0647761	0.0694329	0.955204	-0.100158	Stable
Arf4	0.0443194	0.0894583	0.735258	-1.01328	Stable
Arfgap1	0.0647625	0.228462	0.191681	-1.81873	Stable
Arfgap3	0.0645412	0.0172157	0.564663	1.90649	Stable
Arfgef1	0.348112	0.21822	0.421392	0.673767	Stable
Arfgef2	0.234827	0.181696	0.749696	0.370078	Stable
Arfgef3	0.327483	0.1412	0.184825	1.21368	Stable
Arglu1	0.152726	0.704309	0.000499867	-2.20526	Down
Arhgap10	0.0906911	0.0188121	0.391312	2.2693	Stable
Arhgap12	0.107057	0.286225	0.249406	-1.41878	Stable
Arhgap15	0.112231	0.085846	0.871005	0.38665	Stable
Arhgap17	0.129218	0.161722	0.885024	-0.323709	Stable
Arhgap18	0.0215451	0.0186295	0.936339	0.20977	Stable
Arhgap20	0.645711	0.62161	0.7506	0.0548797	Stable
Arhgap21	0.518776	0.0354971	2.95543e-05	3.86934	Up
Arhgap23	0.191665	0.142215	0.739134	0.430513	Stable
Arhgap24	0.0855186	0.0546295	0.759843	0.646558	Stable
Arhgap26	2.25542	2.27914	0.945	-0.0150916	Stable
Arhgap31	0.446155	0.821168	0.211277	-0.880133	Stable
Arhgap32	0.982203	1.14125	0.978072	-0.216525	Stable
Arhgap35	0.278668	0.154763	0.396261	0.848485	Stable
Arhgap39	0.256699	0.191942	0.739134	0.419409	Stable
Arhgap44	0.692621	0.315428	0.00908555	1.13475	Stable
Arhgap5	0.675263	1.65886	6.98683e-05	-1.29667	Stable
Arhgap6	0.0913512	0.0859387	0.996392	0.0881167	Stable
Arhgef1	0.0214398	0.0564481	0.739134	-1.39663	Stable
Arhgef10	0.106507	0.0875846	0.885024	0.282198	Stable
Arhgef11	0.244089	0.191648	0.770016	0.34895	Stable
Arhgef12	0.415474	0.314144	0.604019	0.403331	Stable
Arhgef17	0.107919	0.0343508	0.466399	1.65153	Stable
Arhgef18	0.021688	0.0361963	0.867341	-0.738947	Stable
Arhgef2	0.128487	0.0379489	0.355845	1.7595	Stable
Arhgef26	0.0429608	0.0532746	0.917855	-0.310429	Stable
Arhgef28	0.08557	0.0171685	0.389107	2.31734	Stable
Arhgef3	0.128177	0.018494	0.17792	2.793	Stable
Arhgef37	0.0860625	0.373241	0.0364776	-2.11665	Stable
Arhgef7	0.127174	0.108416	0.907065	0.230227	Stable
Arhgef9	0.3116	0.0686746	0.0318945	2.18184	Stable
Arid1a	0.285011	0.0515258	0.0255028	2.46765	Stable
Arid1b	0.905054	0.719394	0.269453	0.331222	Stable
Arid2	0.128248	0.0517235	0.496142	1.31005	Stable
Arid3a	0.0481153	0.0345692	0.917855	0.47701	Stable
Arid4a	0.127357	0.123654	0.951959	0.0425764	Stable
Arid4b	0.187973	0.336119	0.413677	-0.838447	Stable
Arid5b	0.196673	0.278238	0.737688	-0.500523	Stable
Arih1	0.267376	0.390046	0.693223	-0.544775	Stable
Arih2	0.193795	0.0686476	0.276256	1.49725	Stable
Arl13b	0.0218705	0.0343438	0.867341	-0.651061	Stable
Arl15	0.840638	0.501623	0.057824	0.74488	Stable
Arl2	0.0221724	0.0345964	0.867341	-0.641859	Stable
Arl2bp	0.021116	0.0531087	0.739134	-1.33061	Stable
Arl3	0.0638491	0.449442	0.00288669	-2.8154	Down
Arl6ip5	0.021116	0.0687494	0.595444	-1.70301	Stable
Arl8a	0.0655244	0.0171017	0.564663	1.93789	Stable
Armc1	0.021661	0.0342371	0.867341	-0.66046	Stable
Armc8	0.258003	0.121274	0.327997	1.08912	Stable
Armc9	0.0641741	0.192502	0.322388	-1.58481	Stable
Armcx5	0.0212932	0.0185445	0.936339	0.199398	Stable
Arnt	0.172037	0.174093	0.977979	-0.017136	Stable
Arnt2	0.149985	0.0185445	0.112642	3.01575	Stable
Arntl	0.411858	0.521698	0.843969	-0.34107	Stable
Arpc1a	0.0864161	0.0545134	0.759843	0.664689	Stable
Arpc2	0.107365	0.125685	0.917855	-0.227292	Stable
Arpc3	0.0432601	0.0379522	0.917855	0.188852	Stable
Arpc5l	0.0428709	0.155865	0.310471	-1.86223	Stable
Arpp19	0.0213532	0.0894314	0.482898	-2.06633	Stable
Arpp21	1.07149	0.0937725	1.32185e-09	3.51431	Up
Arsb	0.314207	0.121881	0.17506	1.36625	Stable
Arsg	0.109293	0.0219134	0.269453	2.31832	Stable
Arv1	0.0846922	0.0862902	0.992937	-0.0269682	Stable
Arvcf	0.13184	0.0171484	0.170582	2.94265	Stable
Asah1	0.0645354	0.0171887	0.564663	1.90863	Stable
Asap1	0.851715	0.398294	0.00581528	1.09654	Stable
Asap2	0.0854023	0.0351355	0.619016	1.28135	Stable
Asb13	0.0214923	0.0857626	0.482898	-1.99653	Stable
Asb3	0.348028	0.126896	0.0955134	1.45556	Stable
Asb7	0.0849981	0.0345016	0.605955	1.30077	Stable
Asb8	0.0429941	0.0708191	0.807767	-0.719999	Stable
Ascc1	0.157659	0.0171217	0.106241	3.20291	Stable
Ascc2	0.0878119	0.0345616	0.601471	1.34524	Stable
Ascc3	0.258621	0.282218	0.974215	-0.125971	Stable
Ash1l	0.450203	0.338328	0.595444	0.412154	Stable
Ash2l	0.0213618	0.0691593	0.595444	-1.69489	Stable
Asic1	0.0855463	0.0190642	0.391312	2.16584	Stable
Asic2	1.84754	0.637925	1.11953e-08	1.53415	Stable
Asna1	0.0217787	0.0359132	0.867341	-0.721597	Stable
Asph	0.885271	1.13702	0.772369	-0.361064	Stable
Asphd1	0.0215984	0.0190734	0.936339	0.17936	Stable
Aspscr1	0.021652	0.0531737	0.739134	-1.29621	Stable
Aste1	0.112575	0.180566	0.725704	-0.681642	Stable
Astn1	0.795169	0.307918	0.00208408	1.36872	Stable
Astn2	2.32698	2.51093	0.624223	-0.10976	Stable
Asxl1	0.149883	0.183133	0.917855	-0.289052	Stable
Asxl2	0.200116	0.103347	0.531582	0.953339	Stable
Asxl3	0.213837	0.0173182	0.0222958	3.62616	Stable
Atad1	0.108075	0.120511	0.936339	-0.157133	Stable
Atad2b	0.256365	0.260492	0.947799	-0.0230425	Stable
Atad3a	0.0635239	0.0552995	0.917855	0.200033	Stable
Atcay	0.111726	0.102994	0.958201	0.1174	Stable
Ate1	0.0231813	0.0892041	0.482898	-1.94415	Stable
Atf1	0.0212251	0.0186295	0.936339	0.188182	Stable
Atf2	0.226374	0.294747	0.749696	-0.38077	Stable
Atf6	0.199445	0.158711	0.839513	0.329589	Stable
Atf7ip	0.128241	0.0537985	0.512681	1.25322	Stable
Atg10	0.113136	0.0533246	0.639943	1.08519	Stable
Atg12	0.0211746	0.0344867	0.867341	-0.703707	Stable
Atg13	0.043067	0.0343575	0.917855	0.325957	Stable
Atg16l1	0.149144	0.12326	0.867341	0.274994	Stable
Atg16l2	0.0637522	0.122603	0.675959	-0.94345	Stable
Atg2a	0.0210002	0.0346639	0.867341	-0.72303	Stable
Atg2b	0.156273	0.0515061	0.371738	1.60126	Stable
Atg3	0.0645353	0.142353	0.578062	-1.14131	Stable
Atg4a	0.0429145	0.017135	0.739134	1.32452	Stable
Atg4b	0.0637411	0.0518822	0.917855	0.296982	Stable
Atg4c	0.170816	0.0686429	0.389107	1.31526	Stable
Atg4d	0.0424166	0.0513461	0.917855	-0.275625	Stable
Atg5	0.107754	0.0345109	0.474044	1.64261	Stable
Atg7	0.149886	0.0732142	0.540462	1.03367	Stable
Atl1	0.113448	0.08636	0.87603	0.393594	Stable
Atl2	0.754407	0.998014	0.749696	-0.403717	Stable
Atm	0.0425778	0.0519033	0.917855	-0.285725	Stable
Atp11a	0.0642166	0.0174575	0.568047	1.8791	Stable
Atp11b	0.155413	0.209965	0.775343	-0.434042	Stable
Atp11c	0.0640953	0.0192225	0.568199	1.73742	Stable
Atp13a1	0.0212421	0.0548066	0.739134	-1.36742	Stable
Atp13a2	0.021688	0.0363835	0.867341	-0.746389	Stable
Atp13a3	0.15067	0.121481	0.867341	0.310655	Stable
Atp1a1	0.197997	0.141277	0.749696	0.486953	Stable
Atp1a2	0.109242	0.0188386	0.269453	2.53576	Stable
Atp1a3	0.965685	0.276855	1.18889e-05	1.80242	Stable
Atp1b1	0.539418	0.435535	0.664195	0.308615	Stable
Atp1b2	0.0879372	0.0344117	0.598913	1.35357	Stable
Atp2a2	1.33857	1.16978	0.187494	0.19446	Stable
Atp2b1	0.702476	0.155195	0.000196947	2.17837	Up
Atp2b2	2.54206	2.19525	0.00381146	0.211616	Stable
Atp2b3	0.134559	0.0375805	0.346969	1.84018	Stable
Atp2b4	0.086879	0.075606	0.917855	0.200506	Stable
Atp2c1	0.689324	0.901745	0.807767	-0.387538	Stable
Atp5b	0.154025	0.120134	0.859224	0.358522	Stable
Atp5c1	0.0636972	0.183869	0.388023	-1.52938	Stable
Atp5f1	0.0638429	0.129134	0.662116	-1.01627	Stable
Atp5g2	0.021797	0.0358508	0.867341	-0.717879	Stable
Atp5g3	0.0232812	0.0738386	0.595444	-1.66521	Stable
Atp5h	0.0213017	0.18038	0.112155	-3.082	Stable
Atp5j	0.021661	0.0737278	0.595444	-1.76711	Stable
Atp5o	0.395487	0.277872	0.564663	0.50921	Stable
Atp6ap1	0.0211578	0.0687484	0.595444	-1.70014	Stable
Atp6ap2	0.0438202	0.105351	0.595444	-1.26554	Stable
Atp6v0a1	0.290836	0.28691	0.927668	0.0196098	Stable
Atp6v0b	0.0424505	0.205909	0.171366	-2.27815	Stable
Atp6v0d1	0.0862077	0.0380674	0.615309	1.17926	Stable
Atp6v0e	0.107307	0.0517261	0.633021	1.05277	Stable
Atp6v0e2	0.0211076	0.034337	0.867341	-0.702	Stable
Atp6v1a	0.0866671	0.0343372	0.598913	1.33571	Stable
Atp6v1b2	0.06446	0.1235	0.674288	-0.938037	Stable
Atp6v1c1	0.0644089	0.0390518	0.749696	0.721873	Stable
Atp6v1d	0.130757	0.0550472	0.507018	1.24815	Stable
Atp6v1e1	0.0213618	0.0924831	0.482898	-2.11416	Stable
Atp6v1g2	0.129974	0.0688576	0.640134	0.916532	Stable
Atp6v1h	0.291912	0.237272	0.761285	0.298994	Stable
Atp7a	0.0218061	0.0537365	0.739134	-1.30117	Stable
Atp8a1	0.310726	0.0185445	0.00257044	4.06658	Up
Atp8a2	0.513727	0.314696	0.271138	0.707044	Stable
Atp9a	0.150717	0.142313	0.936339	0.0827724	Stable
Atp9b	0.391349	0.214985	0.354363	0.864222	Stable
Atpaf1	0.0432185	0.0191103	0.739134	1.1773	Stable
Atpaf2	0.0853347	0.0700886	0.917716	0.283953	Stable
Atr	0.107633	0.175993	0.723107	-0.709394	Stable
Atraid	0.0215717	0.106427	0.380178	-2.30265	Stable
Atrn	0.175287	0.195483	0.936339	-0.157328	Stable
Atrnl1	1.21978	0.899366	0.106241	0.439634	Stable
Atrx	0.453736	0.424789	0.769385	0.0951065	Stable
Atxn1	0.98019	0.2843	5.83775e-05	1.78565	Stable
Atxn10	0.220327	0.178135	0.82357	0.306678	Stable
Atxn2	0.516418	0.332574	0.317304	0.634864	Stable
Atxn7	0.12781	0.0911297	0.771072	0.488007	Stable
Atxn7l1	0.362187	0.17663	0.282083	1.036	Stable
Atxn7l1os1	0.108085	0.0171217	0.262028	2.65827	Stable
Auh	0.110167	0.259456	0.330279	-1.2358	Stable
Auts2	3.95345	4.13989	0.00360017	-0.0664796	Stable
Aven	0.0425089	0.0344385	0.917855	0.303741	Stable
Avl9	0.0212421	0.0689871	0.595444	-1.6994	Stable
Axin1	0.0646121	0.0530877	0.917855	0.283425	Stable
Azi2	0.021141	0.0860876	0.482898	-2.02576	Stable
Azin1	0.0640383	0.0751893	0.947173	-0.231592	Stable
Azin2	0.0428489	0.08728	0.732612	-1.02639	Stable
B130034C11Rik	0.0212932	0.053127	0.739134	-1.31906	Stable
B230118H07Rik	0.086141	0.0343303	0.598913	1.32722	Stable
B230209E15Rik	0.0849372	0.0188121	0.391312	2.17474	Stable
B230217O12Rik	0.0215187	0.0190367	0.936339	0.176805	Stable
B230334C09Rik	0.153309	0.0365743	0.240844	2.06754	Stable
B3galnt2	0.1273	0.363089	0.153035	-1.51209	Stable
B3galt1	0.985636	0.961459	0.715698	0.0358295	Stable
B3galt5	0.0859433	0.0174575	0.389445	2.29954	Stable
B3gat1	0.151534	0.0523762	0.383343	1.53266	Stable
B3gat3	0.0211746	0.104532	0.380178	-2.30355	Stable
B3glct	0.179886	0.1088	0.674288	0.72541	Stable
B430010I23Rik	0.04253	0.281556	0.0363443	-2.72687	Stable
B4galnt4	0.0644814	0.018553	0.568199	1.79723	Stable
B4galt1	0.0635498	0.0172429	0.568047	1.88189	Stable
B4galt4	0.0437687	0.0173182	0.739134	1.33761	Stable
B4galt5	0.130024	0.1375	0.969498	-0.0806475	Stable
B4galt6	0.0657664	0.0516969	0.917855	0.347272	Stable
B830012L14Rik	0.0639995	0.034385	0.749696	0.896282	Stable
B930095G15Rik	0.0428625	0.0172225	0.739134	1.31542	Stable
BB365896	0.0212846	0.0344825	0.867341	-0.696055	Stable
BC002059	0.0427429	0.0371236	0.924435	0.203347	Stable
BC003331	0.021336	0.0858241	0.482898	-2.00809	Stable
BC004004	0.0216162	0.106536	0.380178	-2.30115	Stable
BC005561	0.0856708	0.110246	0.910076	-0.363851	Stable
BC017158	0.0214398	0.0185869	0.936339	0.206008	Stable
BC030336	0.106473	0.0702418	0.761572	0.600091	Stable
BC052040	0.0698911	0.0358453	0.749696	0.963327	Stable
BC065397	0.0431803	0.018469	0.739134	1.22527	Stable
Bach2	0.194245	0.0364602	0.0992162	2.41348	Stable
Bag1	0.0442052	0.070025	0.809213	-0.663653	Stable
Bag6	0.065114	0.034317	0.749696	0.924047	Stable
Baiap2	0.341831	0.301174	0.813043	0.182686	Stable
Baiap2l1	0.0428355	0.0170357	0.739134	1.33025	Stable
Bap1	0.0430868	0.0172907	0.739134	1.31725	Stable
Basp1	0.113393	0.0901783	0.906149	0.330474	Stable
Baz1b	0.130857	0.159418	0.908562	-0.284824	Stable
Baz2a	0.109009	0.102904	0.951057	0.0831442	Stable
Baz2b	0.562232	0.4266	0.482898	0.39828	Stable
Bbof1	0.021652	0.104057	0.380178	-2.26481	Stable
Bbs2	0.0643292	0.0343038	0.749696	0.907105	Stable
Bbs4	0.0424757	0.0688974	0.809213	-0.69781	Stable
Bbs5	0.0650917	0.0705561	0.951959	-0.116298	Stable
Bbs7	0.106356	0.0874725	0.885024	0.281994	Stable
Bbs9	0.235376	0.0353763	0.0371501	2.73411	Stable
Bbx	0.193601	0.176516	0.899876	0.133286	Stable
Bcan	0.152953	0.0698155	0.532529	1.13147	Stable
Bcap29	0.0214923	0.0565684	0.739134	-1.39618	Stable
Bcap31	0.0213618	0.0553971	0.739134	-1.37478	Stable
Bcar1	0.259514	0.379609	0.69502	-0.548701	Stable
Bcas2	0.0213446	0.124842	0.282083	-2.54816	Stable
Bcas3	0.581638	0.329962	0.126207	0.817823	Stable
Bcas3os1	0.0212421	0.0935459	0.482898	-2.13875	Stable
Bccip	0.0216073	0.0182318	0.936339	0.245063	Stable
Bckdha	0.0429301	0.0692152	0.809213	-0.689101	Stable
Bckdhb	0.289624	0.103415	0.162666	1.48573	Stable
Bcl11a	0.381203	0.435133	0.895032	-0.1909	Stable
Bcl11b	0.149413	0.0193656	0.112642	2.94774	Stable
Bcl2	0.0657806	0.0643495	0.917855	0.0317336	Stable
Bcl2l1	0.171282	0.262027	0.685867	-0.61334	Stable
Bcl2l13	0.0641343	0.0523762	0.917855	0.292187	Stable
Bcl6	0.0431513	0.0343438	0.917855	0.329354	Stable
Bcl7a	0.128385	0.120755	0.936339	0.0883863	Stable
Bcl9	0.128953	0.0723905	0.67972	0.832975	Stable
Bclaf1	0.14979	0.306354	0.389107	-1.03226	Stable
Bcr	0.171759	0.0367523	0.167934	2.22448	Stable
Bdh1	0.0443779	0.123585	0.489155	-1.47758	Stable
Bdp1	0.151315	0.112381	0.749696	0.429156	Stable
Becn1	0.086892	0.126234	0.807223	-0.538807	Stable
Bend6	0.0674361	0.212407	0.257004	-1.65524	Stable
Bfar	0.0422905	0.017209	0.739134	1.29717	Stable
Bicc1	0.0859298	0.0345011	0.598913	1.31652	Stable
Bicd1	0.283428	0.35517	0.810216	-0.325529	Stable
Bicd2	0.0432155	0.0347467	0.917855	0.314673	Stable
Bicdl1	0.384255	0.376292	0.892946	0.0302113	Stable
Bin1	0.127827	0.0360117	0.338623	1.82766	Stable
Bin3	0.0429328	0.0516683	0.917855	-0.267199	Stable
Birc2	0.0656447	0.224138	0.201792	-1.77164	Stable
Birc6	0.725008	0.39632	0.0510438	0.871333	Stable
Bivm	0.0421577	0.0707798	0.800082	-0.747542	Stable
Blcap	0.0666438	0.0170951	0.564663	1.96289	Stable
Blmh	0.107542	0.0514521	0.624223	1.06359	Stable
Bmp2k	0.0639513	0.0343708	0.749696	0.89579	Stable
Bmper	0.0422905	0.0190275	0.739134	1.15224	Stable
Bmpr1a	0.171202	0.0877947	0.547714	0.963489	Stable
Bmpr1b	0.134588	0.0171685	0.170582	2.97071	Stable
Bmpr2	0.157094	0.0862767	0.645357	0.864586	Stable
Bms1	0.0644708	0.0175714	0.568047	1.87541	Stable
Bmt2	0.113235	0.121097	0.930317	-0.0968428	Stable
Bod1l	0.0440309	0.155186	0.317338	-1.81741	Stable
Bola3	0.0211914	0.0345613	0.867341	-0.705682	Stable
Bop1	0.0429608	0.0344324	0.917855	0.319254	Stable
Borcs5	0.0852674	0.120508	0.821104	-0.499068	Stable
Borcs7	0.0429265	0.0518255	0.917855	-0.271795	Stable
Borcs8	0.0218705	0.0354299	0.867341	-0.69598	Stable
Bpgm	0.0649574	0.0173527	0.568047	1.90434	Stable
Bphl	0.149994	0.0707455	0.540462	1.0842	Stable
Bptf	0.291141	0.21188	0.69502	0.458471	Stable
Braf	0.431053	0.265516	0.306316	0.699064	Stable
Brap	0.042802	0.0185445	0.739134	1.20669	Stable
Brcc3	0.0211746	0.0537571	0.739134	-1.34412	Stable
Brd1	0.0649303	0.141587	0.595444	-1.12472	Stable
Brd3	0.0427084	0.0171752	0.739134	1.31419	Stable
Brd4	0.220494	0.262272	0.879952	-0.250321	Stable
Brd7	0.0643006	0.0726819	0.937756	-0.176765	Stable
Brd8	0.021797	0.173854	0.114645	-2.99568	Stable
Bre	0.155554	0.138173	0.917855	0.170947	Stable
Brf1	0.0858819	0.0182882	0.391312	2.23144	Stable
Brinp1	0.653299	0.313231	0.0621157	1.06052	Stable
Brinp2	0.419493	0.25095	0.322444	0.741246	Stable
Brinp3	0.342628	0.218155	0.564663	0.651293	Stable
Brip1os	0.20171	0.154941	0.804372	0.380563	Stable
Brms1	0.0641948	0.0701017	0.951959	-0.126994	Stable
Brms1l	0.086091	0.104938	0.917855	-0.285609	Stable
Brox	0.042767	0.017209	0.739134	1.31334	Stable
Brsk2	0.259383	0.0532524	0.049454	2.28417	Stable
Brwd1	0.134305	0.191763	0.747808	-0.513811	Stable
Brwd3	0.155602	0.0344944	0.221437	2.17343	Stable
Bsdc1	0.0661693	0.0171685	0.564663	1.9464	Stable
Bsg	0.0443194	0.173818	0.293918	-1.97157	Stable
Bsn	0.593277	0.106779	0.00016484	2.47407	Up
Btaf1	0.113213	0.17424	0.737688	-0.62204	Stable
Btbd1	0.0919995	0.176602	0.564663	-0.940804	Stable
Btbd10	0.15627	0.420628	0.118889	-1.4285	Stable
Btbd3	0.149587	0.0356996	0.233489	2.067	Stable
Btbd7	0.192133	0.174548	0.917855	0.138484	Stable
Btbd9	0.45698	0.37982	0.685716	0.266815	Stable
Btf3	0.0640522	0.0530746	0.917855	0.271225	Stable
Btrc	0.353516	0.301692	0.775536	0.2287	Stable
Bzw1	0.0225273	0.0171685	0.936339	0.39191	Stable
Bzw2	0.106469	0.13746	0.867341	-0.368573	Stable
C130071C03Rik	0.310597	0.227231	0.72607	0.450884	Stable
C130073E24Rik	0.223366	0.017135	0.0215819	3.70439	Stable
C1galt1c1	0.0220577	0.0191103	0.936339	0.20693	Stable
C230004F18Rik	0.868101	0.616877	0.158131	0.492881	Stable
C230071H17Rik	0.0210166	0.262034	0.0196256	-3.64015	Stable
C230088H06Rik	0.0425976	0.0695199	0.807767	-0.706654	Stable
C2cd2	0.0635599	0.0799188	0.936339	-0.330418	Stable
C2cd3	0.0869714	0.0869951	1	-0.000393639	Stable
C2cd5	0.319978	0.298864	0.867341	0.09848	Stable
C330007P06Rik	0.0867975	0.0345414	0.598913	1.32933	Stable
C530008M17Rik	0.13427	0.0988517	0.793489	0.441802	Stable
C77370	0.107745	0.038147	0.482898	1.49798	Stable
C78859	0.128735	0.411554	0.0686132	-1.67668	Stable
C79798	0.0645131	0.0344942	0.749696	0.903239	Stable
C920021L13Rik	0.0211076	0.0699009	0.595444	-1.72754	Stable
CAAA01180111.2	0.021706	0.184848	0.112155	-3.09017	Stable
Caap1	0.197922	0.0875448	0.404189	1.17684	Stable
Cab39	0.0912119	0.0517816	0.749696	0.816781	Stable
Cab39l	0.0210002	0.0342501	0.867341	-0.705702	Stable
Cabin1	0.199115	0.104452	0.547936	0.930761	Stable
Cabp1	0.201063	0.0188386	0.0405895	3.41589	Stable
Cachd1	0.176738	0.0171084	0.0632671	3.36884	Stable
Cacna1a	2.50502	3.14664	8.42669e-05	-0.328992	Stable
Cacna1b	0.378149	0.0173805	0.000360167	4.44342	Up
Cacna1c	1.3956	0.222972	3.77526e-11	2.64595	Up
Cacna1d	0.75595	0.315235	0.00513869	1.26186	Stable
Cacna1e	1.00423	0.157512	2.01207e-07	2.67255	Up
Cacna1i	0.203315	0.0186295	0.0402891	3.44805	Stable
Cacna2d1	0.845958	0.075632	5.70849e-08	3.48352	Up
Cacna2d2	0.870823	0.415109	0.00445227	1.06889	Stable
Cacna2d3	1.10291	0.0800757	1.43777e-10	3.78381	Up
Cacnb1	0.0638725	0.0172022	0.564663	1.8926	Stable
Cacnb2	0.99834	1.63669	0.040646	-0.713179	Stable
Cacnb4	1.6898	1.29021	0.0153426	0.389252	Stable
Cacng2	0.580948	0.45227	0.449092	0.361225	Stable
Cacng7	0.193501	0.109434	0.564663	0.822279	Stable
Cacng8	0.0426773	0.0562078	0.917855	-0.397301	Stable
Cacul1	0.149787	0.03652	0.236342	2.03615	Stable
Cadm1	0.919171	0.279977	0.00035359	1.71503	Stable
Cadm2	2.52151	1.57211	3.16475e-08	0.681588	Stable
Cadm4	0.0211076	0.0636325	0.739134	-1.592	Stable
Cadps	1.67709	1.24455	0.0112398	0.430339	Stable
Cadps2	0.474674	0.0989726	0.00369965	2.26184	Up
Calb1	0.495912	1.50268	6.0342e-06	-1.59939	Stable
Calcoco1	0.0232034	0.0185869	0.936339	0.320051	Stable
Calm1	0.129533	0.434005	0.0458419	-1.74439	Stable
Calm2	0.292878	0.927662	0.000811404	-1.6633	Stable
Calm3	0.0870894	0.0207904	0.391312	2.06658	Stable
Caln1	1.15105	0.749058	0.0444148	0.619806	Stable
Calr	0.0643653	0.0707446	0.951959	-0.136336	Stable
Calu	0.0211578	0.0343304	0.867341	-0.6983	Stable
Caly	0.021661	0.110879	0.376591	-2.35582	Stable
Camk1	0.0213103	0.0536624	0.739134	-1.33236	Stable
Camk1d	1.97426	0.290092	1.8414e-18	2.76673	Up
Camk2a	0.475419	0.305621	0.379927	0.637457	Stable
Camk2b	0.424862	0.287669	0.552194	0.562585	Stable
Camk2d	0.428877	0.331215	0.631568	0.372796	Stable
Camk2g	0.0425014	0.0187158	0.739134	1.18325	Stable
Camk2n1	0.0675379	0.0254854	0.568199	1.40602	Stable
Camk4	0.581727	0.180458	0.0106953	1.68868	Stable
Camkmt	0.191813	0.193135	0.960594	-0.00991362	Stable
Camkv	0.0222888	0.0190642	0.936339	0.225453	Stable
Caml	0.0645389	0.108704	0.749696	-0.752165	Stable
Camsap1	0.19335	0.0345792	0.0945249	2.48324	Stable
Camsap2	0.329117	0.227961	0.567692	0.529815	Stable
Camta1	1.57531	0.774956	1.38331e-06	1.02345	Stable
Camta2	0.172269	0.0688217	0.389107	1.32373	Stable
Cand1	0.208161	0.0171752	0.0371501	3.5993	Stable
Canx	0.217789	0.244964	0.917855	-0.169639	Stable
Cap2	0.417557	0.216066	0.221437	0.9505	Stable
Capn10	0.0229001	0.0171417	0.936339	0.41784	Stable
Capn15	0.150339	0.425664	0.0994255	-1.50149	Stable
Capn2	0.0442446	0.120182	0.499228	-1.44164	Stable
Capn7	0.0649697	0.0736621	0.937756	-0.181156	Stable
Capns1	0.0215363	0.0363341	0.867341	-0.754554	Stable
Caprin1	0.128201	0.288025	0.363191	-1.16779	Stable
Capza1	0.235203	0.137449	0.536674	0.775011	Stable
Capza2	0.0216073	0.0380811	0.867341	-0.817557	Stable
Capzb	0.170508	0.124041	0.749696	0.459027	Stable
Car10	1.11867	0.178226	1.63493e-08	2.65001	Up
Car11	0.0213877	0.164879	0.15714	-2.94655	Stable
Car2	0.0425437	0.102911	0.595444	-1.27438	Stable
Car7	0.0422737	0.108264	0.595444	-1.35672	Stable
Carf	0.021116	0.0732674	0.595444	-1.79484	Stable
Carmil1	0.326596	0.226856	0.595444	0.52573	Stable
Carnmt1	0.0424856	0.0690006	0.809213	-0.699635	Stable
Cars	0.0431458	0.0530139	0.917855	-0.29715	Stable
Cars2	0.0649542	0.0516548	0.917855	0.330521	Stable
Casc3	0.0640675	0.0750698	0.94452	-0.228641	Stable
Casc4	0.171575	0.497998	0.0555708	-1.5373	Stable
Casd1	0.0427703	0.017277	0.739134	1.30776	Stable
Cask	0.257122	0.174475	0.624223	0.559428	Stable
Caskin1	0.0646006	0.0702973	0.951959	-0.121923	Stable
Casp8ap2	0.0862325	0.0343037	0.598913	1.32987	Stable
Cast	0.0862762	0.0356653	0.619016	1.27444	Stable
Cbfa2t2	0.21943	0.234096	0.983827	-0.0933342	Stable
Cbl	0.0855588	0.191057	0.482898	-1.15902	Stable
Cblb	0.106584	0.0547277	0.650685	0.961643	Stable
Cbll1	0.0426249	0.0342768	0.917855	0.314467	Stable
Cbx1	0.0227217	0.0714754	0.595444	-1.65337	Stable
Cbx3	0.0425023	0.0706893	0.805271	-0.733949	Stable
Cbx5	0.0434991	0.103326	0.595444	-1.24815	Stable
Cbx7	0.0214398	0.0191103	0.936339	0.165939	Stable
Cc2d1a	0.0211076	0.0343438	0.867341	-0.702283	Stable
Cc2d1b	0.0426063	0.0360138	0.917855	0.242515	Stable
Ccar1	0.154385	0.556508	0.010279	-1.84987	Stable
Ccbe1	0.0426208	0.0175642	0.739134	1.27891	Stable
Ccdc107	0.0427844	0.435994	0.00162893	-3.34915	Down
Ccdc12	0.106394	0.0874237	0.88825	0.283324	Stable
Ccdc136	0.0647525	0.0707673	0.951959	-0.128147	Stable
Ccdc141	0.0215984	0.0344811	0.867341	-0.674881	Stable
Ccdc148	0.198396	0.277675	0.739134	-0.485013	Stable
Ccdc149	0.0857824	0.035778	0.611614	1.26161	Stable
Ccdc159	0.0210002	0.0342836	0.867341	-0.707116	Stable
Ccdc171	0.064341	0.0531894	0.917855	0.274601	Stable
Ccdc174	0.0215363	0.0939045	0.482898	-2.12442	Stable
Ccdc186	0.0852017	0.0358928	0.611614	1.24719	Stable
Ccdc191	0.0439242	0.171605	0.248484	-1.96601	Stable
Ccdc28a	0.0212421	0.0533168	0.739134	-1.32767	Stable
Ccdc28b	0.0426941	0.0686676	0.809213	-0.685593	Stable
Ccdc30	0.0640984	0.0720826	0.947173	-0.169362	Stable
Ccdc34	0.0425364	0.0865744	0.735258	-1.02524	Stable
Ccdc39	0.0864456	0.0343573	0.598913	1.33118	Stable
Ccdc47	0.0635366	0.0515796	0.917855	0.300786	Stable
Ccdc50	0.234645	0.364065	0.624223	-0.633717	Stable
Ccdc57	0.150224	0.0343236	0.21939	2.12984	Stable
Ccdc58	0.0428536	0.294514	0.0257083	-2.78085	Stable
Ccdc59	0.0427957	0.0718512	0.804219	-0.747547	Stable
Ccdc6	0.151346	0.034391	0.21939	2.13775	Stable
Ccdc66	0.0859307	0.103032	0.917855	-0.261849	Stable
Ccdc73	0.0642166	0.0514856	0.917855	0.318779	Stable
Ccdc77	0.0213446	0.053028	0.739134	-1.31289	Stable
Ccdc7b	0.04304	0.0538403	0.917855	-0.323007	Stable
Ccdc85a	0.73823	0.991681	0.737688	-0.425807	Stable
Ccdc88a	0.49996	0.567212	0.951959	-0.182073	Stable
Ccdc88c	0.0639265	0.0190367	0.568199	1.74763	Stable
Ccdc90b	0.0881819	0.0687415	0.902077	0.359301	Stable
Ccdc91	0.107745	0.107296	0.97048	0.00602284	Stable
Ccdc92	0.0640045	0.173717	0.391312	-1.4405	Stable
Ccdc93	0.0425028	0.0357332	0.917855	0.250293	Stable
Cck	0.0479689	0.097933	0.727785	-1.02969	Stable
Ccl25	0.0215363	0.0514592	0.739134	-1.25666	Stable
Ccl27a	0.0443194	0.0379055	0.917855	0.225531	Stable
Ccm2	0.128307	0.0537043	0.510713	1.25649	Stable
Ccnc	0.0434299	0.123124	0.49218	-1.50335	Stable
Ccnd3	0.0426569	0.0171752	0.739134	1.31245	Stable
Ccni	0.150802	0.140908	0.936339	0.0979073	Stable
Ccnjl	0.0482784	0.0190642	0.739134	1.34051	Stable
Ccnk	0.026905	0.018469	0.936339	0.542769	Stable
Ccnl1	0.0212336	0.0878351	0.482898	-2.04845	Stable
Ccnl2	0.0212251	0.180501	0.112471	-3.08816	Stable
Ccnt1	0.0641088	0.139195	0.590992	-1.11851	Stable
Ccnt2	0.106842	0.139759	0.867341	-0.387456	Stable
Ccny	0.365033	0.311548	0.739134	0.228573	Stable
Ccr9	0.0429807	0.0173044	0.739134	1.31255	Stable
Ccs	0.0435977	0.0515809	0.917855	-0.242586	Stable
Ccser1	1.52181	0.901871	0.000256003	0.754798	Stable
Ccser2	0.0916763	0.161869	0.647941	-0.820203	Stable
Cct6a	0.0651697	0.0343977	0.749696	0.921887	Stable
Cct8	0.0645884	0.0865442	0.867909	-0.422163	Stable
Ccz1	0.0652905	0.15537	0.49399	-1.25076	Stable
Cd180	0.149194	0.102939	0.739134	0.535407	Stable
Cd200	0.043773	0.0377399	0.924435	0.213952	Stable
Cd2ap	0.193854	0.12006	0.624223	0.691218	Stable
Cd46	0.149345	0.143113	0.924435	0.061498	Stable
Cd47	0.246329	0.128384	0.448764	0.940125	Stable
Cd81	0.0435905	0.168443	0.286447	-1.95018	Stable
Cd99l2	0.151194	0.119906	0.853776	0.334506	Stable
Cdadc1	0.021405	0.0192225	0.936339	0.155155	Stable
Cdan1	0.0438533	0.0365073	0.917855	0.2645	Stable
Cdc123	0.10697	0.0343572	0.466399	1.63853	Stable
Cdc14b	0.135543	0.103101	0.867341	0.394693	Stable
Cdc23	0.0232034	0.0516495	0.739134	-1.15442	Stable
Cdc26	0.0215363	0.0343641	0.867341	-0.674133	Stable
Cdc27	0.177854	0.104969	0.645357	0.760734	Stable
Cdc37	0.0447797	0.0207904	0.739134	1.10692	Stable
Cdc37l1	0.173175	0.230638	0.809213	-0.413399	Stable
Cdc40	0.0211578	0.180016	0.112642	-3.08886	Stable
Cdc42	0.262445	0.276866	1	-0.0771737	Stable
Cdc42bpa	1.05745	0.983412	0.554661	0.104724	Stable
Cdc42bpb	0.255532	0.0686688	0.0849886	1.89578	Stable
Cdc42se2	0.192569	0.163387	0.867341	0.237083	Stable
Cdc5l	0.0653308	0.0891461	0.867341	-0.44841	Stable
Cdc7	0.021183	0.0530223	0.739134	-1.3237	Stable
Cdc73	0.235889	0.0875839	0.226037	1.42937	Stable
Cdh10	0.443532	0.291629	0.402912	0.604907	Stable
Cdh11	0.263088	0.266914	0.936339	-0.0208265	Stable
Cdh12	0.567208	0.704086	0.805271	-0.311874	Stable
Cdh13	0.643514	0.106512	0.000111206	2.59496	Up
Cdh18	2.63814	3.4108	4.56881e-07	-0.370593	Stable
Cdh2	0.760183	0.541184	0.250218	0.490226	Stable
Cdh22	0.0430451	0.0171752	0.739134	1.32552	Stable
Cdh23	0.0211578	0.102945	0.380178	-2.28262	Stable
Cdh4	0.332813	0.129584	0.170488	1.36083	Stable
Cdh6	0.0215717	0.0178585	0.936339	0.272528	Stable
Cdh7	0.0426549	0.0989701	0.705417	-1.21428	Stable
Cdh8	0.564088	0.135774	0.00183287	2.05471	Up
Cdh9	0.108469	0.0190275	0.269453	2.51113	Stable
Cdip1	0.216249	0.122279	0.551202	0.822515	Stable
Cdk11b	0.0438376	0.0717942	0.805271	-0.711699	Stable
Cdk12	0.112322	0.308958	0.201792	-1.45977	Stable
Cdk13	0.376616	0.320216	0.750636	0.234047	Stable
Cdk14	0.707157	0.861258	0.867341	-0.284415	Stable
Cdk16	0.0869143	0.1415	0.739134	-0.703133	Stable
Cdk17	0.171823	0.0534425	0.269413	1.68486	Stable
Cdk19	0.10693	0.0547827	0.650685	0.964875	Stable
Cdk4	0.0427155	0.0190734	0.739134	1.1632	Stable
Cdk5	0.0424506	0.0192984	0.739134	1.13731	Stable
Cdk5rap2	0.19472	0.0174224	0.0386484	3.48239	Stable
Cdk7	0.0663097	0.0887021	0.867341	-0.419748	Stable
Cdk8	2.02233	0.265501	4.04245e-20	2.92923	Up
Cdk9	0.0213017	0.0186295	0.936339	0.193376	Stable
Cdkal1	0.478105	0.247161	0.157855	0.951879	Stable
Cdkl2	0.0212846	0.0686479	0.595444	-1.6894	Stable
Cdkl3	0.0218705	0.0686743	0.595444	-1.65078	Stable
Cdkl5	0.170888	0.073846	0.431814	1.21046	Stable
Cdon	0.0641017	0.156141	0.49218	-1.28442	Stable
Cds1	0.149546	0.103227	0.739134	0.534766	Stable
Cds2	0.108159	0.10295	0.951057	0.0712107	Stable
Cdv3	0.0213618	0.120914	0.282083	-2.50088	Stable
Cdyl	0.042427	0.0343707	0.917855	0.303803	Stable
Cdyl2	0.176215	0.142924	0.867341	0.302087	Stable
Cecr5	0.0643313	0.0519572	0.917855	0.308199	Stable
Celf1	0.128045	0.242414	0.532529	-0.920821	Stable
Celf2	3.24195	2.42462	9.20963e-08	0.419105	Stable
Celf3	0.0640519	0.0772049	0.940956	-0.269451	Stable
Celf4	0.850018	0.243593	0.000267158	1.80302	Stable
Cenpc1	0.128928	0.0703221	0.648302	0.874513	Stable
Cenpp	0.0647983	0.053414	0.917855	0.278739	Stable
Cep104	0.106695	0.0514187	0.624223	1.05312	Stable
Cep112	0.30031	0.145202	0.274914	1.0484	Stable
Cep120	0.107288	0.0543309	0.650685	0.981642	Stable
Cep126	0.197899	0.637575	0.0114835	-1.68783	Stable
Cep128	0.128902	0.0171017	0.170582	2.91406	Stable
Cep162	0.0641294	0.0860522	0.867909	-0.424226	Stable
Cep164	0.171409	0.123357	0.749696	0.474601	Stable
Cep170	0.172737	0.0708319	0.404826	1.2861	Stable
Cep19	0.042588	0.0709919	0.805271	-0.737208	Stable
Cep192	0.0658771	0.0171685	0.564663	1.94001	Stable
Cep250	0.0428191	0.0538869	0.917855	-0.331682	Stable
Cep290	0.14895	0.0687962	0.519017	1.11443	Stable
Cep295	0.0921581	0.12162	0.821104	-0.400198	Stable
Cep350	0.821412	0.15878	6.55135e-06	2.37108	Up
Cep44	0.0214485	0.1204	0.283508	-2.48888	Stable
Cep57	0.0433953	0.0174575	0.739134	1.31369	Stable
Cep68	0.021706	0.0878891	0.482898	-2.01759	Stable
Cep70	0.106744	0.035383	0.482898	1.59302	Stable
Cep78	0.0426273	0.125678	0.484556	-1.55988	Stable
Cep83	0.109434	0.0518119	0.624223	1.07871	Stable
Cep83os	0.0214747	0.070371	0.595444	-1.71234	Stable
Cep85l	0.171058	0.0519689	0.266818	1.71876	Stable
Cep89	0.0642761	0.0171618	0.564663	1.90508	Stable
Cep95	0.0643027	0.104462	0.749696	-0.700032	Stable
Cep97	0.021661	0.0354567	0.867341	-0.71096	Stable
Cept1	0.0642564	0.0345681	0.749696	0.894397	Stable
Cerk	0.413332	0.651392	0.509527	-0.656224	Stable
Cers4	0.0219262	0.0345347	0.867341	-0.65539	Stable
Cers5	0.107561	0.215527	0.551202	-1.00271	Stable
Cers6	0.383148	0.178	0.226357	1.10603	Stable
Cetn3	0.0432783	0.0518268	0.917855	-0.260054	Stable
Cfap36	0.0643732	0.0172157	0.564663	1.90273	Stable
Cfap54	0.0641258	0.0185869	0.568199	1.78662	Stable
Cfdp1	0.128367	0.122972	0.938643	0.0619451	Stable
Cfl2	0.0428046	0.0564306	0.917855	-0.398714	Stable
Cgrrf1	0.128653	0.0343103	0.322444	1.90677	Stable
Chac2	0.0217423	0.0357487	0.867341	-0.717388	Stable
Chadl	0.0439759	0.0188121	0.739134	1.22505	Stable
Chchd2	0.0224171	0.0518054	0.739134	-1.20851	Stable
Chchd3	0.360524	0.442529	0.82681	-0.295676	Stable
Chchd6	0.283696	0.104275	0.177177	1.44396	Stable
Chchd7	0.0639031	0.0526935	0.917855	0.27826	Stable
Chd1	0.0641733	0.156176	0.488655	-1.28312	Stable
Chd2	0.348862	0.231242	0.595444	0.59325	Stable
Chd3	0.175998	0.266498	0.692089	-0.598564	Stable
Chd4	0.221823	0.451858	0.25275	-1.02646	Stable
Chd5	0.162025	0.0374255	0.239125	2.11412	Stable
Chd6	0.260213	0.60722	0.0712718	-1.22252	Stable
Chd7	0.171693	0.0562136	0.269453	1.61084	Stable
Chd8	0.171459	0.105541	0.653808	0.700057	Stable
Chd9	0.844307	0.657388	0.274736	0.361021	Stable
Cherp	0.0662167	0.0858838	0.870116	-0.37519	Stable
Chfr	0.107019	0.0688989	0.749696	0.635316	Stable
Chga	0.021688	0.0374681	0.867341	-0.788769	Stable
Chgb	0.173129	0.102722	0.595444	0.753105	Stable
Chic1	0.0212506	0.0381745	0.867341	-0.845109	Stable
Chic2	0.107866	0.0560042	0.637198	0.945631	Stable
Chid1	0.0635354	0.0718568	0.947173	-0.177563	Stable
Chka	0.106891	0.304259	0.18347	-1.50915	Stable
Chl1	0.265644	0.0185445	0.00811358	3.84043	Up
Chm	0.177733	0.208762	0.895005	-0.23215	Stable
Chmp3	0.0642883	0.103927	0.749696	-0.692949	Stable
Chmp4b	0.172061	0.0994923	0.568199	0.790265	Stable
Chn1	0.284889	0.357767	0.850908	-0.328624	Stable
Chn2	0.349273	0.0187245	0.000811404	4.22136	Up
Chordc1	0.0431365	0.121436	0.49399	-1.49321	Stable
Chp1	0.0213877	0.0686683	0.595444	-1.68286	Stable
Chpt1	0.108455	0.0959648	0.900957	0.176523	Stable
Chrm3	0.653322	0.127967	0.000204631	2.35202	Up
Chrnb2	0.207493	0.0170951	0.0371501	3.60141	Stable
Chst11	0.14982	0.232293	0.716728	-0.632716	Stable
Chst8	0.378669	0.194346	0.255245	0.962315	Stable
Chsy1	0.0221724	0.0534478	0.739134	-1.26937	Stable
Chsy3	0.37497	0.0737955	0.0108715	2.34517	Stable
Chuk	0.0426893	0.156743	0.310471	-1.87646	Stable
Ciapin1	0.0429982	0.0342702	0.917855	0.327323	Stable
Cipc	0.0851341	0.0342969	0.601471	1.31166	Stable
Cisd2	0.0433759	0.0190275	0.739134	1.18881	Stable
Cit	0.180282	0.140932	0.793015	0.355256	Stable
Ciz1	0.0433495	0.0343371	0.917855	0.336251	Stable
Ckap4	0.0216073	0.034265	0.867341	-0.665218	Stable
Ckap5	0.258574	0.388644	0.650685	-0.587876	Stable
Ckb	0.0451014	0.309407	0.0250613	-2.77826	Stable
Ckmt1	0.0224171	0.0381837	0.867341	-0.768362	Stable
Clasp1	0.567398	0.210158	0.0204889	1.43289	Stable
Clasp2	0.683769	0.391766	0.0750168	0.803519	Stable
Clasrp	0.0211578	0.0720313	0.595444	-1.76744	Stable
Clcn2	0.0217787	0.0538193	0.739134	-1.30521	Stable
Clcn3	0.260009	0.128195	0.380178	1.02022	Stable
Clcn4	0.107118	0.0564487	0.656806	0.924192	Stable
Clcn5	0.021661	0.13847	0.216649	-2.67641	Stable
Clcn6	0.0267722	0.0537767	0.739134	-1.00625	Stable
Cldn12	0.0851799	0.017135	0.389107	2.31356	Stable
Cldn34c1	0.0438119	0.0517678	0.917855	-0.240731	Stable
Clec16a	0.635424	0.491219	0.466399	0.371353	Stable
Clic4	0.0222013	0.0182882	0.936339	0.279732	Stable
Clint1	0.0852097	0.206317	0.391312	-1.27577	Stable
Clip1	0.435608	0.190343	0.0852261	1.19443	Stable
Clip2	0.128467	0.0875585	0.749696	0.553079	Stable
Clip3	0.131135	0.0857153	0.749696	0.613433	Stable
Clip4	0.0212336	0.0515063	0.739134	-1.2784	Stable
Clk1	0.133624	0.182794	0.802851	-0.452046	Stable
Clk3	0.0217423	0.0343372	0.867341	-0.659272	Stable
Clk4	0.129426	0.303938	0.295952	-1.23165	Stable
Clmn	0.527425	0.70753	0.739134	-0.423826	Stable
Clock	0.192569	0.16019	0.854486	0.26559	Stable
Clpb	0.107003	0.0727292	0.756774	0.557042	Stable
Clptm1	0.0853738	0.0726497	0.917855	0.232838	Stable
Clpx	0.0866447	0.139372	0.739134	-0.685758	Stable
Clstn1	0.3048	0.0187158	0.00257044	4.02553	Up
Clstn2	1.41114	0.703656	3.13829e-05	1.00392	Stable
Clstn3	0.662002	0.417667	0.114773	0.664483	Stable
Cltb	0.0870328	0.123806	0.807767	-0.508446	Stable
Cltc	0.28079	0.137249	0.310471	1.03269	Stable
Clu	0.0859491	0.112819	0.874453	-0.39246	Stable
Cluap1	0.0432744	0.0539203	0.917855	-0.317315	Stable
Cluh	0.0652301	0.0347127	0.749696	0.910077	Stable
Clvs1	0.94706	0.892537	0.611614	0.0855437	Stable
Clvs2	0.0857892	0.0361302	0.615309	1.24759	Stable
Clybl	0.106208	0.0530933	0.648858	1.00029	Stable
Cmas	0.0645299	0.0358638	0.749696	0.847437	Stable
Cmc1	0.085287	0.0517173	0.749957	0.721678	Stable
Cmip	0.741223	0.238582	0.00143029	1.63542	Stable
Cmpk1	0.107241	0.103303	0.951959	0.0539825	Stable
Cmss1	2.73538	0.159818	2.85779e-33	4.09724	Up
Cnbp	0.0871496	0.0174224	0.389445	2.32255	Stable
Cnep1r1	0.0432708	0.102952	0.595444	-1.2505	Stable
Cnksr2	0.732288	0.568805	0.467523	0.364477	Stable
Cnn3	0.0426413	0.0207904	0.739134	1.03633	Stable
Cnnm1	0.243878	0.0687903	0.134638	1.82588	Stable
Cnnm2	0.375757	0.210133	0.376015	0.838496	Stable
Cnot1	0.0429237	0.158495	0.310471	-1.88459	Stable
Cnot10	0.106925	0.0691598	0.7506	0.628588	Stable
Cnot2	0.363229	0.263878	0.578062	0.461007	Stable
Cnot4	0.263641	0.52672	0.243781	-0.99846	Stable
Cnot6	0.0435769	0.068821	0.809213	-0.659284	Stable
Cnot6l	0.172293	0.0515864	0.256661	1.7398	Stable
Cnot7	0.0658167	0.0175642	0.568047	1.90581	Stable
Cnot9	0.0213791	0.0687491	0.595444	-1.68514	Stable
Cnp	0.0649311	0.0172022	0.564663	1.91632	Stable
Cnrip1	0.0916317	0.0548167	0.752987	0.741232	Stable
Cnst	0.107797	0.055054	0.637198	0.969402	Stable
Cntln	0.257758	0.0354965	0.0217803	2.86027	Stable
Cntn1	1.00938	0.454879	0.000478482	1.14992	Stable
Cntn3	0.938519	1.46604	0.179083	-0.643466	Stable
Cntn4	1.16579	1.17715	0.809213	-0.0139902	Stable
Cntn5	1.1615	0.566464	0.00206745	1.03593	Stable
Cntn6	0.394312	0.536762	0.732612	-0.444944	Stable
Cntnap2	2.16998	1.31414	1.08731e-05	0.723561	Stable
Cntnap4	0.336609	0.180378	0.36221	0.900045	Stable
Cntnap5a	0.836794	0.596852	0.23595	0.487499	Stable
Cntnap5b	1.40838	2.61851	5.50478e-07	-0.894714	Stable
Cntnap5c	0.619804	1.20768	0.0286158	-0.96235	Stable
Cntrl	0.0430498	0.0175714	0.739134	1.29277	Stable
Cobl	0.273507	0.0191103	0.00811358	3.83915	Up
Cog1	0.0650809	0.0172633	0.564663	1.91453	Stable
Cog2	0.106459	0.0172497	0.264287	2.62565	Stable
Cog3	0.0948929	0.0517516	0.749957	0.874697	Stable
Cog4	0.0428833	0.137315	0.391312	-1.67901	Stable
Cog5	0.291195	0.196556	0.650685	0.567048	Stable
Cog7	0.0431633	0.0345882	0.917855	0.319525	Stable
Col19a1	0.15021	0.105972	0.749696	0.503296	Stable
Col20a1	0.0428383	0.0389529	0.917855	0.13717	Stable
Col23a1	0.0640652	0.0366099	0.749957	0.807307	Stable
Col25a1	0.219259	0.0360278	0.0606359	2.60545	Stable
Col4a1	0.106844	0.0531824	0.637198	1.00649	Stable
Col4a3bp	0.22113	0.138829	0.632565	0.671587	Stable
Commd10	0.127734	0.0528364	0.514195	1.27354	Stable
Comt	0.129764	0.0534684	0.507018	1.27914	Stable
Copa	0.171218	0.171906	0.951959	-0.00578684	Stable
Copb1	0.0428709	0.0178585	0.739134	1.26339	Stable
Copb2	0.085833	0.138485	0.739134	-0.690124	Stable
Cope	0.0445911	0.0894252	0.732612	-1.00393	Stable
Copg1	0.0428018	0.104541	0.595444	-1.28832	Stable
Copg2	0.658508	0.193984	0.00198299	1.76326	Stable
Cops2	0.07074	0.0864623	0.867909	-0.289543	Stable
Cops3	0.0439146	0.051506	0.917855	-0.23004	Stable
Cops7b	0.0211914	0.0342038	0.867341	-0.690677	Stable
Copz1	0.0211578	0.0357286	0.867341	-0.755892	Stable
Coq10a	0.0211746	0.0342702	0.867341	-0.694623	Stable
Coq10b	0.0213532	0.0183615	0.936339	0.217768	Stable
Coq2	0.0639432	0.0860136	0.867909	-0.427773	Stable
Coq3	0.0210166	0.0689694	0.595444	-1.71442	Stable
Coro1c	0.108874	0.0516679	0.634813	1.07533	Stable
Coro2b	0.329607	0.28866	0.889794	0.191374	Stable
Coro7	0.214615	0.122759	0.564663	0.805925	Stable
Cotl1	0.0640714	0.0739338	0.936339	-0.206553	Stable
Cox10	0.0636947	0.138963	0.592888	-1.12545	Stable
Cox11	0.0211578	0.190743	0.0823934	-3.17237	Stable
Cox20	0.0424427	0.0690562	0.807767	-0.702255	Stable
Cox4i1	0.0215451	0.114677	0.380178	-2.41214	Stable
Cox6a1	0.0212506	0.12654	0.281428	-2.57402	Stable
Cox6b1	0.0956595	0.0525856	0.749696	0.86324	Stable
Cox6c	0.0430843	0.0364881	0.924435	0.239739	Stable
Cox7a2l	0.0220767	0.0708525	0.595444	-1.68229	Stable
Cox7b	0.0444938	0.196096	0.179723	-2.13989	Stable
Cpa6	0.0643925	0.018494	0.568199	1.79983	Stable
Cpd	0.0216073	0.036299	0.867341	-0.748414	Stable
Cpe	0.861277	0.413431	0.0130804	1.05883	Stable
Cpeb1	0.321204	0.388963	0.895135	-0.276141	Stable
Cpeb2	0.192141	0.0905153	0.404826	1.08593	Stable
Cpeb3	0.406454	0.581025	0.605955	-0.515508	Stable
Cpeb4	0.392104	0.533177	0.739134	-0.443378	Stable
Cplx1	0.0423582	0.108765	0.595444	-1.3605	Stable
Cplx2	0.0437949	0.0190367	0.739134	1.20198	Stable
Cpne2	0.0658543	0.0182318	0.568199	1.85282	Stable
Cpne3	0.0638465	0.0343305	0.749696	0.895118	Stable
Cpne4	0.404939	0.0186295	0.000407883	4.44204	Up
Cpne5	0.0427143	0.0378763	0.924435	0.173426	Stable
Cpne6	0.069172	0.0423838	0.7506	0.706675	Stable
Cpne8	0.133563	0.411091	0.0744791	-1.62193	Stable
Cpne9	0.149878	0.23445	0.739134	-0.645492	Stable
Cpox	0.0643525	0.0361119	0.749696	0.83352	Stable
Cpped1	0.09166	0.0409734	0.619016	1.1616	Stable
Cpq	0.0486543	0.0356577	0.917855	0.448355	Stable
Cpsf2	0.0211076	0.0868954	0.482898	-2.04151	Stable
Cpsf3	0.021554	0.120073	0.283508	-2.47789	Stable
Cpsf6	0.150243	0.165185	0.956701	-0.136781	Stable
Cpsf7	0.107412	0.107566	0.959362	-0.00206757	Stable
Cpt1c	0.0643735	0.121818	0.692089	-0.92019	Stable
Cr1l	0.0852482	0.0178585	0.391312	2.25506	Stable
Cradd	0.128037	0.0342642	0.322444	1.90178	Stable
Cramp1l	0.192732	0.0867099	0.432615	1.15233	Stable
Crat	0.0643339	0.0515464	0.917855	0.319708	Stable
Crb1	0.0212932	0.0193656	0.936339	0.136894	Stable
Crbn	0.0639253	0.0515195	0.917855	0.311269	Stable
Creb1	0.0649192	0.0353936	0.749696	0.875158	Stable
Creb3	0.0434483	0.0345993	0.917855	0.328558	Stable
Creb3l2	0.0637359	0.0171017	0.564663	1.89796	Stable
Crebbp	0.530905	0.298473	0.170582	0.830854	Stable
Crebl2	0.0214835	0.0705361	0.595444	-1.71513	Stable
Crebrf	0.107089	0.143546	0.867341	-0.422702	Stable
Crebzf	0.0212167	0.38513	0.00121895	-4.18207	Down
Creld1	0.0439043	0.0358182	0.917855	0.293669	Stable
Crem	0.0432057	0.0704628	0.807767	-0.705642	Stable
Crim1	0.170678	0.0690168	0.391312	1.30626	Stable
Crk	0.106857	0.139778	0.867341	-0.38746	Stable
Crkl	0.0646992	0.154986	0.49218	-1.26032	Stable
Crmp1	0.279696	0.109694	0.189801	1.35037	Stable
Crot	0.0424595	0.018494	0.739134	1.19903	Stable
Crtac1	0.0217423	0.0427818	0.867341	-0.976496	Stable
Crtc1	0.21892	0.123561	0.564663	0.825186	Stable
Crtc3	0.112035	0.154891	0.76544	-0.467301	Stable
Cry1	0.0855999	0.0517776	0.749696	0.725279	Stable
Cry2	0.149615	0.161234	0.983827	-0.107899	Stable
Cryl1	0.128824	0.0173527	0.173424	2.89218	Stable
Cryzl1	0.0217423	0.0349936	0.867341	-0.686587	Stable
Csdc2	0.066856	0.371587	0.0147738	-2.47457	Stable
Csde1	0.0435033	0.14213	0.389445	-1.70802	Stable
Cse1l	0.0638717	0.0344475	0.749696	0.890778	Stable
Csgalnact1	0.226368	0.0190367	0.023843	3.57181	Stable
Csgalnact2	0.0428649	0.0514321	0.917855	-0.262873	Stable
Csmd1	2.19822	0.54239	8.17563e-13	2.01894	Up
Csmd2	0.73547	0.114758	6.19505e-06	2.68007	Up
Csmd3	0.858691	0.323197	0.00369464	1.40973	Stable
Csnk1a1	0.219616	0.234106	0.955204	-0.0921796	Stable
Csnk1d	0.0421079	0.0884	0.719644	-1.06996	Stable
Csnk1g1	0.193237	0.163622	0.850655	0.239997	Stable
Csnk1g2	0.131442	0.0514721	0.489155	1.35256	Stable
Csnk1g3	0.127235	0.12046	0.937177	0.0789504	Stable
Csnk2a1	0.148846	0.0514051	0.371738	1.53383	Stable
Csnk2a2	0.1293	0.091932	0.752438	0.492083	Stable
Cspg5	0.0867807	0.0383351	0.624223	1.17871	Stable
Cspp1	0.25727	0.352481	0.739134	-0.454264	Stable
Csrnp3	0.21861	0.218095	0.95328	0.00339959	Stable
Csrp2bp	0.0436209	0.0516951	0.917855	-0.245008	Stable
Cstf2	0.0211578	0.0893602	0.482898	-2.07845	Stable
Cstf3	0.128827	0.210882	0.672789	-0.710999	Stable
Ctbp1	0.107948	0.0191103	0.269453	2.49791	Stable
Ctcf	0.151063	0.0515325	0.371738	1.55159	Stable
Ctdp1	0.128792	0.0172293	0.170582	2.90211	Stable
Ctdsp2	0.0846065	0.0175642	0.391312	2.26813	Stable
Ctdspl	0.171882	0.0382207	0.167934	2.169	Stable
Ctdspl2	0.0916301	0.0879163	0.998853	0.059691	Stable
Ctif	0.299281	0.0536489	0.0178059	2.47988	Stable
Ctnna1	0.106469	0.0185869	0.269453	2.51807	Stable
Ctnna2	1.84921	1.30434	0.00151803	0.50359	Stable
Ctnna3	0.926638	0.305407	0.000218742	1.60127	Stable
Ctnnal1	0.106598	0.0687627	0.749696	0.632478	Stable
Ctnnb1	0.235584	0.125483	0.469056	0.908751	Stable
Ctnnbl1	0.0864788	0.107391	0.912749	-0.312451	Stable
Ctnnd2	1.99837	1.32147	9.39405e-06	0.596684	Stable
Ctps2	0.0634985	0.0186295	0.568199	1.76913	Stable
Ctr9	0.0211746	0.070054	0.595444	-1.72614	Stable
Ctsa	0.0211746	0.0187158	0.936339	0.178076	Stable
Ctsb	0.106921	0.0379791	0.482898	1.49326	Stable
Ctsf	0.0641415	0.0174575	0.568199	1.87741	Stable
Ctsl	0.0441847	0.0539324	0.917855	-0.287606	Stable
Ctso	0.0215717	0.0207904	0.936339	0.0532206	Stable
Cttnbp2	1.0907	1.71966	0.0221656	-0.656876	Stable
Cttnbp2nl	0.0210331	0.0207904	0.936339	0.0167421	Stable
Cuedc1	0.021183	0.0187158	0.936339	0.178649	Stable
Cul1	0.108314	0.0872366	0.885024	0.312212	Stable
Cul2	0.0427504	0.0528043	0.917855	-0.304716	Stable
Cul3	0.193235	0.0515742	0.174823	1.90563	Stable
Cul4a	0.108335	0.0535957	0.637198	1.01531	Stable
Cul5	0.112805	0.185616	0.725704	-0.718482	Stable
Cul9	0.106657	0.125308	0.917855	-0.2325	Stable
Cux1	0.40725	0.159142	0.104773	1.3556	Stable
Cux2	0.299439	0.538898	0.345751	-0.847749	Stable
Cwc22	0.0693589	0.0857987	0.867909	-0.306875	Stable
Cwc27	0.180553	0.125582	0.749696	0.523802	Stable
Cwf19l2	0.0660944	0.230176	0.19465	-1.80013	Stable
Cx3cr1	0.0431211	0.036401	0.917855	0.244416	Stable
Cxcl17	0.0428809	0.0171954	0.739134	1.31831	Stable
Cxxc5	0.17346	0.0530079	0.267921	1.71032	Stable
Cyb5b	0.0217332	0.156316	0.162666	-2.84649	Stable
Cyb5r4	0.021661	0.107761	0.380178	-2.31467	Stable
Cyfip1	0.107888	0.0704705	0.750636	0.614439	Stable
Cyfip2	0.573677	0.192673	0.00681143	1.57409	Stable
Cyhr1	0.107564	0.017062	0.262028	2.65634	Stable
Cyld	0.0635886	0.0585574	0.917855	0.118915	Stable
Cyp51	0.0642763	0.0357914	0.749696	0.844676	Stable
Cyp7b1	1.07874	0.0424143	3.85732e-12	4.66865	Up
Cystm1	0.200552	0.259534	0.801622	-0.371947	Stable
Cyth3	0.300618	0.607055	0.190472	-1.0139	Stable
D030028A08Rik	0.0660118	0.0171084	0.564663	1.94802	Stable
D030047H15Rik	0.133289	0.0171887	0.170582	2.95502	Stable
D030068K23Rik	0.0640518	0.0609606	0.917855	0.0713602	Stable
D130017N08Rik	0.0428494	0.0172022	0.739134	1.31668	Stable
D130040H23Rik	0.113171	0.0688636	0.749696	0.716695	Stable
D130043K22Rik	0.0857733	0.0536884	0.756774	0.675919	Stable
D17Wsu92e	0.107106	0.0171484	0.262028	2.64289	Stable
D230017M19Rik	0.396591	0.0191103	0.000413027	4.37523	Up
D230025D16Rik	0.0217332	0.0857359	0.482898	-1.98	Stable
D330041H03Rik	0.021336	0.0550416	0.739134	-1.36723	Stable
D3Ertd751e	0.0428191	0.0519692	0.917855	-0.279405	Stable
D430041D05Rik	1.41161	0.829029	0.000331607	0.76785	Stable
D430042O09Rik	0.0695663	0.13938	0.595444	-1.00256	Stable
D5Ertd579e	0.259402	0.229793	0.867341	0.174852	Stable
D630045J12Rik	0.113194	0.0722799	0.750636	0.647126	Stable
D930015M05Rik	0.128502	0.0344808	0.327506	1.89793	Stable
Daam1	0.321778	0.279882	0.800082	0.201244	Stable
Daam2	0.0904046	0.0171217	0.389107	2.40057	Stable
Dab1	3.10589	3.1318	0.562478	-0.011982	Stable
Dab2ip	0.303193	0.0207904	0.00264038	3.86625	Up
Dach1	0.668692	0.942483	0.564663	-0.495126	Stable
Dag1	0.0648532	0.0528155	0.917855	0.296217	Stable
Dagla	0.549189	0.554984	0.917855	-0.0151434	Stable
Dalrd3	0.0647918	0.0171217	0.564663	1.91999	Stable
Dap3	0.0424595	0.035054	0.917855	0.276509	Stable
Dapk1	0.21832	0.185043	0.867341	0.238587	Stable
Dars2	0.0425097	0.0904482	0.735258	-1.0893	Stable
Dazap1	0.0855131	0.139387	0.739134	-0.704878	Stable
Dbi	0.0214398	0.114984	0.379155	-2.42306	Stable
Dbnl	0.0426548	0.0359937	0.917855	0.244965	Stable
Dbp	0.0229001	0.0343708	0.867341	-0.585833	Stable
Dbt	0.065161	0.0343508	0.749696	0.923668	Stable
Dcaf10	0.0868498	0.107058	0.917855	-0.301804	Stable
Dcaf12	0.0434754	0.108994	0.595444	-1.32597	Stable
Dcaf13	0.0428809	0.0343842	0.917855	0.31859	Stable
Dcaf17	0.0214485	0.120623	0.283508	-2.49155	Stable
Dcaf5	0.193908	0.140284	0.739134	0.46702	Stable
Dcaf6	0.2363	0.396669	0.552208	-0.747312	Stable
Dcaf7	0.0429059	0.124891	0.484556	-1.54142	Stable
Dcaf8	0.193348	0.104104	0.553459	0.893174	Stable
Dcakd	0.042822	0.0344112	0.917855	0.315474	Stable
Dcbld2	0.0640692	0.0345222	0.749696	0.892107	Stable
Dcc	0.785824	0.151314	2.53939e-05	2.37666	Up
Dclk1	1.01204	0.68905	0.0865351	0.554591	Stable
Dclk2	0.240341	0.0717222	0.154539	1.74459	Stable
Dclre1c	0.0642726	0.0188297	0.568199	1.77119	Stable
Dcp1a	0.0642799	0.089435	0.867341	-0.476473	Stable
Dcp1b	0.0210496	0.0858428	0.482898	-2.0279	Stable
Dcp2	0.0654396	0.0345855	0.749696	0.919996	Stable
Dcps	0.0436586	0.0343374	0.917855	0.346483	Stable
Dctn1	0.281675	0.0770246	0.0587887	1.87064	Stable
Dctn2	0.0648177	0.0889742	0.867341	-0.456999	Stable
Dctn3	0.0430672	0.0532406	0.917855	-0.305938	Stable
Dctn4	0.11252	0.0859243	0.870116	0.389038	Stable
Dctn6	0.0213103	0.0341774	0.867341	-0.681496	Stable
Dcun1d1	0.0908974	0.0895412	0.99076	0.0216877	Stable
Dcun1d2	0.170819	0.107675	0.645357	0.665788	Stable
Dcun1d3	0.0636258	0.0708553	0.94452	-0.155264	Stable
Dcun1d4	0.0861038	0.138045	0.739134	-0.680989	Stable
Dcun1d5	0.105756	0.210911	0.551202	-0.995902	Stable
Dcx	0.178199	0.018494	0.0683267	3.26835	Stable
Dda1	0.0272797	0.0515529	0.739134	-0.918223	Stable
Ddah1	0.149732	0.0361451	0.233489	2.05051	Stable
Ddb2	0.129283	0.125256	0.953003	0.0456507	Stable
Ddhd1	0.210497	0.051553	0.173424	2.02967	Stable
Ddhd2	0.0425364	0.212914	0.134638	-2.3235	Stable
Ddi2	0.043024	0.0688357	0.809213	-0.678016	Stable
Ddit3	0.0436322	0.0543812	0.917855	-0.317715	Stable
Ddost	0.0213017	0.0185445	0.936339	0.199977	Stable
Ddr1	0.0430325	0.0363873	0.917855	0.241993	Stable
Ddrgk1	0.0424894	0.0611837	0.917855	-0.526045	Stable
Ddx1	0.0429838	0.034317	0.917855	0.32487	Stable
Ddx10	0.128103	0.174015	0.810216	-0.44191	Stable
Ddx17	0.213915	0.231304	0.951766	-0.112757	Stable
Ddx20	0.0211746	0.0192225	0.936339	0.139537	Stable
Ddx23	0.106738	0.0686144	0.749696	0.637494	Stable
Ddx24	0.0488506	1.03447	5.60407e-10	-4.40437	Down
Ddx25	0.0214835	0.0362387	0.867341	-0.754302	Stable
Ddx27	0.0211076	0.0544948	0.739134	-1.36835	Stable
Ddx31	0.0214923	0.0520333	0.739134	-1.27562	Stable
Ddx39b	0.0212846	0.141312	0.215014	-2.731	Stable
Ddx3x	0.129617	0.0357554	0.337616	1.85803	Stable
Ddx42	0.130833	0.051788	0.49218	1.33704	Stable
Ddx46	0.064112	0.106538	0.749696	-0.732704	Stable
Ddx49	0.107397	0.0345608	0.466399	1.63574	Stable
Ddx5	0.267111	0.0736712	0.102396	1.85827	Stable
Ddx50	0.12983	0.370309	0.143268	-1.51211	Stable
Ddx6	0.199844	0.0862534	0.397408	1.21222	Stable
Deaf1	0.0864851	0.0519556	0.749696	0.735171	Stable
Decr2	0.021116	0.036176	0.867341	-0.776696	Stable
Dek	0.0644263	0.124087	0.692089	-0.945626	Stable
Dennd1a	0.703083	0.497812	0.322444	0.498094	Stable
Dennd1b	0.288834	0.0861406	0.0992162	1.74547	Stable
Dennd4a	0.235254	0.0171618	0.0125439	3.77695	Stable
Dennd4c	0.0435169	0.232478	0.0989192	-2.41745	Stable
Dennd5a	0.263011	0.327811	0.867341	-0.31774	Stable
Dennd5b	0.192226	0.317818	0.595444	-0.725398	Stable
Dennd6a	0.106885	0.089678	0.911333	0.253234	Stable
Dennd6b	0.108372	0.0362254	0.482898	1.58091	Stable
Depdc5	0.215118	0.296377	0.757085	-0.462302	Stable
Desi1	0.127444	0.269018	0.407546	-1.07785	Stable
Desi2	0.191821	0.071172	0.30728	1.43038	Stable
Dexi	0.107671	0.192606	0.601471	-0.839023	Stable
Dfna5	0.129975	0.0361426	0.337616	1.84647	Stable
Dgat1	0.0214573	0.14513	0.212835	-2.7578	Stable
Dgcr6	0.0848994	0.0182078	0.391312	2.2212	Stable
Dgcr8	0.106755	0.0173805	0.266818	2.61876	Stable
Dgkb	1.00152	0.398844	0.000844208	1.32829	Stable
Dgkd	0.262685	0.104615	0.240625	1.32825	Stable
Dgke	0.0650304	0.154548	0.498484	-1.24887	Stable
Dgkg	1.34449	1.56346	0.99342	-0.217687	Stable
Dgkh	1.00488	1.35143	0.564663	-0.427463	Stable
Dgki	1.77998	1.3074	0.00141204	0.445164	Stable
Dgkq	0.0641814	0.0359586	0.749696	0.835816	Stable
Dgkz	0.611816	1.39832	0.000844208	-1.19252	Stable
Dguok	0.0697566	0.053169	0.917855	0.391744	Stable
Dhcr7	0.0636821	0.0171484	0.564663	1.89281	Stable
Dhdds	0.0652049	0.157852	0.482898	-1.27552	Stable
Dhrs1	0.0232034	0.0342701	0.867341	-0.562614	Stable
Dhtkd1	0.0216073	0.0343717	0.867341	-0.669703	Stable
Dhx15	0.109321	0.0857489	0.870116	0.350376	Stable
Dhx29	0.0655615	0.0344112	0.749696	0.929973	Stable
Dhx30	0.109063	0.353837	0.0906811	-1.69793	Stable
Dhx32	0.0427818	0.0513856	0.917855	-0.264367	Stable
Dhx36	0.0647488	0.105036	0.749696	-0.697959	Stable
Dhx57	0.192427	0.141215	0.749696	0.446421	Stable
Dhx9	0.0213532	0.159341	0.162666	-2.89959	Stable
Diablo	0.0428709	0.110127	0.595444	-1.3611	Stable
Diaph1	0.172427	0.088227	0.551705	0.966696	Stable
Diaph2	0.277898	0.264171	0.955204	0.0730808	Stable
Dicer1	0.106828	0.0357713	0.482898	1.57842	Stable
Dido1	0.170626	0.154673	0.917855	0.141613	Stable
Dip2a	0.387722	0.289873	0.568199	0.419603	Stable
Dip2b	0.279308	0.102906	0.15775	1.44053	Stable
Dip2c	0.849925	0.621577	0.240682	0.451402	Stable
Dirc2	0.0848129	0.0872729	0.996392	-0.0412496	Stable
Dis3l	0.0432929	0.0367463	0.921494	0.236533	Stable
Dis3l2	0.355513	0.139599	0.124221	1.34861	Stable
Disc1	0.042299	0.0190367	0.739134	1.15184	Stable
Disp1	0.0635579	0.0171417	0.564663	1.89056	Stable
Disp3	0.0642416	0.0513919	0.917855	0.321969	Stable
Dixdc1	0.130156	0.0933816	0.7506	0.479031	Stable
Dlat	0.0654364	0.128998	0.677837	-0.979187	Stable
Dlc1	0.515994	0.141238	0.00524877	1.86923	Stable
Dld	0.0872058	0.0514334	0.749696	0.761719	Stable
Dleu2	0.129021	0.0191103	0.17792	2.75518	Stable
Dlg1	0.332559	0.0343506	0.00365612	3.2752	Up
Dlg2	3.31313	3.62233	0.0478996	-0.128722	Stable
Dlg3	0.152783	0.0343237	0.21939	2.1542	Stable
Dlg4	0.238147	0.0530735	0.0783257	2.16579	Stable
Dlg5	0.107146	0.0515124	0.624223	1.05659	Stable
Dlgap1	1.93327	1.46767	0.0139971	0.397516	Stable
Dlgap2	1.30444	0.193438	5.44187e-10	2.75349	Up
Dlgap3	0.26812	0.0171752	0.00714179	3.96447	Up
Dlgap4	1.00422	0.710227	0.110451	0.499725	Stable
Dlst	0.0882964	0.120266	0.824596	-0.445796	Stable
Dlx6os1	0.0864585	0.0190734	0.391312	2.18044	Stable
Dmap1	0.021141	0.0361293	0.867341	-0.773122	Stable
Dmd	2.23611	3.0478	8.33346e-06	-0.446776	Stable
Dmtf1	0.0857857	0.051573	0.749696	0.734122	Stable
Dmtn	0.107888	0.0562467	0.665795	0.939691	Stable
Dmxl1	0.612529	0.292087	0.0253725	1.06838	Stable
Dmxl2	0.462345	0.197021	0.0992162	1.23062	Stable
Dnah1	0.0638474	0.0377399	0.750636	0.758539	Stable
Dnah7b	0.531965	0.159152	0.0130996	1.74093	Stable
Dnah7c	0.0424927	0.0171084	0.739134	1.31251	Stable
Dnaja1	0.0210002	0.0343236	0.867341	-0.708798	Stable
Dnaja2	0.0213618	0.327339	0.00428715	-3.93768	Down
Dnaja3	0.171996	0.0688127	0.389107	1.32163	Stable
Dnajb11	0.0868088	0.1403	0.739134	-0.692605	Stable
Dnajb12	0.0215451	0.0515128	0.739134	-1.25757	Stable
Dnajb14	0.0214398	0.0724848	0.595444	-1.75739	Stable
Dnajb4	0.0861393	0.281596	0.150864	-1.70888	Stable
Dnajb6	0.0479804	0.0514721	0.917855	-0.101346	Stable
Dnajc1	0.348558	0.294918	0.749696	0.241087	Stable
Dnajc10	0.090851	0.122363	0.815386	-0.429598	Stable
Dnajc11	0.0867029	0.139598	0.739134	-0.687125	Stable
Dnajc13	0.213974	0.0522562	0.120094	2.03376	Stable
Dnajc14	0.0641122	0.0190275	0.568199	1.75251	Stable
Dnajc15	0.0429408	0.140679	0.389107	-1.71199	Stable
Dnajc17	0.0215363	0.0362732	0.867341	-0.752132	Stable
Dnajc18	0.0431803	0.0207904	0.739134	1.05445	Stable
Dnajc19	0.0212846	0.0700705	0.595444	-1.719	Stable
Dnajc2	0.0635407	0.0687617	0.959362	-0.113924	Stable
Dnajc21	0.0447286	0.051493	0.917855	-0.203177	Stable
Dnajc24	0.043029	0.104913	0.595444	-1.28582	Stable
Dnajc3	0.0658241	0.241688	0.158108	-1.87646	Stable
Dnajc5	0.0637609	0.0517741	0.917855	0.30044	Stable
Dnajc6	0.702761	0.448805	0.181624	0.646943	Stable
Dnajc7	0.17588	0.224251	0.811958	-0.350523	Stable
Dnajc8	0.042476	0.0390086	0.917855	0.122857	Stable
Dnal1	0.0643329	0.0363894	0.749696	0.822038	Stable
Dner	1.43515	1.69977	0.802805	-0.244132	Stable
Dnm1	0.347538	0.2619	0.647941	0.408154	Stable
Dnm1l	0.205889	0.159411	0.820448	0.369112	Stable
Dnm2	0.107183	0.141032	0.867341	-0.395952	Stable
Dnm3	0.952529	0.939366	0.749696	0.0200746	Stable
Dnmbp	0.266357	0.193962	0.775536	0.457583	Stable
Dnmt1	0.128695	0.018494	0.17792	2.79883	Stable
Dnmt3a	0.219859	0.204874	0.917855	0.101838	Stable
Dnttip1	0.064236	0.017182	0.564663	1.90249	Stable
Dock1	0.132156	0.0376662	0.353464	1.8109	Stable
Dock10	0.230639	0.0207904	0.0236022	3.47164	Stable
Dock2	0.29567	0.0344326	0.0116596	3.10214	Stable
Dock3	1.07685	1.01812	0.716728	0.080901	Stable
Dock4	0.756287	0.0744651	8.34058e-07	3.3443	Up
Dock7	0.234003	0.157423	0.739134	0.571884	Stable
Dock9	0.996429	0.559873	0.0115741	0.831669	Stable
Dok6	0.483027	0.131522	0.010927	1.87681	Stable
Dok7	0.0218061	0.0346597	0.867341	-0.668528	Stable
Donson	0.0426315	0.0564388	0.917855	-0.404769	Stable
Dopey1	0.0854362	0.173722	0.568199	-1.02386	Stable
Dopey2	0.234927	0.0515678	0.0703431	2.18767	Stable
Dpf1	0.0211746	0.141137	0.212835	-2.73669	Stable
Dpf2	0.10734	0.0689296	0.749696	0.638995	Stable
Dph6	0.0655747	0.0344382	0.749696	0.929127	Stable
Dpm1	0.0212167	0.123713	0.281428	-2.54373	Stable
Dpp10	2.55648	2.99012	0.0686132	-0.226041	Stable
Dpp6	1.79155	0.580336	2.39943e-09	1.62625	Stable
Dpp8	0.0647985	0.0343103	0.749696	0.917317	Stable
Dpy19l1	0.0645845	0.0372603	0.750636	0.79355	Stable
Dpy19l3	0.0428053	0.0705833	0.807767	-0.721537	Stable
Dpy19l4	0.0433468	0.0578176	0.917855	-0.415583	Stable
Dpysl2	0.246989	0.251371	0.969738	-0.0253675	Stable
Dpysl5	0.172238	0.0192984	0.0686132	3.15785	Stable
Dram1	0.0435139	0.0342904	0.917855	0.343671	Stable
Dram2	0.042707	0.0357014	0.917855	0.258494	Stable
Drg1	0.127535	0.483099	0.0169319	-1.92143	Stable
Drosha	0.172764	0.102917	0.630173	0.747317	Stable
Drp2	0.021183	0.0190367	0.936339	0.154121	Stable
Dscam	1.08304	0.885349	0.379037	0.290762	Stable
Dscaml1	0.541236	0.07273	0.000319518	2.89564	Up
Dscr3	0.0424429	0.0516136	0.917855	-0.282227	Stable
Dst	1.30944	0.639472	0.00014969	1.034	Stable
Dstn	0.044198	0.0892679	0.728861	-1.01416	Stable
Dstyk	0.0427331	0.0515328	0.917855	-0.270137	Stable
Dtd1	0.194031	0.197297	0.951959	-0.0240803	Stable
Dtna	0.645211	0.0925474	2.95543e-05	2.80151	Up
Dtnb	0.412665	0.276774	0.50245	0.576264	Stable
Dtnbos	0.0643487	0.0701213	0.951959	-0.123941	Stable
Dtx1	0.0635428	0.0880251	0.867341	-0.470186	Stable
Dtx3	0.0213017	0.0514991	0.739134	-1.27358	Stable
Dus2	0.0426723	0.0860188	0.739134	-1.01135	Stable
Dus3l	0.021116	0.0518181	0.739134	-1.29512	Stable
Dusp11	0.0643628	0.054716	0.917855	0.234264	Stable
Dusp12	0.0424762	0.0170951	0.739134	1.31307	Stable
Dusp15	0.0210002	0.0356795	0.867341	-0.764693	Stable
Dusp16	0.0860608	0.0531828	0.7506	0.694398	Stable
Dusp22	0.064643	0.0172157	0.564663	1.90877	Stable
Dvl1	0.0216073	0.0706001	0.595444	-1.70815	Stable
Dvl3	0.0218061	0.0342514	0.867341	-0.651432	Stable
Dym	0.485303	0.386415	0.635388	0.328734	Stable
Dync1h1	0.610906	0.122502	0.000271501	2.31815	Up
Dync1i1	0.940133	0.851846	0.57017	0.142272	Stable
Dync1i2	0.277181	0.281867	0.936859	-0.0241866	Stable
Dync1li1	0.0850241	0.121245	0.815386	-0.511987	Stable
Dync1li2	0.113774	0.105025	0.959362	0.115445	Stable
Dync2h1	0.219857	0.140203	0.658063	0.649046	Stable
Dynlrb1	0.0215363	0.0343371	0.867341	-0.672996	Stable
Dyrk1a	0.515469	0.229053	0.0402891	1.1702	Stable
Dyrk1b	0.0425802	0.0172022	0.739134	1.30759	Stable
Dzank1	0.172998	0.0358162	0.156618	2.27208	Stable
Dzip1	0.150374	0.176477	0.917855	-0.230923	Stable
Dzip3	0.242644	0.501748	0.207161	-1.04812	Stable
E130114P18Rik	0.0855317	0.0190367	0.391312	2.16768	Stable
E130307A14Rik	0.395522	0.233162	0.358419	0.762429	Stable
E130308A19Rik	0.283531	0.176542	0.532112	0.683495	Stable
E230016M11Rik	0.0861789	0.0697267	0.913468	0.305624	Stable
E230029C05Rik	0.0428742	0.0190734	0.739134	1.16855	Stable
E2f3	0.129681	0.10521	0.867341	0.301698	Stable
E330018M18Rik	0.0216162	0.036561	0.867341	-0.758194	Stable
E530011L22Rik	0.0424772	0.0350338	0.917855	0.277944	Stable
Eaf2	0.170358	0.144312	0.867341	0.239372	Stable
Ebag9	0.0430123	0.0191103	0.739134	1.1704	Stable
Ebf1	1.44448	1.90908	0.570999	-0.402328	Stable
Ece1	0.443736	0.265284	0.302955	0.742164	Stable
Ece2	0.150621	0.174518	0.917855	-0.212458	Stable
Echs1	0.0222013	0.0171618	0.936339	0.371442	Stable
Eci2	0.0423921	0.0541057	0.917855	-0.351985	Stable
Ecsit	0.042241	0.108683	0.595444	-1.36341	Stable
Eda	0.241991	0.144366	0.564663	0.745227	Stable
Edc3	0.0438961	0.0924781	0.728861	-1.07502	Stable
Edem2	0.0427957	0.0343977	0.917855	0.315152	Stable
Edem3	0.170271	0.0528061	0.269413	1.68905	Stable
Edf1	0.0428632	0.0516005	0.917855	-0.267644	Stable
Edil3	0.693109	0.669221	0.739134	0.0506004	Stable
Eea1	0.191506	0.0690575	0.29526	1.47152	Stable
Eed	0.0425812	0.0172022	0.739134	1.30762	Stable
Eef1a1	0.0883925	0.0701365	0.913468	0.333759	Stable
Eef1a2	0.130986	0.035615	0.335334	1.87886	Stable
Eef1akmt1	0.0426941	0.0689163	0.809213	-0.690809	Stable
Eef2k	0.0856292	0.0172022	0.389107	2.31551	Stable
Eefsec	0.170433	0.27956	0.612146	-0.713954	Stable
Eepd1	0.289341	0.182273	0.564663	0.666671	Stable
Efcab14	0.151326	0.157395	0.985626	-0.0567292	Stable
Efcab2	0.0430757	0.0342774	0.917855	0.329614	Stable
Efcab6	0.0703961	0.0172022	0.564663	2.0329	Stable
Efl1	0.0635926	0.0345007	0.749696	0.882236	Stable
Efna5	0.574631	0.404545	0.389445	0.506336	Stable
Efr3a	0.356314	0.355861	0.919518	0.00183562	Stable
Efr3b	0.19476	0.107029	0.568199	0.863697	Stable
Eftud2	0.0636037	0.10527	0.749696	-0.726917	Stable
Egfem1	0.650501	0.182778	0.00150529	1.83146	Stable
Egln1	0.0856158	0.0343842	0.598913	1.31613	Stable
Ehbp1	0.498458	0.2196	0.0553002	1.1826	Stable
Ehmt1	0.305209	0.173723	0.397408	0.813007	Stable
Ehmt2	0.0642785	0.0357552	0.749696	0.846185	Stable
Ei24	0.0215717	0.0524342	0.739134	-1.28137	Stable
Eif1ax	0.044464	0.0688327	0.809213	-0.630456	Stable
Eif2a	0.106896	0.0872751	0.895222	0.292561	Stable
Eif2ak1	0.106925	0.0876693	0.898443	0.286454	Stable
Eif2ak3	0.0854684	0.087672	0.998853	-0.0367255	Stable
Eif2ak4	0.133153	0.0342836	0.322444	1.95749	Stable
Eif2b3	0.0426806	0.104978	0.595444	-1.29844	Stable
Eif2d	0.0641552	0.138832	0.595444	-1.1137	Stable
Eif2s1	0.022467	0.0688507	0.595444	-1.61567	Stable
Eif2s2	0.129392	0.107347	0.897865	0.269465	Stable
Eif2s3x	0.0635916	0.0343505	0.749696	0.888506	Stable
Eif3a	0.108344	0.163968	0.749696	-0.597804	Stable
Eif3c	0.021183	0.108088	0.380178	-2.35124	Stable
Eif3h	0.0636005	0.0516507	0.917855	0.300251	Stable
Eif3j1	0.0217423	0.0688529	0.595444	-1.66302	Stable
Eif3m	0.0212082	0.034905	0.867341	-0.71881	Stable
Eif4a1	0.0211327	0.124301	0.279509	-2.55629	Stable
Eif4a2	0.0221724	0.0172022	0.936339	0.366169	Stable
Eif4b	0.0656853	0.0687679	0.959362	-0.0661637	Stable
Eif4e	0.0215187	0.102825	0.380178	-2.25653	Stable
Eif4enif1	0.06439	0.0173735	0.564663	1.88995	Stable
Eif4g1	0.173227	0.171552	0.950347	0.0140186	Stable
Eif4g2	0.200369	0.0344286	0.09267	2.54098	Stable
Eif4g3	0.784083	0.500037	0.104411	0.64897	Stable
Eif4h	0.0643666	0.0514119	0.917855	0.32421	Stable
Eif5	0.0211746	0.175223	0.112471	-3.04879	Stable
Eif5b	0.130721	0.051833	0.496491	1.33455	Stable
Elac1	0.022467	0.0343236	0.867341	-0.611396	Stable
Elac2	0.0231813	0.0188121	0.936339	0.301304	Stable
Elavl1	0.0429811	0.105172	0.595444	-1.29098	Stable
Elavl3	0.0214573	0.0527445	0.739134	-1.29756	Stable
Elavl4	0.177163	0.0171685	0.0639061	3.36724	Stable
Elf2	0.128125	0.163071	0.867341	-0.347947	Stable
Ell	0.0659852	0.017209	0.564663	1.93898	Stable
Ell2	0.150572	0.173641	0.917855	-0.205657	Stable
Elmo1	1.30191	1.58358	0.764423	-0.28256	Stable
Elmo2	0.129656	0.0344179	0.322444	1.91345	Stable
Elmod1	0.309946	0.447888	0.692851	-0.531121	Stable
Elmsan1	0.0428365	0.0183615	0.739134	1.22216	Stable
Eloc	0.0220767	0.0343237	0.867341	-0.636682	Stable
Elovl4	0.0638115	0.069794	0.951959	-0.129287	Stable
Elovl5	0.215375	0.0867816	0.308255	1.31139	Stable
Elovl6	0.150113	0.163126	0.951959	-0.119936	Stable
Elp2	0.0935788	0.0689251	0.902077	0.441153	Stable
Elp4	0.197297	0.224523	0.917855	-0.18649	Stable
[truncated: 4,549 more rows]
