# Supplementary material for: Fast and flexible profiling of chromatin accessibility and total RNA expression in single nuclei using Microwell-seq3
Source: Cell Discov. 2024 Mar 26;10:33. doi: 10.1038/s41421-023-00642-z (PMC10966074; doi:10.1038/s41421-023-00642-z)
Supplement: Supplementary file 6 — Supplementary Table S4_Common shared target genes of critical regulons in different gene ontology pathways of malignant cells [file 41421_2023_642_MOESM6_ESM.xlsx]

## Sheet: Pathway1
Gene	Frequency	GO:BP TERM	Filter_Threshold
Tmem259	6	positive regulation of catabolic process	4
Zfp36l2	6
Adrb2	5
Ager	4
Bcl2l11	4
Btg2	4
Foxo3	4
Herpud1	4
Ier3	4
Trib1	4
Zfp36	4
Acsl5	3
Crebrf	3
Dab2ip	3
Ddit3	3
Fzr1	3
Khsrp	3
Nedd4	3
Pnpla2	3
Ripk2	3
Tnrc6b	3
Trim8	3
Vgll4	3
Zfp36l1	3
Akt1	2
Akt2	2
Apoa2	2
Arih1	2
Atf6	2
Bag6	2
Bax	2
Cpeb3	2
Cpt1a	2
Dnajb2	2
Edem1	2
Flcn	2
Gga1	2
Gsk3a	2
Gsk3b	2
Hspb8	2
Irgm1	2
Lrp1	2
Mdm2	2
Nedd4l	2
Nprl2	2
Nub1	2
Pafah1b2	2
Prkcd	2
Ptk2	2
Ptpn1	2
Pttg1ip	2
Qk	2
Rchy1	2
Rhbdd3	2
Rnf139	2
Rnf19a	2
Socs4	2
Stx5a	2
Sumo3	2
Ulk1	2
Usp5	2
Zc3hav1	2
Zfand2a	2
Abcd1	1
Apc	1
Apoc2	1
Arih2	1
Atg4b	1
Atm	1
Bcap31	1
Bnip3l	1
Cnot1	1
Cnot6l	1
Csnk1a1	1
Ctsc	1
Cul4a	1
Dda1	1
Dtl	1
Dvl1	1
Egln2	1
Ezr	1
Faf1	1
Fbxl5	1
Gga3	1
Git1	1
Gja1	1
Gpd1	1
Grsf1	1
Hmgb1	1
Hspa1a	1
Hspa1b	1
Huwe1	1
Larp1	1
Ldlr	1
Lpcat1	1
Lrrk2	1
Lrsam1	1
Mapk3	1
Mapk9	1
Mif	1
Mtdh	1
Nanos1	1
Nanos3	1
Nkd1	1
Nsf	1
Nupr1	1
Oaz2	1
Pias1	1
Pink1	1
Plin5	1
Plk2	1
Plk3	1
Polr2g	1
Ppp2r3a	1
Pten	1
Rack1	1
Rad23a	1
Ralb	1
Rilp	1
Rnf14	1
Rnf144b	1
Rnf185	1
Rnf40	1
Rock2	1
Sgta	1
Sh3bp4	1
Smad7	1
Smurf1	1
Snx33	1
Socs5	1
Sptlc2	1
Stk11	1
Stub1	1
Supt5	1
Tfeb	1
Ticam1	1
Tmem59	1
Tmtc3	1
Tnf	1
Tob1	1
Tpcn1	1
Trib2	1
Trim13	1
Trim32	1
Trim68	1
Trp53inp1	1
Trp53inp2	1
Tsc2	1
Upf1	1
Uqcc2	1
Vps13c	1
Vps28	1
Vps35	1
Xbp1	1
Ythdf2	1
Zc3h12a	1

## Sheet: Pathway2
Gene	Frequency	GO:BP TERM	Filter_Threshold
Adrb2	5	positive regulation of cellular process	3
Tmem259	5
Zfp36l2	5
Bcl2l11	4
Foxo3	4
Herpud1	4
Trib1	4
Acsl5	3
Ager	3
Btg2	3
Fzr1	3
Khsrp	3
Pnpla2	3
Tnrc6b	3
Trim8	3
Zfp36	3
Zfp36l1	3
Akt1	2
Akt2	2
Arih1	2
Atf6	2
Bag6	2
Bax	2
Cpeb3	2
Dab2ip	2
Ddit3	2
Dnajb2	2
Edem1	2
Flcn	2
Gsk3a	2
Gsk3b	2
Irgm1	2
Lrp1	2
Nprl2	2
Nub1	2
Pafah1b2	2
Prkcd	2
Ptpn1	2
Rchy1	2
Ripk2	2
Rnf139	2
Socs4	2
Ulk1	2
Usp5	2
Vgll4	2
Zc3hav1	2
Abcd1	1
Apoc2	1
Arih2	1
Atm	1
Bcap31	1
Bnip3l	1
Cnot1	1
Cnot6l	1
Cpt1a	1
Csnk1a1	1
Ctsc	1
Dda1	1
Ezr	1
Faf1	1
Fbxl5	1
Gpd1	1
Grsf1	1
Hmgb1	1
Hspa1a	1
Hspa1b	1
Hspb8	1
Huwe1	1
Larp1	1
Ldlr	1
Lrrk2	1
Mapk3	1
Mapk9	1
Mdm2	1
Mif	1
Mtdh	1
Nanos1	1
Nanos3	1
None	1
Nupr1	1
Pink1	1
Plin5	1
Plk2	1
Plk3	1
Polr2g	1
Pten	1
Ptk2	1
Pttg1ip	1
Qk	1
Rack1	1
Rad23a	1
Ralb	1
Rnf14	1
Rnf144b	1
Rnf185	1
Rnf19a	1
Rnf40	1
Sgta	1
Smurf1	1
Snx33	1
Socs5	1
Sptlc2	1
Stk11	1
Stub1	1
Sumo3	1
Supt5	1
Tfeb	1
Ticam1	1
Tmem59	1
Tmtc3	1
Tnf	1
Tob1	1
Tpcn1	1
Trib2	1
Trim13	1
Trim68	1
Trp53inp1	1
Trp53inp2	1
Tsc2	1
Upf1	1
Uqcc2	1
Vps13c	1
Vps35	1
Xbp1	1
Ythdf2	1
Zfand2a	1

## Sheet: Pathway3
Gene	Frequency	GO:BP TERM	Filter_Threshold
Tmem259	6	positive regulation of proteolysis	3
Ager	4
Myh9	4
Bcl2l11	3
Dab2ip	3
Fzr1	3
Gsn	3
Herpud1	3
Hspa8	3
Mapk14	3
Mtch1	3
Picalm	3
Ripk2	3
Trib1	3
Arih1	2
Bad	2
Bag6	2
Bak1	2
Bax	2
Casp2	2
Efna1	2
Efna3	2
Eif2ak3	2
Gsk3a	2
Gsk3b	2
Mdm2	2
Mmp14	2
Nub1	2
Pml	2
Psme1	2
Psme2	2
Ptk2	2
Rchy1	2
Smad3	2
Sumo3	2
Tnp2	2
Usp5	2
Akt1	1
Arih2	1
Arrb1	1
Aurkaip1	1
Bbc3	1
Bcap31	1
Casp9	1
Ccn1	1
Cfl1	1
Cflar	1
Cideb	1
Cldn3	1
Cradd	1
Csnk1a1	1
Ctsc	1
Ctsd	1
Dap	1
Dda1	1
Ddx3x	1
Dlc1	1
Dnaja3	1
Dnajb2	1
Dvl1	1
Edem1	1
Ep300	1
Fam162a	1
Fbxw11	1
Fis1	1
Fuz	1
Gramd4	1
Grn	1
Hip1r	1
Hspa1a	1
Hspa1b	1
Hspd1	1
Ist1	1
Jak2	1
Lck	1
Lpcat3	1
Malt1	1
Map3k5	1
Mapk9	1
Men1	1
None	1
Oga	1
Pawr	1
Pdcd6	1
Pias1	1
Pidd1	1
Plgrkt	1
Plk2	1
Plk3	1
Pmaip1	1
Ppp2ca	1
Prelid1	1
Psenen	1
Pten	1
Rad23a	1
Rhoa	1
Rnf139	1
Rnf14	1
Rnf144b	1
Rnf185	1
Rnf19a	1
Rnf40	1
Rock2	1
Rps27l	1
Rps3	1
Slc11a2	1
Smad7	1
Smurf1	1
Snx33	1
Socs4	1
Socs5	1
Src	1
Stat3	1
Stub1	1
Tbc1d10a	1
Tmtc3	1
Tnf	1
Trib2	1
Trim32	1
Xbp1	1
Xdh	1
Zc3h12a	1
Zfand2a	1

## Sheet: Pathway4
Gene	Frequency	GO:BP TERM	Filter_Threshold
Cited2	3	positive regulation of cell cycle	2
Ddx39b	3
None	3
Paf1	3
Pagr1a	3
Pkd1	3
Prkaca	3
Rgcc	3
Aif1	2
Bcl2l11	2
Calr	2
Casp2	2
Ccnd3	2
Cdt1	2
Cks1b	2
Dab2ip	2
Gipc1	2
Hes1	2
Hsp90ab1	2
Hyal1	2
Kmt2e	2
Lsm10	2
Nup62	2
Rassf1	2
Rps15a	2
Shb	2
Xrcc3	2
Akt1	1
Aurkb	1
Azin1	1
Birc5	1
Cdc25b	1
Cdca5	1
Cdk4	1
Cdk9	1
Cdkn1a	1
Cdkn1b	1
Cradd	1
Crebbp	1
Cul3	1
Cul4a	1
Dtl	1
Dync1li1	1
Ect2	1
Eif4g1	1
Fbxo5	1
Flt3l	1
Foxa1	1
Hmgb1	1
Hnrnpu	1
Id2	1
Igf1r	1
Ino80	1
Kif23	1
Lrp5	1
Med25	1
Mepce	1
Nr4a3	1
Pafah1b1	1
Pcid2	1
Pdgfb	1
Phip	1
Pim1	1
Pml	1
Poc1a	1
Ppp1r10	1
Ppp2r5b	1
Rad23a	1
Rara	1
Rhoa	1
Rrp8	1
Sin3a	1
Slf2	1
Smpd3	1
Tnf	1
Tpr	1
Ube2b	1
Usp22	1

## Sheet: Pathway5
Gene	Frequency	GO:BP TERM	Filter_Threshold
Sp1	4	positive regulation of cellular amide metabolic process	2
Cirbp	3
None	3
Picalm	3
Pla2g6	3
Bcl3	2
Ddx39b	2
Efna1	2
Eif2ak3	2
Eif4g2	2
Eif5a	2
Fxr2	2
Gsk3a	2
Ifngr1	2
Mpv17l2	2
Nfe2l2	2
Pkm	2
Prkcd	2
Ptbp1	2
Sphk2	2
Abcf1	1
Cdk4	1
Cpeb3	1
Eif2b5	1
Eif4g1	1
Eif6	1
Gsap	1
Habp4	1
Hnrnpl	1
Pcif1	1
Pink1	1
Piwil2	1
Plxnb2	1
Polr2g	1
Rbm4	1
Rela	1
Rmnd1	1
Rps27l	1
Rps6kb2	1
Tarbp2	1
Tnf	1
Vim	1
Ythdf2	1

## Sheet: Pathway6
Gene	Frequency	GO:BP TERM	Filter_Threshold
Abca7	4	positive regulation of cellular protein localization	2
Hyal2	3
Jup	3
None	3
Rapgef3	3
Trim8	3
Cdh1	2
Cib1	2
Gsk3a	2
Hras	2
Lrp1	2
Mesd	2
Nup62	2
Pik3r2	2
Pml	2
Prkaca	2
Prkcd	2
Prkci	2
Sec16a	2
Abhd17a	1
Acsl3	1
Akt1	1
Akt2	1
Apc	1
Arpc2	1
Bbc3	1
Bcap31	1
Cacnb3	1
Card10	1
Cav2	1
Cct4	1
Cct7	1
Cdk5	1
Cdt1	1
Cep131	1
Cep290	1
Cfl1	1
Ect2	1
Eif2ak3	1
Emd	1
Entr1	1
Ep300	1
Epha2	1
Ezr	1
Fis1	1
Flna	1
Gsk3b	1
Hnrnpk	1
Hsp90ab1	1
Hspa1l	1
Itga3	1
Itgb1bp1	1
Jak2	1
Kif5b	1
Lif	1
Lrig2	1
Mapk14	1
Mark4	1
Mdm2	1
Mepce	1
Necab2	1
Nlgn2	1
Nmd3	1
Pdcd10	1
Pdpk1	1
Pik3r1	1
Plk3	1
Pmaip1	1
Ppm1a	1
Ppp1r9b	1
Rbm22	1
Sfn	1
Snx33	1
Sqstm1	1
Stk11	1
Tcp1	1
Tnf	1
Tnfrsf1a	1
Trim28	1
Vamp2	1
Vps28	1
Xbp1	1
Zdhhc1	1

## Sheet: Pathway7
Gene	Frequency	GO:BP TERM	Filter_Threshold
Cirbp	3	negative regulation of catabolic process	2
Mcl1	3
None	3
Zfp36	3
Dab2ip	2
Eif4g1	2
Gipc1	2
Ier3	2
Ptk2	2
Smad4	2
Smg1	2
Yod1	2
Akt1	1
Alad	1
Angel2	1
Anxa2	1
Apoa2	1
Axin2	1
Azin1	1
Bag6	1
Banp	1
Bmf	1
Ccar2	1
Cdk5rap3	1
Cst3	1
Dap	1
Dedd	1
Derl2	1
E2f1	1
Efna1	1
Ehmt2	1
Eif4g2	1
Elavl1	1
Flna	1
Fmc1	1
Foxk1	1
Furin	1
Hfe	1
Hmgcr	1
Hnrnpa0	1
Hnrnpc	1
Hnrnpu	1
Hsp90ab1	1
Kdm4a	1
Lrig2	1
Lrpprc	1
Lrrk2	1
Mapkapk2	1
Mycbp2	1
Myd88	1
Nampt	1
Noct	1
Npc1	1
Nsun2	1
Nupr1	1
Pdcl3	1
Pink1	1
Plin5	1
Prkcg	1
Psme3ip1	1
Ptbp1	1
Qk	1
Qsox1	1
Rela	1
Rilp	1
Rnf5	1
Rybp	1
Sgta	1
Smad3	1
Sufu	1
Syncrip	1
Taf15	1
Tbc1d14	1
Tent4a	1
Tent4b	1
Tent5c	1
Thrap3	1
Timp2	1
Tnf	1
Tob1	1
Trp53	1
Tsc2	1
Tspo	1
Ube2j1	1
Ubqln4	1
Usp25	1
Washc1	1
Wdr6	1

## Sheet: Pathway8
Gene	Frequency	GO:BP TERM	Filter_Threshold
Cnn2	4	negative regulation of cell migration	2
Ager	3
Cited2	3
Foxo3	3
Hyal2	3
Klf4	3
None	3
Rgcc	3
Tbxa2r	3
Trib1	3
Aif1	2
Arid2	2
Calr	2
Cdh1	2
Clic4	2
Coro1b	2
Csnk2b	2
Dab2ip	2
Dusp1	2
Gsk3b	2
Jup	2
Nfe2l2	2
Pik3r2	2
Ppard	2
Rhob	2
Rras	2
Srgap2	2
Abhd2	1
Adgrg1	1
Adipor2	1
Akt1	1
Bcr	1
Cers2	1
Cldn3	1
Dll4	1
Dusp10	1
Flcn	1
Fuz	1
Ilk	1
Itgb1bp1	1
Kiss1r	1
Lrp1	1
Miip	1
Nkx2-1	1
Notch1	1
Nr2f2	1
Osbpl8	1
Patz1	1
Pdcd10	1
Pdgfb	1
Pten	1
Ptk2	1
Ptprg	1
Ptprj	1
Rabgef1	1
Rap2a	1
Rhoa	1
Slc9a3r1	1
Stat3	1
Tnf	1
Tpm1	1
Trp53inp1	1

## Sheet: Pathway9
Gene	Frequency	GO:BP TERM	Filter_Threshold
Cnn2	4	negative regulation of cell motility	2
Ager	3
Cited2	3
Foxo3	3
Hyal2	3
Klf4	3
None	3
Rgcc	3
Tbxa2r	3
Trib1	3
Aif1	2
Arid2	2
Calr	2
Cdh1	2
Clic4	2
Coro1b	2
Csnk2b	2
Dab2ip	2
Dusp1	2
Gsk3b	2
Jup	2
Nfe2l2	2
Pik3r2	2
Ppard	2
Rhob	2
Rras	2
Spint2	2
Srgap2	2
Abhd2	1
Adgrg1	1
Adipor2	1
Akt1	1
Ap1ar	1
Bcr	1
Cers2	1
Cfl1	1
Cldn3	1
Dll4	1
Dusp10	1
Flcn	1
Fuz	1
Ilk	1
Itgb1bp1	1
Kiss1r	1
Lrp1	1
Miip	1
Nkx2-1	1
Notch1	1
Nr2f2	1
Osbpl8	1
Patz1	1
Pdcd10	1
Pdgfb	1
Pin1	1
Pten	1
Ptk2	1
Ptprg	1
Ptprj	1
Rabgef1	1
Rap2a	1
Rhoa	1
Slc9a3r1	1
Stat3	1
Tnf	1
Tpm1	1
Trp53inp1	1

## Sheet: Pathway10
Gene	Frequency	GO:BP TERM	Filter_Threshold
Abca7	3	negative regulation of cellular amid metabolic process	2
None	3
Zfp36l2	3
Btg2	2
Eif4ebp2	2
Eprs	2
Gapdh	2
Grb7	2
Rpl13a	2
Tnrc6b	2
Zfp36	2
Zfp36l1	2
Calr	1
Cnot1	1
Cnot3	1
Cpeb3	1
Cpeb4	1
Ddx3x	1
Eif4e	1
Eif4e2	1
Eif4ebp1	1
Eif4g1	1
Enc1	1
Fxr2	1
Gga3	1
Ilf3	1
Khsrp	1
Larp1	1
Mir125a	1
Nanos1	1
Pcif1	1
Pin1	1
Pml	1
Qk	1
Rack1	1
Rgs2	1
Rnf139	1
Rock2	1
Samd4	1
Samd4b	1
Shmt1	1
Stat3	1
Syncrip	1
Tia1	1
Tob1	1
Unk	1
Upf1	1
Zc3h12a	1

[truncated: 11 more sheets: Pathway11, Pathway12, Pathway13, Pathway14, Pathway15, Pathway16, Pathway17, Pathway18, Pathway19, Pathway20, Pathway21]
