# Supplementary material for: Fast and flexible profiling of chromatin accessibility and total RNA expression in single nuclei using Microwell-seq3
Source: Cell Discov. 2024 Mar 26;10:33. doi: 10.1038/s41421-023-00642-z (PMC10966074; doi:10.1038/s41421-023-00642-z)
Supplement: Supplementary file 7 — Supplementary Table S5_Comparison of chromosome-level CNV scores between inferCNV, Copy-scAT and Alleloscope [file 41421_2023_642_MOESM7_ESM.xlsx]

## Sheet: cytoband_level_CNV_scores
cytoband	infercnv	copyscat	alleloscope	group.new
chr1qA	-0.00523145	0.0359795	-0.099191	not correlated
chr1qC	0.00446895	0.0548265	0.00701098	dup effects
chr1qE	0.0309052	0.0528841	-0.0418842	not correlated
chr2qC	0.309393	0.105867	0.0492434	dup effects
chr2qE	-0.024626	0.268619	0.01646	not correlated
chr2qF	-0.173017	-0.144379	0.0207591	not correlated
chr2qG	0.015353	-0.050462	0.0564527	not correlated
chr2qH	-0.0535628	-0.0398136	0.0639177	not correlated
chr3qA	0.194538	-0.0578557	-0.0492055	not correlated
chr3qB	-0.170084	0.0278624	0.0067081	not correlated
chr3qE	-0.0895693	0.0233142	-0.0699135	not correlated
chr4qA	-0.0180645	-0.0504543	-0.274752	del effects
chr4qE	-0.119307	-0.548871	-0.114121	del effects
chr5qB	-0.226083	-0.337581	-0.155751	del effects
chr6qA	0.23802	0.234405	0.091259	dup effects
chr6qB	0.0395526	-0.00105814	0.0126881	not correlated
chr6qC	0.172262	-0.103521	0.0623652	not correlated
chr6qE	0.0405265	-0.0159682	-0.0289306	not correlated
chr6qF	-0.189291	0.0516342	0.0604589	not correlated
chr7qB	-0.301893	0.0229133	-0.0177578	not correlated
chr8qA	0.0756604	0.161262	0.0569394	dup effects
chr8qB	-0.0584319	0.0262461	-0.0059261	not correlated
chr8qC	0.0412835	0.0144615	0.0393951	dup effects
chr9qE	0.0802766	-0.102625	-0.0517362	not correlated
chr11qD	-0.301293	-0.265093	-0.146711	del effects
chr12qC	0.309347	0.152161	0.0503445	dup effects
chr12qD	0.174666	0.392176	0.0985121	dup effects
chr12qF	0.304979	0.168509	0.127683	dup effects
chr13qC	0.0584566	-0.269426	-0.153588	not correlated
chr14qA	0.189276	-0.115713	0.0631135	not correlated
chr14qB	0.0277084	0.0581642	-0.0752865	not correlated
chr15qA	0.294894	0.00128079	-0.115806	not correlated
chr15qB	0.354727	0.194246	-0.0225247	not correlated
chr15qC	0.295831	-0.0516197	-0.197225	not correlated
chr15qD	0.00151791	-0.0868592	-0.00470805	not correlated
chr15qE	-0.0191006	0.00463737	0.0786705	not correlated
chr16qA	0.271548	0.304406	0.162763	dup effects
chr16qB	0.337243	-0.322969	0.195954	not correlated
chr17qA	0.0380175	0.202155	0.182618	dup effects
chr17qC	0.051633	0.0618998	0.277871	dup effects
chr17qD	0.155898	0.0626275	0.122073	dup effects
chr18qE	0.284908	0.0349609	-0.0374666	not correlated
